# Supplementary material for: Computational decoding of cell-cycle phase effects on cancer hallmarks across breast cancer subtypes
Source: Breast Cancer Res. 2025 Dec 24;28:19. doi: 10.1186/s13058-025-02208-1 (PMC12849333; doi:10.1186/s13058-025-02208-1)
Supplement: Supplementary file 5 — Additional file 5 (XLSX 546 KB) [file 13058_2025_2208_MOESM5_ESM.xlsx]

## Sheet: Sheet1
cohort	design	analysis	comparison	pathway	p-value	FDR	ES	NES	size	leadingEdge
cohort1	across	cohort1_across	LumAvsOther_G1	HALLMARK_MYC_TARGETS_V1	8.50972e-16	4.25486e-14	-0.620235	-2.25859	194	SERBP1, CCT5, HDAC2, PSMA7, CNBP, RPL22, PSMD7, PSMB2, PABPC1, PGK1, HDDC2, XRCC6, PSMA4, EIF2S2, SNRPD3, RANBP1, YWHAQ, CCT7, SYNCRIP, FBL, DEK, SNRPG, CCT2, ODC1, HNRNPA3, DDX18, PSMD3, UBE2L3, RUVBL2, DDX21, RAN, RPS2, COX5A, SNRPD1, SSB, PSMD8, EIF3J, USP1, ILF2, PSMD14, EIF4H, LDHA, SNRPA1, PSMD1, NME1, POLD2, PSMC4, TCP1, SET, EIF3D, NPM1, NOP56, APEX1, CCT4, PHB, PHB2, CCT3, CTPS1, RPS10, …
cohort1	across	cohort1_across	LumAvsOther_G1	HALLMARK_TNFA_SIGNALING_VIA_NFKB	4.59051e-10	1.14763e-08	0.554696	2.08437	199	BTG2, KLF4, FOSB, ZFP36, EFNA1, DUSP4, RHOB, MCL1, FOS, MAFF, NR4A1, JUNB, IER2, KDM6B, NFKBIA, IRF1, CLCF1, TRIB1, PHLDA2, BCL3, IER5, GADD45B, PPP1R15A, ICAM1, TIPARP, BHLHE40, NAMPT, EGR3, LITAF, PER1, JUN, IER3, KLF10, ATF3, TSC22D1, CCNL1, SDC4, PMEPA1, ZC3H12A, B4GALT1, KLF2, CEBPD, HBEGF, MAP3K8, TNFAIP3, DUSP1, NFKB1, SIK1, SOCS3, KLF9, LDLR, CDKN1A, CEBPB, HES1, PDE4B, IFNGR2, REL, DUSP5…
cohort1	across	cohort1_across	LumAvsOther_G1	HALLMARK_OXIDATIVE_PHOSPHORYLATION	2.61363e-08	3.52588e-07	-0.531438	-1.92344	184	LDHB, UQCRH, IDH2, COX7A2, POLR2F, MDH1, CYB5R3, VDAC2, MRPS30, TIMM8B, SDHB, NDUFB4, NDUFS6, UQCRB, ECHS1, ACAA2, ATP6V1E1, MRPS15, NDUFA8, COX5A, CYCS, COX6C, NDUFA6, UQCR10, GPI, LDHA, SDHA, ACO2, PHB2, TOMM22, MRPL15, IDH3B, NDUFB6, ETFB, VDAC3, ETFA, COX7B, PDHA1, IDH1, NDUFB3, NDUFA9, NDUFB1, MRPS22, POR, TIMM17A, SLC25A4, MDH2, AFG3L2, TIMM50, NDUFB7, MRPS11, IMMT, UQCRFS1, COX17, GRPEL1, …
cohort1	across	cohort1_across	LumAvsOther_G1	HALLMARK_MTORC1_SIGNALING	2.95924e-08	3.52588e-07	-0.520334	-1.8968	196	ENO1, PRDX1, TPI1, TES, ADD3, PHGDH, TOMM40, PGK1, GAPDH, G6PD, PSMA4, EIF2S2, CTSC, DHCR7, PSMB5, ARPC5L, PGM1, SERPINH1, PSAT1, AK4, ME1, PLOD2, CCT6A, RAB1A, PSMD14, GPI, LDHA, PSMA3, STC1, HSP90B1, PSMC4, PSMD12, PPA1, LGMN, CXCR4, PFKL, RPN1, TXNRD1, MTHFD2, IDH1, COPS5, IDI1, PSMC2, HSPA5, PNO1, CALR, GOT1, STIP1, GMPS, SLC9A3R1, SDF2L1, NFYC, IMMT, ALDOA, CYB5B, MLLT11, SSR1, PSMD13, PDAP1…
cohort1	across	cohort1_across	LumAvsOther_G1	HALLMARK_E2F_TARGETS	3.52588e-08	3.52588e-07	-0.52155	-1.90015	195	STMN1, TUBB, PSIP1, XRCC6, RANBP1, HMGA1, NASP, SYNCRIP, DEK, ASF1A, AK2, RAN, SMC3, USP1, PHF5A, HMGB3, NME1, TBRG4, POLD2, SNRPB, ILF3, NOP56, CDKN2A, SSRP1, CKS1B, CTPS1, SLBP, MTHFD2, TK1, PA2G4, SMC4, ANP32E, CKS2, LYAR, DNMT1, NAP1L1, MYC, CDK4, NUDT21, NOLC1, PCNA, KPNA2, CDC25B, RFC1, CBX5, UBE2T, PNN, PAICS, RFC2, PPP1R8, LBR, POLE4, MCM7, DCTPP1, DDX39A, PTTG1, MSH2, RPA2, TRA2B, EXOSC8…
cohort1	across	cohort1_across	LumAvsOther_G1	HALLMARK_MYC_TARGETS_V2	1.57847e-06	1.31539e-05	-0.660295	-2.02181	58	MPHOSPH10, NDUFAF4, DDX18, FARSA, TBRG4, MRTO4, NPM1, NOP56, BYSL, NIP7, PHB, WDR43, PES1, PA2G4, WDR74, NOP16, MYC, CDK4, AIMP2, NOLC1, DCTPP1, RRP9, NOP2, EXOSC5, SUPV3L1, PPAN, HSPD1, MCM5, UNG, MCM4, HSPE1, GRWD1, NOC4L
cohort1	across	cohort1_across	LumAvsOther_G1	HALLMARK_ESTROGEN_RESPONSE_EARLY	1.97975e-06	1.4141e-05	0.483265	1.81245	196	MUC1, KLF4, AQP3, KRT18, MLPH, CLDN7, ELF3, TFF3, FOS, PRSS23, KRT8, TFF1, XBP1, AR, CLIC3, KRT19, CA12, TIPARP, TOB1, BHLHE40, EGR3, ABAT, KLF10, CISH, FASN, FAM102A, SLC22A5, B4GALT1, ADCY1, ELF1, SLC19A2, ELOVL5, IGFBP4, RHOBTB3, HES1, CELSR1, MAST4, INHBB, SCNN1A, SLC24A3, FKBP5, MPPED2, NXT1, ANXA9, SEMA3B, TJP3, RET, IL6ST, UNC119, RARA, SLC37A1, TFAP2C, TMEM164, THSD4, OPN3, REEP1, KDM4B, …
cohort1	across	cohort1_across	LumAvsOther_G1	HALLMARK_INTERFERON_GAMMA_RESPONSE	1.74917e-05	0.000109323	-0.462898	-1.68936	198	HLA-B, HLA-DRB1, HLA-A, CD74, PSMB2, IFI27, TAP1, PSMB9, C1S, MT2A, PSME2, B2M, PSMB8, HLA-DQA1, HLA-DMA, ARL4A, ISOC1, LAP3, PFKP, NMI, UPP1, STAT1, PSMA3, VAMP5, TNFAIP6, IL15RA, MTHFD2, ARID5B, C1R, OGFR, CASP8, PSMB10, LYSMD2, GBP4, IFNAR2, NLRC5, SOD2, PIM1, XAF1, PTPN1, HIF1A, ISG20, CASP1, PTPN2, NUP93, FAS, CXCL10, CCL5, UBE2L6, RTP4, PELI1, VCAM1, PML, EPSTI1, TNFSF10, PNPT1, SRI, PNP, A…
cohort1	across	cohort1_across	LumAvsOther_G1	HALLMARK_EPITHELIAL_MESENCHYMAL_TRANSITION	3.29315e-05	0.000182953	-0.456487	-1.66596	198	VIM, CALD1, SFRP1, TIMP3, PFN2, SERPINE2, ITGB1, TPM2, PPIB, BASP1, SERPINH1, CTHRC1, ACTA2, VCAN, POSTN, COL6A2, GPX7, GJA1, SPARC, PLOD2, LAMC1, DKK1, COL1A2, TAGLN, BGN, TGFBI, COL1A1, MMP2, GLIPR1, FLNA, MMP14, FBLN1, SNAI2, MXRA5, GADD45A, CD44, ANPEP, PRRX1, DPYSL3, COL5A2, FBN1, COL3A1, CDH11, COL6A3, MYLK, CXCL12, THY1, TPM4, COL4A2, MGP, LOXL2, FAS, PDGFRB, GAS1, PVR, NNMT, TPM1, FBLN5, …
cohort1	across	cohort1_across	LumAvsOther_G1	HALLMARK_P53_PATHWAY	4.18317e-05	0.000209158	0.450278	1.68534	193	BTG2, KLF4, ZFP36L1, FOS, HINT1, DCXR, IER5, PPP1R15A, SERTAD3, TOB1, ZBTB16, TM4SF1, ABAT, PLK3, JUN, IER3, ATF3, TSC22D1, TXNIP, TRAF4, KIF13B, APP, CTSD, TSPYL2, HBEGF, SLC19A2, WWP1, CTSF, CD81, ABCC5, CDKN1A, RGS16, PHLDA3, FUCA1, S100A10, PPM1D, SDC1, CCP110, ST14, CCNG1, IP6K2, INHBB, SESN1, PLK2, RALGDS, PLXNB2, RPL36, HEXIM1, MXD1, STOM, CDKN2AIP, ANKRA2, ALOX15B, MAPKAPK3, RPS27L, BTG1,…
cohort1	across	cohort1_across	LumAvsOther_G1	HALLMARK_GLYCOLYSIS	8.87527e-05	0.000403421	-0.445105	-1.62442	198	ENO1, PKM, TPI1, STMN1, AKR1A1, TXN, UGP2, MDH1, STC2, PGK1, EGFR, G6PD, SDC2, NASP, SLC16A3, DSC2, PFKP, VCAN, AK4, PGAM1, ME1, FKBP4, PLOD2, LDHA, STC1, PSMC4, MET, SOD1, CXCR4, TGFBI, B3GNT3, LCT, HDLBP, IDH1, CHST2, CD44, HSPA5, MDH2, GOT1, B3GAT3, ALDOA, ISG20, MXI1, ERO1A, GALE, ALDH7A1, TALDO1, CLN6, VLDLR, COL5A1, SLC25A10, FAM162A, ME2, P4HA1, EFNA3, PLOD1, GMPPA, RRAGD, LHPP, ENO2, NT5E…
cohort1	across	cohort1_across	LumAvsOther_G1	HALLMARK_G2M_CHECKPOINT	0.000104917	0.000437154	-0.448604	-1.62982	190	MARCKS, STMN1, NCL, MT2A, KIF5B, HMGA1, CCND1, NASP, AMD1, SYNCRIP, ODC1, DMD, UCK2, SNRPD1, HMGB3, EWSR1, ILF3, CKS1B, CHMP1A, DTYMK, DKC1, TOP1, BUB3, SMC4, CKS2, PRMT5, SLC7A1, E2F4, CASP8AP2, HIF1A, MYC, CDK4, CBX1, NOLC1, KPNA2, CDC25B, MEIS2, MTF2, SQLE, PML, MNAT1, FOXN3, LBR, SLC7A5, DDX39A, PTTG1, DBF4, SMARCC1, RAD23B, RPA2, TRA2B, BARD1, CDKN2C, CHEK1, MCM3, TMPO, PRPF4B, MCM5
cohort1	across	cohort1_across	LumAvsOther_G1	HALLMARK_ESTROGEN_RESPONSE_LATE	0.000120911	0.000437624	0.4354	1.63294	196	AGR2, KLF4, ZFP36, DNAJC1, CD9, TFF3, FOS, SCUBE2, ACOX2, TFPI2, PRSS23, TFF1, XBP1, DCXR, TSPAN13, CLIC3, KRT19, CA12, TOB1, PRKAR2B, EMP2, EGR3, LTF, CISH, RABEP1, FAM102A, UGDH, SLC22A5, HMGCS2, ELOVL5, ST6GALNAC2, IGFBP4, ST14, ALDH3A2, SCNN1A, SLC24A3, FKBP5, NXT1, ANXA9, SEMA3B, TJP3, RET, IL6ST, SERPINA1, CDH1, ID2, PRLR, CACNA2D2
cohort1	across	cohort1_across	LumAvsOther_G1	HALLMARK_REACTIVE_OXYGEN_SPECIES_PATHWAY	0.000122535	0.000437624	-0.628985	-1.85488	47	PRDX1, TXN, PRNP, LAMTOR5, G6PD, MBP, NDUFB4, PFKP, FTL, NDUFA6, GCLM, SOD1, STK25, TXNRD1, SOD2, EGLN2, LSP1, GPX3
cohort1	across	cohort1_across	LumAvsOther_G1	HALLMARK_UNFOLDED_PROTEIN_RESPONSE	0.00204129	0.00680431	-0.462153	-1.56538	109	PDIA6, STC2, KIF5B, PSAT1, ATF4, HERPUD1, HSP90B1, NPM1, NOP56, CKS1B, EXOSC4, PAIP1, DKC1, MTHFD2, EIF4EBP1, SRPRB, HSPA5, CALR, SSR1, PREB, IMP3, ERO1A, EIF4A3, NOLC1, WIPI1, FKBP14, BANF1, EIF4G1, NOP14, ASNS, SRPRA, YWHAZ, SERP1, CCL2, DDX10, RRP9, ATP6V0D1, SLC7A5, DNAJC3, PDIA5, EXOSC5, LSM4, EXOSC9, POP4, DCTN1, EXOSC2, HSPA9, SDAD1, LSM1, EIF2S1, SPCS3, NHP2, CEBPG, HYOU1, CHAC1, EIF4A2, …
cohort1	across	cohort1_across	LumAvsOther_G1	HALLMARK_ALLOGRAFT_REJECTION	0.00339501	0.0106094	-0.396984	-1.44562	194	HLA-DRA, HLA-A, CD74, TAP1, EGFR, B2M, HLA-DQA1, HLA-E, HLA-DMA, RPS19, MTIF2, STAT1, EIF3J, NME1, IL27RA, MRPL3, EIF3D, NPM1, CDKN2A, SRGN, GBP2, HLA-DMB, CD47, FLNA, PSMB10, IFNAR2, THY1, HIF1A, LYN, ITGB2, EIF3A, FAS, CCND2, TAP2, CCL5, ABCE1, HCLS1, CCL2, MMP9, GLMN, NCK1, LTB, IL2RG, IL18, TRAF2, HDAC9, ETS1, HLA-DOB, BCAT1, LCK, ICOSLG, CCL4, LY75, IL15, IL7, EREG, ABI1, INHBA, CD79A, CD3E,…
cohort1	across	cohort1_across	LumAvsOther_G1	HALLMARK_ADIPOGENESIS	0.00428334	0.0123742	-0.395188	-1.43838	193	ATP1B3, CHCHD10, APOE, SDHB, DHCR7, ARL4A, PGM1, ECHS1, ACAA2, AK2, ME1, LAMA4, UQCR10, DDT, PLIN2, JAGN1, COQ9, TKT, SOD1, ACO2, PFKL, MRPL15, ETFB, COX7B, IDH1, C3, ABCA1, GHITM, GADD45A, MCCC1, POR, RIOK3, MDH2, NDUFB7, MTCH2, IMMT, ALDOA, MYLK, COQ3, PREB, GPX3, PDCD4, TANK, GRPEL1, NDUFS3, TALDO1, CYC1, SUCLG1, SLC25A10, COL4A1, SPARCL1, ACADM, CYP4B1, GPAT4, ACADS, RTN3, LPCAT3, PHLDB1, PEX…
cohort1	across	cohort1_across	LumAvsOther_G1	HALLMARK_INTERFERON_ALPHA_RESPONSE	0.00445472	0.0123742	-0.464358	-1.54162	95	CD74, IFI27, TAP1, HLA-C, PSMB9, C1S, PSME2, B2M, PSMB8, NCOA7, LAP3, NMI, PSMA3, GBP2, CD47, OGFR, CASP8, GBP4, ISG20, CASP1, CXCL10, UBE2L6, RTP4, EPSTI1, TRIM5, PNPT1, PARP9, IFIH1, PARP14, LGALS3BP, BATF2, PLSCR1
cohort1	across	cohort1_across	LumAvsOther_G1	HALLMARK_COAGULATION	0.00753079	0.0191184	0.406604	1.45704	136	S100A1, TIMP1, CLU, S100A13, THBS1, CD9, ACOX2, MAFF, TFPI2, PRSS23, CAPN2, DUSP6, CFB, HMGCS2, HPN, F12, ANG, ARF4, THBD
cohort1	across	cohort1_across	LumAvsOther_G1	HALLMARK_ANDROGEN_RESPONSE	0.00764736	0.0191184	0.442852	1.51269	97	AZGP1, ELL2, SPDEF, KRT8, SLC38A2, KRT19, IQGAP2, ITGAV, NKX3-1, TSC22D1, BMPR1B, PMEPA1, B4GALT1, VAPA, STK39, MAF, RAB4A, UAP1, ELOVL5, HERC3, INPP4B, ACSL3, FKBP5, GPD1L, TNFAIP8, DHCR24, DNAJB9, MAK
cohort1	across	cohort1_across	LumAvsOther_G1	HALLMARK_MITOTIC_SPINDLE	0.00850289	0.020245	-0.379832	-1.38621	198	MARCKS, WASF2, FSCN1, CAPZB, KIF5B, GSN, ARHGDIA, DYNC1H1, CCDC88A, BIN1, SMC3, ACTN4, CDC42BPA, CEP57, MYH9, ARHGAP10, AKAP13, SAC3D1, CDC42EP1, PALLD, FLNA, SMC4, TUBGCP2, CSNK1D, KLC1, PKD2, RFC1, MID1, CDC42, ARHGAP5, EPB41, EPB41L2, BCAR1, MAP1S, KIFAP3, KIF1B, ATG4B, NCK1, MAPRE1, SPTBN1, DOCK4, CEP131, WASF1, SPTAN1, PLEKHG2, BCR, PREX1, ROCK1, KATNB1, CDK5RAP2, MYO1E, ABI1, SOS1, TUBGCP5,…
cohort1	across	cohort1_across	LumAvsOther_G1	HALLMARK_HYPOXIA	0.00919392	0.0208953	-0.3806	-1.38528	193	ENO1, ANXA2, TPI1, PNRC1, TES, S100A4, UGP2, STC2, CAV1, PGK1, EGFR, MT2A, GAPDH, SDC2, CSRP2, PGM1, PFKP, AK4, NDRG1, XPNPEP1, GPI, LDHA, STC1, PLIN2, RBPJ, ALDOC, MYH9, NAGK, MT1E, BGN, CXCR4, TGFBI, GCNT2, PFKL, HDLBP, PRDX5, CHST2, NR3C1, HSPA5, SRPX, ALDOA, PIM1, GRHPR, ISG20, MXI1, ERO1A, CHST3, VLDLR, COL5A1, LOX, FAM162A, P4HA1, EFNA3
cohort1	across	cohort1_across	LumAvsOther_G1	HALLMARK_APOPTOSIS	0.0135457	0.0294472	0.378188	1.38297	159	BTG2, TIMP1, CLU, KRT18, LMNA, RHOB, MCL1, WEE1, ERBB3, HSPB1, IRF1, CDKN1B, GADD45B, EGR3, JUN, IER3, ATF3, TXNIP, APP, NEDD9, TNFRSF12A, CDKN1A, CTNNB1, GUCY2D, PTK2, PLAT, PEA15, RARA, IFITM3, EMP1, SMAD7, BNIP3L, GPX4, TNF, ERBB2
cohort1	across	cohort1_across	LumAvsOther_G1	HALLMARK_INFLAMMATORY_RESPONSE	0.0393862	0.0820546	0.336275	1.26362	199	BTG2, TIMP1, BST2, NFKBIA, LY6E, IRF1, CD55, ICAM1, NDP, NAMPT, HBEGF, NFKB1, GPC3, HPN, LDLR, CDKN1A, RGS16, GABBR1, IRF7, AHR, RNF144B, PDE4B, IFNGR2, KLF6, ATP2B1, ATP2A2, CSF3R
cohort1	across	cohort1_across	LumAvsOther_G1	HALLMARK_IL2_STAT5_SIGNALING	0.0414164	0.0828328	0.336341	1.26142	196	S100A1, MUC1, RHOB, MAFF, XBP1, GADD45B, TNFRSF18, BHLHE40, MYO1C, ITGAV, CISH, ALCAM, IRF6, ECM1, SPRY4, TWSG1, MAP3K8, CD81, RGS16, SERPINB6, AHR, MAPKAPK2, KLF6, SPRED2, NFKBIZ, IFITM3, MXD1, EMP1, DENND5A, GPX4, RORA, PHTF2, ITGAE, IL4R, CTSZ, RNH1, IGF1R, PRAF2, P2RX4, CAPG, BMPR2, BCL2L1, LIF, TGM2, HUWE1
cohort1	across	cohort1_across	LumAvsOther_G1	HALLMARK_DNA_REPAIR	0.0467439	0.0898921	-0.365391	-1.28749	147	POLR2F, RBX1, ADRM1, POLR2E, POLR2C, NELFE, SF3A3, NME1, ADA, SSRP1, SAC3D1, SUPT4H1, NELFCD, SEC61A1, TSG101, POLR2I, POLR1C, UMPS, GTF2A2, CSTF3, COX17, GTF3C5, RAE1, NUDT21, NCBP2, TAF9, BRF2, DGUOK, PCNA, POLR2G, POLR2K, SNAPC5, DAD1, HCLS1, RFC2, PNP, FEN1, POLE4, TAF6, EDF1, MRPL40, USP11, ITPA, REV3L, RPA2, ERCC3, SUPT5H, POLR2D, TAF13, RFC4
cohort1	across	cohort1_across	LumAvsOther_G1	HALLMARK_MYOGENESIS	0.0623086	0.114803	-0.33837	-1.23419	197	CRYAB, TPD52L1, CKB, STC2, PRNP, ITGB1, TPM2, MRAS, GSN, KLF5, ACSL1, DMD, SOD3, COL6A2, SPHK1, LPIN1, FDPS, SPARC, BIN1, IGFBP7, MYH9, TAGLN, COL1A1, SVIL, PFKM, COL3A1, PDLIM7, TEAD4, COL6A3, MYLK, LSP1, HSPB2, GPX3, COL4A2, FHL1, KIFC3, CDH13, WWTR1, FABP3, ADAM12, SCD, SGCD, SCHIP1, ATP6AP1, PKIA, FGF2, GABARAPL2, SPTAN1, IGFBP3, DAPK2, NCAM1, MEF2C, PICK1, CFD, TNNI2, SPEG
cohort1	across	cohort1_across	LumAvsOther_G1	HALLMARK_PEROXISOME	0.0642895	0.114803	-0.382713	-1.28759	104	PRDX1, IDH2, CNBP, PABPC1, ISOC1, ACSL1, FDPS, CRABP1, DHRS3, SOD1, CTPS1, PRDX5, IDH1, IDI1, DIO1, SLC25A4, SOD2, CTBP1, YWHAH, VPS4B, ITGB1BP1, CLN6, TSPO, ACSL5, SLC35B2, ACSL4, FADS1, SLC27A2, MVP, SLC25A19, MSH2, SMARCC1, PEX14, SERPINA6, ERCC3
cohort1	across	cohort1_across	LumAvsOther_G1	HALLMARK_TGF_BETA_SIGNALING	0.0770099	0.132776	0.427739	1.3257	54	THBS1, JUNB, PPP1R15A, KLF10, RHOA, PMEPA1, ARID4B, CTNNB1, IFNGR2, CDH1, ID2, PPM1A, SMAD7, TGFBR1, UBE2D3, SMURF2, BMPR2, TGIF1, CDKN1C, SMURF1
cohort1	across	cohort1_across	LumAvsOther_G1	HALLMARK_UV_RESPONSE_DN	0.102714	0.17119	-0.345861	-1.21119	140	ANXA2, ADD3, CAV1, SDC2, MAP1B, GJA1, LAMC1, CDC42BPA, COL1A2, MET, MT1E, NFIB, COL1A1, SNAI2, NR3C1, TFPI, COL5A2, COL3A1, SLC7A1, EFEMP1, PLPP3, ANXA4, MYC, PDGFRB, FBLN5, VLDLR, KIT, TJP1, PIK3R3, TGFBR2, SRI, LTBP1, BDNF, ADGRL2, MRPS31, NRP1, FYN, ARHGEF9, SCHIP1, WDR37, SERPINE1, PEX14, RND3
cohort1	across	cohort1_across	LumAvsOther_G1	HALLMARK_FATTY_ACID_METABOLISM	0.124665	0.201073	-0.332883	-1.18159	156	MDH1, GABARAPL1, EPHX1, CBR1, ADSL, ECHS1, ACAA2, ODC1, ACSL1, ME1, LDHA, APEX1, TDO2, SDHA, ACO2, UROD, IDH3B, BLVRA, PDHA1, IDH1, HPGD, IDI1, MDH2, ACAT2, ALDOA, GRHPR, YWHAH, PTS, UBE2L6, SUCLG1, ACSL5, SDHD, ACSL4, CBR3, HSD17B10, PRDX6, ACADM, ACADS, UROS, ENO2, PPARA, SMS, G0S2, NSDHL, NCAPH2, ADIPOR2, IDH3G, ECH1, RDH11, HCCS, ACADL, CPT1A, GCDH
cohort1	across	cohort1_across	LumAvsOther_G1	HALLMARK_HEME_METABOLISM	0.134267	0.209792	0.308453	1.15258	190	BTG2, AQP3, ELL2, MBOAT2, NUDT4, BCAM, ACP5, TMEM9B, CDR2, VEZF1, YPEL5, CAST, ARHGEF12, KDM7A, PIGQ, ALDH6A1, CCDC28A, FN3K, ADIPOR1, SIDT2, NEK7, PGLS, GDE1, RBM5, HAGH, IGSF3, BNIP3L, SLC25A38, DMTN, ICAM4, SLC30A1
cohort1	across	cohort1_across	LumAvsOther_G1	HALLMARK_PI3K_AKT_MTOR_SIGNALING	0.153662	0.232375	-0.351074	-1.17966	103	AP2M1, CFL1, EGFR, ARHGDIA, PPP1CA, HSP90B1, CXCR4, MAPKAP1, PIN1, CALR, GRB2, AKT1S1, CSNK2B, CDK4, ACTR2, TRIB3, ACTR3, PIK3R3, SFN, MKNK1, NCK1, GNGT1, IL2RG, TRAF2, LCK, RPS6KA3, PRKAG1, GSK3B, ARF1, MAP2K6, CAB39L
cohort1	across	cohort1_across	LumAvsOther_G1	HALLMARK_UV_RESPONSE_UP	0.158015	0.232375	0.314239	1.14559	155	BTG2, FOSB, AQP3, RHOB, FOS, NR4A1, JUNB, DNAJB1, NFKBIA, IRF1, ICAM1, PPP1R2, ATF3, IGFBP2, EIF2S3, TMBIM6, RET, IL6ST, DLG4, MAOA, CCK, SPR
cohort1	across	cohort1_across	LumAvsOther_G1	HALLMARK_APICAL_JUNCTION	0.167876	0.239823	-0.312113	-1.13601	193	ARPC2, FSCN1, EGFR, RSU1, ITGB1, CAP1, VCAN, CALB2, MVD, ACTN4, MYH9, TGFBI, SGCE, CNN2, LAMB3, MMP2, CLDN8, GNAI1, CDH3, MSN, SIRPA, FBN1, CDH11, ACTN1, THY1, VASP, YWHAH, ACTG2, BMP1, SKAP2, MDK, TJP1, VCAM1, PIK3R3, EPB41L2, LAMC2, MYL9, MMP9, CD276, TIAL1, MAPK13, NEXN, ITGA2, SDC3, LAYN, SYK, CERCAM, SYMPK, COL9A1, NFASC, CDH15, SPEG, AKT3, SLIT2, FLNC, DHX16
cohort1	across	cohort1_across	LumAvsOther_G1	HALLMARK_COMPLEMENT	0.179538	0.248565	0.297732	1.11878	199	TIMP1, CLU, S100A13, GATA3, MAFF, TFPI2, IRF1, CD46, CD55, DUSP6, HSPA1A, CFB, LTF, F7, CTSD, TNFAIP3, ANG, IRF7, CEBPB, DUSP5, PLAT, SERPINA1, PPP2CB
cohort1	across	cohort1_across	LumAvsOther_G1	HALLMARK_IL6_JAK_STAT3_SIGNALING	0.183938	0.248565	0.34554	1.15908	86	CD9, CXCL13, STAT3, IRF1, JUN, PLA2G2A, TNFRSF12A, MAP3K8, SOCS3, IFNGR2, IL6ST, CSF3R
cohort1	across	cohort1_across	LumAvsOther_G1	HALLMARK_BILE_ACID_METABOLISM	0.195369	0.254676	-0.336283	-1.1421	111	IDH2, RBP1, OPTN, ISOC1, ACSL1, TFCP2L1, GCLM, SOD1, PRDX5, IDH1, IDI1, ABCA1, DIO1, PFKM, BBOX1, ACSL5, SLC35B2, CYP39A1, SLCO1A2, FADS1, SLC27A2, AMACR, SERPINA6, PEX26, LCK, CYP7B1
cohort1	across	cohort1_across	LumAvsOther_G1	HALLMARK_ANGIOGENESIS	0.198647	0.254676	-0.427025	-1.19696	36	S100A4, VCAN, POSTN, STC1, FGFR1, SERPINA5, COL5A2, COL3A1, JAG1, CCND2, KCNJ8, SPP1, FSTL1, NRP1
cohort1	across	cohort1_across	LumAvsOther_G1	HALLMARK_HEDGEHOG_SIGNALING	0.214465	0.268082	-0.421592	-1.18173	36	CDK6, MYH9, ADGRG1, THY1, DPYSL2, HEY2, NRP2, VLDLR, PML, NRCAM, NRP1, AMOT, CNTFR, VEGFA, SLIT1, LDB1, HEY1, TLE1, L1CAM
cohort1	across	cohort1_across	LumAvsOther_G1	HALLMARK_XENOBIOTIC_METABOLISM	0.237879	0.283306	-0.300063	-1.09321	195	APOE, MT2A, PGD, GABARAPL1, EPHX1, CBR1, KYNU, UPP1, NDRG2, DDT, AKR1C3, TDO2, ACO2, PTGR1, GCNT2, PROS1, PYCR1, IDH1, FBLN1, ADH5, XDH, POR, SLC35B1, PSMB10, SSR3, HES6, ACP1, PMM1, PTGDS, FAS, PAPSS2, GSTO1, PTS, HSD17B2, BCAR1, CYP2S1, HMOX1, SHMT2, GSS, GART, SERPINE1, AHCY, SERPINA6, BCAT1, SLC46A3, CDA, FMO3, ECH1, HPRT1, TKFC, NQO1, GSTM4, ABCC2, ENPEP
cohort1	across	cohort1_across	LumAvsOther_G1	HALLMARK_APICAL_SURFACE	0.237977	0.283306	0.387124	1.14474	42	GATA3, HSPB1, B4GALT1, APP, ATP8B1, NTNG1, EFNA5, EPHB4, LYPD3, SHROOM2
cohort1	across	cohort1_across	LumAvsOther_G1	HALLMARK_WNT_BETA_CATENIN_SIGNALING	0.243867	0.283566	-0.397551	-1.1475	42	HDAC2, DKK1, RBPJ, GNAI1, JAG1, MYC, CCND2, HEY2, WNT6, NCOR2, FZD1, HEY1, JAG2, TCF7, CSNK1E, WNT5B
cohort1	across	cohort1_across	LumAvsOther_G1	HALLMARK_CHOLESTEROL_HOMEOSTASIS	0.253211	0.28774	0.340317	1.11106	73	CLU, CD9, MAL2, FASN, ATF3, ALCAM, TNFRSF12A, CXCL16, LDLR, S100A11, CTNNB1, CPEB2, GUSB, GSTM2, SEMA3B, ETHE1, TP53INP1, GPX8, ATXN2, FBXO6, PMVK, HMGCR
cohort1	across	cohort1_across	LumAvsOther_G1	HALLMARK_KRAS_SIGNALING_DN	0.279086	0.310095	0.285462	1.06526	188	BTG2, GAMT, CALML5, ZBTB16, CAPN9, LFNG, GP2, BMPR1B, IGFBP2, MAGIX, GPRC5C, TNNI3, RGS11, TFAP2B, EFHD1, HSD11B2, PTPRJ
cohort1	across	cohort1_across	LumAvsOther_G1	HALLMARK_PROTEIN_SECRETION	0.350667	0.38116	-0.31634	-1.05021	95	AP2M1, CAV2, EGFR, COPE, CTSC, CLTA, SOD1, ABCA1, TSG101, ANP32E, GNAS, YKT6, VPS4B, STAM, STX12, KIF1B, ERGIC3, AP2S1, SCRN1, STX7, RPS6KA3, VAMP3, ARF1, TSPAN8, M6PR, COPB2, SEC22B, SNX2, PPT1, GBF1
cohort1	across	cohort1_across	LumAvsOther_G1	HALLMARK_PANCREAS_BETA_CELLS	0.464781	0.493063	0.338879	0.98722	39	SPCS1, SRP9, SYT13, ABCC8
cohort1	across	cohort1_across	LumAvsOther_G1	HALLMARK_KRAS_SIGNALING_UP	0.479995	0.493063	-0.271169	-0.989074	197	MALL, PSMB8, KCNN4, EPB41L3, SATB1, GYPC, PCSK1N, GPNMB, CXCR4, ETV5, CCSER2, TFPI, MMD, PRRX1, PRELID3B, SPRY2, ITGB2, ERO1A, TMEM158, CCND2, CXCL10, LY96, PLAU, ETV1, SPP1, DCBLD2, MMP11, EPHB2, TRIB2, SPON1, ALDH1A3, SPARCL1, NRP1, MMP9, CPE, ITGA2, BMP2, PEG3, IL2RG, LAPTM5, IL33, HDAC9, ETS1, SCG5, CFH, ITGBL1, MAFB, RBM4, IGFBP3, ZNF639, PRDM1, GALNT3, G0S2, FCER1G, CD37, EREG, TNFRSF1B, IN…
cohort1	across	cohort1_across	LumAvsOther_G1	HALLMARK_NOTCH_SIGNALING	0.483202	0.493063	-0.36005	-0.984335	32	RBX1, CCND1, MAML2, FZD7, JAG1, DTX2, ARRB1, ST3GAL6, PSENEN, DTX4, FZD1, HEYL, NOTCH3
cohort1	across	cohort1_across	LumAvsOther_G1	HALLMARK_SPERMATOGENESIS	0.698405	0.698405	-0.260604	-0.90147	127	ARL4A, LPIN1, PCSK1N, VDAC3, GSTM3, TLE4, COIL, TALDO1, DBF4, TOPBP1, MLLT10, PGS1, PARP2, SCG5, RFC4, CSNK2A2, TSN, CLPB, PSMG1, HSPA4L, ART3, NF2, CCNA1, EZH2, IL12RB2, ELOVL3
cohort1	across	cohort1_across	LumAvsOther_S	HALLMARK_E2F_TARGETS	1.56723e-41	7.83617e-40	-0.792484	-2.81247	195	STMN1, TUBB, NASP, MCM7, DEK, PSIP1, UBE2T, TK1, RANBP1, PCNA, MCM5, MCM3, ASF1B, RRM2, DNMT1, ORC6, RAN, HMGA1, SMC4, CHEK1, RFC2, XRCC6, SNRPB, MCM2, RNASEH2A, HELLS, ATAD2, MCM6, CKS1B, HMGB3, RAD51AP1, USP1, PA2G4, SMC3, SYNCRIP, CENPM, SLBP, LMNB1, SSRP1, POLD2, MYBL2, MCM4, CDK4, TMPO, TRIP13, CTPS1, RFC3, MTHFD2, CDK1, CDKN2A, EZH2, BIRC5, BARD1, AK2, LYAR, MKI67, NME1, PHF5A, KPNA2, ASF1A…
cohort1	across	cohort1_across	LumAvsOther_S	HALLMARK_MYC_TARGETS_V1	6.82979e-27	1.70745e-25	-0.719441	-2.55205	194	CCT5, TYMS, SERBP1, MCM7, DEK, RANBP1, PCNA, SNRPG, MCM5, HDAC2, RAN, SNRPD1, CDC45, PSMB2, XRCC6, CNBP, MCM2, RFC4, MCM6, PSMA7, CCT7, PSMD7, SNRPD3, USP1, PA2G4, RPL22, SNRPA1, PSMA4, SYNCRIP, FBL, EIF2S2, HNRNPA3, POLD2, RUVBL2, MCM4, CDK4, CCT2, ODC1, COX5A, CTPS1, YWHAQ, PPM1G, PSMD14, PABPC1, BUB3, PGK1, UBE2L3, ILF2, HDDC2, NME1, KPNA2, DDX18, DDX21, MAD2L1, LSM2, NOLC1, LDHA, NPM1, SRSF7,…
cohort1	across	cohort1_across	LumAvsOther_S	HALLMARK_G2M_CHECKPOINT	1.69156e-23	2.81927e-22	-0.700797	-2.48027	190	STMN1, NASP, MARCKS, GINS2, MCM5, NCL, MCM3, ORC6, SNRPD1, CDC6, MT2A, HMGA1, SMC4, CDC45, CHEK1, MCM2, DTYMK, MCM6, CKS1B, HMGB3, UBE2C, SYNCRIP, LMNB1, UCK2, MYBL2, CDK4, ODC1, PRC1, TMPO, CDK1, BUB3, EZH2, BIRC5, SMC2, BARD1, EXO1, MKI67, CHAF1A, AMD1, KPNA2, CKS2, BRCA2, DKC1, MAD2L1, NOLC1, CBX1, ILF3, PTTG1, RAD54L, NUSAP1, DBF4, CCND1, E2F1, HMGN2, TPX2, E2F2, CASP8AP2, DDX39A, CDC20, KIF5…
cohort1	across	cohort1_across	LumAvsOther_S	HALLMARK_TNFA_SIGNALING_VIA_NFKB	3.55141e-13	4.43927e-12	0.602513	2.22942	199	BTG2, FOSB, KLF4, ZFP36, EFNA1, DUSP4, RHOB, MAFF, JUNB, IER2, MCL1, FOS, NR4A1, KDM6B, PPP1R15A, NFKBIA, GADD45B, IRF1, TRIB1, BCL3, ICAM1, IER5, IER3, NAMPT, ATF3, TSC22D1, CCNL1, JUN, BHLHE40, PHLDA2, PER1, KLF10, TIPARP, LITAF, ZC3H12A, SDC4, CLCF1, EGR3, DUSP1, MAP3K8, CEBPD, PMEPA1, KLF6, CEBPB, IFNGR2, LDLR, TNFAIP3, KLF9, CDKN1A, SIK1, SOCS3, KLF2, HBEGF, ATP2B1, NFKB1, B4GALT1, HES1, NIN…
cohort1	across	cohort1_across	LumAvsOther_S	HALLMARK_MTORC1_SIGNALING	8.10751e-10	8.10751e-09	-0.55794	-1.98128	196	ENO1, TPI1, PRDX1, TOMM40, PHGDH, RRM2, GMPS, GAPDH, MCM2, CTSC, DHFR, G6PD, TES, PSMA4, EIF2S2, ARPC5L, PSAT1, MCM4, CCT6A, MTHFD2, PSMD14, PGK1, PSMA3, UNG, ADD3, PSMB5, AK4, SERPINH1, DHCR7, LDHA, PGM1, PSMD12, GPI, PNP, PPA1, IDI1, ME1, PSMC4, RPN1, STIP1, TUBG1, DDX39A, PFKL, PLOD2, CYB5B, PSMG1, CDC25A, IMMT, POLR3G, GOT1, SDF2L1, PDAP1, PNO1, TXNRD1, CXCR4, PSMC2, HSPD1, PPIA, PSPH, CACYBP…
cohort1	across	cohort1_across	LumAvsOther_S	HALLMARK_MYC_TARGETS_V2	1.56738e-09	1.30615e-08	-0.738612	-2.21127	58	MCM5, PA2G4, MPHOSPH10, MCM4, CDK4, NDUFAF4, DDX18, UNG, NOLC1, NPM1, FARSA, NOP56, MRTO4, PHB, DCTPP1, BYSL, NIP7, NOP16, PES1, WDR43, TBRG4, HSPD1, WDR74, HSPE1, CBX3, SRM, MYC, AIMP2, NOP2, EXOSC5, TMEM97, PUS1, PPAN, PLK1, PLK4, TCOF1, RRP9, GRWD1, NOC4L, GNL3
cohort1	across	cohort1_across	LumAvsOther_S	HALLMARK_OXIDATIVE_PHOSPHORYLATION	1.73851e-07	1.2418e-06	-0.527811	-1.8614	184	LDHB, UQCRH, IDH2, MDH1, POLR2F, COX7A2, MRPS30, VDAC2, TIMM8B, ECHS1, SDHB, COX5A, MRPS15, CYB5R3, ACAA2, CYCS, NDUFB4, NDUFS6, LDHA, GPI, UQCRB, PHB2, MRPS11, MRPL15, NDUFB1, COX6C, SDHA, ETFA, NDUFA8, NDUFA6, VDAC3, TIMM50, NDUFB6, MRPL11, NDUFA9, COX7B, UQCR10, MRPS22, PDHA1, ETFB, IMMT, ATP6V1E1, TIMM13, NDUFB3, TOMM22, NDUFS3, TIMM17A, COX17, AFG3L2, GRPEL1, UQCRFS1, MDH2, ACO2, DLAT, CYC1,…
cohort1	across	cohort1_across	LumAvsOther_S	HALLMARK_P53_PATHWAY	7.99649e-06	4.48213e-05	0.472578	1.7417	193	BTG2, KLF4, ZFP36L1, FOS, PPP1R15A, SERTAD3, DCXR, IER5, TOB1, TM4SF1, IER3, ATF3, TSC22D1, JUN, HINT1, ZBTB16, PLK3, CTSD, CTSF, TXNIP, TRAF4, APP, ABAT, FUCA1, CD81, S100A10, TSPYL2, ABCC5, CCNG1, PHLDA3, CDKN1A, KIF13B, SLC19A2, RPL18, PLXNB2, HBEGF, SDC1, WWP1, STOM, ST14, NINJ1, INHBB, PLK2, MKNK2, NUPR1, RGS16, BTG1, RPL36, RALGDS, ISCU, HEXIM1, EPS8L2, SAT1, PPM1D, IP6K2, SESN1, RPS27L, AN…
cohort1	across	cohort1_across	LumAvsOther_S	HALLMARK_ESTROGEN_RESPONSE_EARLY	8.06783e-06	4.48213e-05	0.471887	1.74281	196	KLF4, ELF3, AQP3, MUC1, KRT18, CLDN7, MLPH, FOS, KRT8, KRT19, PRSS23, XBP1, CLIC3, TFF3, AR, TOB1, TFF1, CA12, BHLHE40, KLF10, TIPARP, EGR3, FASN, ABAT, ELF1, SLC22A5, CISH, FAM102A, SLC19A2, UNC119, B4GALT1, MPPED2, HES1, INHBB, ADCY1, TJP3, ANXA9, CELSR1, KDM4B, RHOBTB3, THSD4, IGFBP4, SLC24A3, DEPTOR, SLC37A1, ELOVL5, SCNN1A, RARA, TMEM164, HSPB8, IL6ST, PMAIP1, SULT2B1, MAST4, RAB17, SIAH2, T…
cohort1	across	cohort1_across	LumAvsOther_S	HALLMARK_DNA_REPAIR	1.18019e-05	5.90093e-05	-0.515283	-1.76976	147	TYMS, FEN1, PCNA, ZWINT, RFC2, POLR2F, RFC4, RBX1, RAD51, SAC3D1, SF3A3, SSRP1, ADRM1, RFC3, NME1, NUDT21, POLD3, POLR2I, NELFE, POLE4, DUT, PNP, POLR2C, LIG1, UMPS, ADA, RAE1, RFC5, NELFCD, POLR2E, RPA3, POLD1, RPA2, GTF3C5, POLA2, POLR2D, COX17, TAF9, POLR2G, POLR2K, PRIM1, HPRT1, ALYREF, CSTF3, DGUOK, HCLS1, SUPT4H1, GTF2A2, NCBP2, POLR2H, MRPL40, ERCC3, POLR1C, TAF6, TSG101
cohort1	across	cohort1_across	LumAvsOther_S	HALLMARK_MITOTIC_SPINDLE	2.17984e-05	9.90836e-05	-0.47251	-1.67978	198	MARCKS, FSCN1, SMC4, WASF2, CAPZB, SMC3, SAC3D1, LMNB1, PRC1, CDK1, BIRC5, CCDC88A, BRCA2, BIN1, CEP57, RFC1, NUSAP1, ARHGDIA, TPX2, KIF5B, CENPF, GSN, DYNC1H1, ARHGAP10, SASS6, ANLN, CDC42BPA, CENPJ, FBXO5, CCNB2, MYH9, TUBGCP2, FLNA, CDC42EP1, KIF20B, PALLD, EPB41L2, ACTN4, KIF23, NDC80, TOP2A, ARHGAP5, SMC1A, MAPRE1, KIF2C, AURKA, PKD2, PREX1, WASF1, KIF15, AKAP13, KIF4A, KLC1, KIF22, CDK5RAP2…
cohort1	across	cohort1_across	LumAvsOther_S	HALLMARK_GLYCOLYSIS	0.000162822	0.000678424	-0.448693	-1.59511	198	STMN1, ENO1, PKM, TPI1, NASP, TXN, MDH1, STC2, AKR1A1, G6PD, UGP2, PGAM1, CLN6, PFKP, CDK1, PGK1, EGFR, AK4, LDHA, SLC25A10, ME1, PSMC4, MET, ALDH7A1, SLC16A3, PLOD2, SOD1, GOT1, SDC2, TALDO1, FKBP4, CXCR4, GALE, PPIA, DSC2, CD44, VCAN, MDH2, ALDOA, STC1, TGFBI, KIF2A, LCT, FAM162A, ME2, POLR3K, PGM2, ENO2, B3GNT3, GOT2, AURKA, RPE, NT5E, DEPDC1, HDLBP, SDC3, HOMER1, ARPP19, CENPA, B3GAT3, HSPA5,…
cohort1	across	cohort1_across	LumAvsOther_S	HALLMARK_COAGULATION	0.00130206	0.00500791	0.44407	1.56805	136	S100A1, TIMP1, CLU, CD9, S100A13, MAFF, TFPI2, THBS1, PRSS23, ACOX2, CAPN2, DUSP6, CFB, HMGCS2, ARF4, ANG, SERPINA1, HPN, ISCU, THBD, RAC1, RAPGEF3
cohort1	across	cohort1_across	LumAvsOther_S	HALLMARK_APOPTOSIS	0.00177713	0.00634689	0.421553	1.51797	159	TIMP1, BTG2, LMNA, CLU, KRT18, RHOB, MCL1, HSPB1, WEE1, GADD45B, IRF1, ERBB3, CDKN1B, IER3, ATF3, JUN, TXNIP, EGR3, APP, NEDD9, CDKN1A, TNFRSF12A, IFITM3, EMP1, ERBB2, GPX4, PTK2, CTNNB1, LGALS3, GUCY2D, SAT1, CYLD, BNIP3L, RARA
cohort1	across	cohort1_across	LumAvsOther_S	HALLMARK_REACTIVE_OXYGEN_SPECIES_PATHWAY	0.00420845	0.0140282	-0.564013	-1.62693	47	PRDX1, TXN, G6PD, LAMTOR5, PRNP, PFKP, MBP, NDUFB4, NDUFA6, STK25, SOD1, GCLM, TXNRD1, PRDX6, SOD2, GPX3, GLRX2, FTL
cohort1	across	cohort1_across	LumAvsOther_S	HALLMARK_ESTROGEN_RESPONSE_LATE	0.00684151	0.0213797	0.377161	1.39296	196	KLF4, AGR2, ZFP36, DNAJC1, CD9, TFPI2, FOS, SCUBE2, KRT19, PRSS23, XBP1, CLIC3, TFF3, ACOX2, DCXR, TOB1, TSPAN13, TFF1, CA12, PRKAR2B, EMP2, EGR3, HMGCS2, LTF, RABEP1, UGDH, SLC22A5, CISH, FAM102A, ST14, TJP3, ANXA9, SERPINA1, CDH1, IGFBP4, ALDH3A2, SLC24A3, ELOVL5, ST6GALNAC2, ID2, SCNN1A
cohort1	across	cohort1_across	LumAvsOther_S	HALLMARK_SPERMATOGENESIS	0.00752029	0.0221185	-0.430846	-1.45347	127	RFC4, CDK1, EZH2, PARP2, DBF4, ARL4A, VDAC3, TOPBP1, PSMG1, PCSK1N, NCAPH, TALDO1, GSTM3, CCNB2, CDKN3, COIL, LPIN1, KIF2C, PGS1, AURKA, CNIH2, HSPA4L, NF2, NEK2, TLE4, ELOVL3, MLLT10, MTOR, IL12RB2, TTK, CSNK2A2, CLPB, IL13RA2, GMCL1, BUB1, TSN, SCG5
cohort1	across	cohort1_across	LumAvsOther_S	HALLMARK_INFLAMMATORY_RESPONSE	0.0089046	0.024735	0.370867	1.37228	199	TIMP1, BTG2, BST2, NFKBIA, IRF1, CD55, ICAM1, NAMPT, NDP, LY6E, KLF6, IFNGR2, LDLR, GPC3, CDKN1A, HBEGF, IRF7, ATP2B1, NFKB1, RNF144B, RGS16, HPN, ADM, ATP2A2, GABBR1, AHR, P2RX4, MXD1, ITGB8, CSF3R, IL1R1, CD40
cohort1	across	cohort1_across	LumAvsOther_S	HALLMARK_IL2_STAT5_SIGNALING	0.0107661	0.0283318	0.36849	1.36094	196	S100A1, MUC1, RHOB, MAFF, XBP1, GADD45B, TNFRSF18, BHLHE40, MAP3K8, ECM1, SPRY4, IRF6, ALCAM, ITGAV, KLF6, MYO1C, CD81, CISH, TWSG1, SERPINB6, NFKBIZ, IFITM3, EMP1, GPX4, HOPX, RGS16, CDKN1C, RNH1, PRAF2, SPRED2, MAPKAPK2, RORA, AHR, BMPR2, DENND5A, P2RX4
cohort1	across	cohort1_across	LumAvsOther_S	HALLMARK_ANDROGEN_RESPONSE	0.0116813	0.0292033	0.434429	1.46236	97	AZGP1, SPDEF, ELL2, KRT8, KRT19, SLC38A2, TSC22D1, IQGAP2, MAF, PMEPA1, UAP1, BMPR1B, ITGAV, NKX3-1, RAB4A, VAPA, ACSL3, STK39, B4GALT1, DNAJB9, ELOVL5, SAT1, HERC3, GPD1L, MAK, INPP4B
cohort1	across	cohort1_across	LumAvsOther_S	HALLMARK_UNFOLDED_PROTEIN_RESPONSE	0.0130815	0.0311464	-0.43323	-1.43179	109	STC2, CKS1B, PDIA6, PSAT1, MTHFD2, EIF4EBP1, LSM4, DKC1, NOLC1, NPM1, NOP56, KIF5B, EIF2S1, ATF4, EXOSC4, EXOSC9, PAIP1, BANF1, PREB, SRPRB, IMP3, EXOSC2, NOP14, HSPA9, SLC7A5, CALR, ASNS, FKBP14, EIF4G1, EIF4A3, CEBPG, SSR1, EXOSC5, CXXC1, NHP2, SPCS3, DDX10, POP4, HSPA5, HSP90B1, PDIA5, ERO1A, RRP9, CCL2, YWHAZ, HERPUD1, EXOSC1, ATP6V0D1, LSM1, SERP1, DCTN1, EIF4E
cohort1	across	cohort1_across	LumAvsOther_S	HALLMARK_HEME_METABOLISM	0.0150723	0.0342553	0.365119	1.34368	190	BTG2, AQP3, ELL2, MBOAT2, NUDT4, ACP5, BCAM, TMEM9B, YPEL5, KDM7A, CAST, VEZF1, PGLS, CDR2, SIDT2, FN3K, CCDC28A, PIGQ, ADIPOR1, ALDH6A1, MGST3, LRP10, HAGH, ARHGEF12, SDCBP, NEK7, GDE1, BNIP3L, MKRN1, SLC25A38, FOXO3, IGSF3, RBM5, SLC30A1, MINPP1, BLVRB, RNF19A, SELENBP1, CTSB, SLC22A4, ICAM4, DAAM1, ATP6V0A1, CLCN3, NNT, DMTN, MAP2K3
cohort1	across	cohort1_across	LumAvsOther_S	HALLMARK_ADIPOGENESIS	0.0194819	0.0423519	-0.375665	-1.33207	193	ATP1B3, CHCHD10, ECHS1, SDHB, ACAA2, AK2, APOE, DHCR7, PGM1, MTCH2, PLIN2, MRPL15, ARL4A, SLC25A10, TKT, ME1, COQ9, PFKL, DDT, COX7B, UQCR10, ETFB, IMMT, UCP2, SOD1, NDUFS3, TALDO1, CDKN2C, GRPEL1, COQ3, CYP4B1, PREB, MDH2, LAMA4, ACO2, ALDOA, DLAT, GADD45A, CYC1, GHITM, JAGN1, MCCC1, C3, GPX3, UCK1, MYLK, NDUFB7, ACADM, ACADS, QDPR, SUCLG1, PTCD3, TANK, PDCD4, PTGER3, SLC25A1, POR, IDH1, RIOK3, …
cohort1	across	cohort1_across	LumAvsOther_S	HALLMARK_INTERFERON_GAMMA_RESPONSE	0.0204422	0.0425879	-0.372538	-1.32437	198	MT2A, HLA-DRB1, PSMB2, PSME2, PSMB9, CD74, ISOC1, HLA-B, PSMB8, NMI, MTHFD2, PFKP, HLA-DQA1, TAP1, LAP3, PSMA3, HLA-A, NUP93, IFI27, HLA-DMA, UPP1, C1S, PNP, ARL4A, STAT1, B2M, IL15RA, CASP1, IFNAR2, FAS, PTPN2, CXCL10, HIF1A, VAMP5, TNFAIP6, LYSMD2, PTPN1, CCL5, NLRC5, SOD2, OGFR, PNPT1, GBP4, PLSCR1, EPSTI1, CASP8, PSMB10, PLA2G4A, VCAM1, C1R, IL7, PML, CIITA, PSMA2, TRIM26, CCL2, CD69, PIM1, I…
cohort1	across	cohort1_across	LumAvsOther_S	HALLMARK_ALLOGRAFT_REJECTION	0.0218666	0.0437332	-0.372899	-1.32277	194	HLA-DRA, CD74, CDKN2A, HLA-DQA1, TAP1, NME1, EGFR, HLA-A, HLA-DMA, NPM1, EIF3J, MRPL3, STAT1, B2M, IL27RA, MTIF2, HLA-DMB, CD47, ABCE1, SRGN, HLA-E, TAP2, FLNA, IFNAR2, FAS, GLMN, RPS19, HIF1A, CCL5, EIF3D, HCLS1, EIF5A, BRCA1, ITGB2, LTB, PSMB10, LYN, TRAF2, CD8A, IL7, CCL4, CCND3, GBP2, LCK, EIF3A, MMP9, CD3E, IL2RG, GZMB, ETS1, CD79A, CCL2, HLA-DOB, HLA-DOA, IL1B, CD3D, BCAT1, CXCL9, CD2, THY1…
cohort1	across	cohort1_across	LumAvsOther_S	HALLMARK_EPITHELIAL_MESENCHYMAL_TRANSITION	0.0268073	0.0515526	-0.366829	-1.30408	198	VIM, MCM7, CALD1, PFN2, SFRP1, SERPINE2, TIMP3, TPM2, ITGB1, GPX7, SERPINH1, BASP1, GJA1, PPIB, CTHRC1, DKK1, PLOD2, LAMC1, POSTN, ACTA2, FLNA, CD44, VCAN, FAS, DPYSL3, GADD45A, CDH11, FBLN1, ANPEP, MGP, TGFBI, GLIPR1, MMP14, APLP1, TPM4, CXCL1, SLIT2, COL6A2, NNMT, ENO2, SERPINE1, FGF2, SGCB, WIPF1, MYLK, SPARC, PVR, NT5E, MMP2, IL32, SPP1, PRRX1, COLGALT1, VCAM1, LAMC2, TAGLN, COL1A1, MMP3, MES…
cohort1	across	cohort1_across	LumAvsOther_S	HALLMARK_TGF_BETA_SIGNALING	0.0331968	0.0614756	0.468421	1.4318	54	JUNB, THBS1, PPP1R15A, KLF10, ARID4B, PMEPA1, RHOA, IFNGR2, CTNNB1, CDKN1C, CDH1, ID2, PPM1A, BMPR2, SMAD7, TGFBR1, TGIF1, SMURF2, TGFB1, XIAP, UBE2D3
cohort1	across	cohort1_across	LumAvsOther_S	HALLMARK_UV_RESPONSE_UP	0.053237	0.095066	-0.367548	-1.27065	155	FEN1, BTG3, PSMC3, RFC4, GGH, BID, EPCAM, KLHDC3, GAL, TAP1, AMD1, EPHX1, CDC5L, DDX21, PARP2, AP2S1, CHRNA5, RPN1, STIP1, SIGMAR1, POLE3, STK25, CYB5B, PPIF, PDAP1, CCNE1, FKBP4, GRPEL1, UROD, ALDOA, CDK2, ARRB2, HLA-F, MMP14, CLTB, YKT6, SLC25A4, CXCL2, SOD2, ASNS, BAK1, PPAT, GPX3, COL2A1, POLR2H, CTSV, ENO2, TYRO3, LHX2, NKX2-5, HMOX1, CEBPG, DNAJA1, LYN, BSG, FURIN, RASGRP1, CCND3
cohort1	across	cohort1_across	LumAvsOther_S	HALLMARK_COMPLEMENT	0.0634486	0.109394	0.32879	1.21659	199	TIMP1, CLU, GATA3, S100A13, MAFF, TFPI2, IRF1, CD55, CD46, HSPA1A, DUSP6, CTSD, CFB, LTF, CEBPB, TNFAIP3, F7, IRF7, ANG, SERPINA1, PRCP, PPP2CB, LGALS3, DUSP5
cohort1	across	cohort1_across	LumAvsOther_S	HALLMARK_FATTY_ACID_METABOLISM	0.0873698	0.145616	-0.35263	-1.22011	156	MDH1, ECHS1, ODC1, ADSL, ACAA2, EPHX1, NCAPH2, LDHA, CBR1, IDI1, ACAT2, SDHA, ME1, PDHA1, TDO2, YWHAH, UROD, PTS, MDH2, APEX1, GRHPR, ACSL1, ACO2, ALDOA, PRDX6, BLVRA, IDH3B, GABARAPL1, CBR3, ENO2, ACSL4, HPGD, AADAT, UROS, SDHD, ACADM, ACADS, SUCLG1, HSDL2, IDH1, G0S2, HSD17B10, NSDHL, ACSL5, CPT1A, FH, MIF
cohort1	across	cohort1_across	LumAvsOther_S	HALLMARK_IL6_JAK_STAT3_SIGNALING	0.120808	0.194851	0.368383	1.21791	86	CD9, STAT3, CXCL13, IRF1, JUN, MAP3K8, IFNGR2, TNFRSF12A, SOCS3, PLA2G2A
cohort1	across	cohort1_across	LumAvsOther_S	HALLMARK_KRAS_SIGNALING_DN	0.128207	0.199175	0.313644	1.15293	188	BTG2, GAMT, CALML5, ZBTB16, CAPN9, GP2, LFNG, GPRC5C, BMPR1B, IGFBP2, MAGIX, HSD11B2, TNNI3, TFAP2B, RGS11, LYPD3, PNMT, MFSD6, PDE6B, CPEB3, NR4A2, THNSL2, PTPRJ
cohort1	across	cohort1_across	LumAvsOther_S	HALLMARK_HYPOXIA	0.131456	0.199175	0.311926	1.14961	193	ZFP36, EFNA1, MAFF, FOS, PPP1R15A, WSB1, CCNG2, CDKN1B, IER3, ATF3, JUN, CA12, BHLHE40, GPC4, TIPARP, SDC4, CITED2, GLRX, TGFB3, MAP3K1, DUSP1, KLF6, TNFAIP3, GPC3, CDKN1A, FBP1, IDS, BTG1, CDKN1C, ADM, PAM, GAA, RORA, BNIP3L, FOXO3, NEDD4L, ANGPTL4, KDELR3
cohort1	across	cohort1_across	LumAvsOther_S	HALLMARK_INTERFERON_ALPHA_RESPONSE	0.148403	0.213051	-0.367044	-1.18926	95	PSME2, PSMB9, CD74, PSMB8, NMI, TAP1, LAP3, PSMA3, IFI27, C1S, NCOA7, B2M, HLA-C, CD47, CASP1, CXCL10, OGFR, PNPT1, GBP4, PLSCR1, EPSTI1, CASP8, IL7, GBP2, PROCR, TRIM26, ISG20, LGALS3BP, PARP9, IL15, PARP14, USP18, TRIM5, UBE2L6, BATF2, IFIH1, RTP4
cohort1	across	cohort1_across	LumAvsOther_S	HALLMARK_PEROXISOME	0.151428	0.213051	-0.359668	-1.18062	104	PRDX1, IDH2, CNBP, ISOC1, CTPS1, CLN6, PABPC1, FDPS, SLC25A19, IDI1, CRABP1, MSH2, SOD1, ITGB1BP1, DIO1, YWHAH, ACSL1, SLC27A2, TOP2A, SLC25A4, CTBP1, SOD2, DHRS3, ACSL4, SMARCC1, VPS4B, SLC25A17, ERCC3, FADS1, IDH1, ACSL5, SLC35B2, PEX14
cohort1	across	cohort1_across	LumAvsOther_S	HALLMARK_APICAL_SURFACE	0.153397	0.213051	0.421442	1.22901	42	GATA3, HSPB1, APP, ATP8B1, B4GALT1, LYPD3, EFNA5, NTNG1, EPHB4, SHROOM2, TMEM8B, SULF2, ADAM10, PLAUR
cohort1	across	cohort1_across	LumAvsOther_S	HALLMARK_MYOGENESIS	0.176388	0.236036	0.302139	1.11643	197	CLU, CRAT, SPDEF, GADD45B, ERBB3, TNNT1, BHLHE40, COX7A1, VIPR1, APP, MEF2D, APOD, FLII, MYO1C, CACNA1H, CDKN1A, PLXNB2, HBEGF, PDE4DIP, PTP4A3, TSC2, HDAC5, GAA, ITGB5, PVALB, IFRD1, HSPB8, SORBS1, MB, RB1, EPHB3
cohort1	across	cohort1_across	LumAvsOther_S	HALLMARK_CHOLESTEROL_HOMEOSTASIS	0.179387	0.236036	0.362627	1.16769	73	CLU, CD9, ATF3, MAL2, FASN, ALCAM, ETHE1, LDLR, TNFRSF12A, S100A11, CXCL16, CTNNB1, LGALS3, ATXN2, GUSB, CPEB2, GSTM2, PMVK, GPX8, FBXO6, TP53INP1, SEMA3B
cohort1	across	cohort1_across	LumAvsOther_S	HALLMARK_PI3K_AKT_MTOR_SIGNALING	0.209506	0.268598	-0.346036	-1.13439	103	AP2M1, CFL1, CDK4, SFN, CDK1, EGFR, ARHGDIA, E2F1, PPP1CA, CSNK2B, CXCR4, MAPKAP1, GRB2, PIN1, CDK2, AKT1S1, CALR, ACTR2, ACTR3, GNGT1, MKNK1, TRAF2, LCK, HSP90B1, PIK3R3, MAP2K6, TRIB3, IL2RG, RPS6KA3, ARF1
cohort1	across	cohort1_across	LumAvsOther_S	HALLMARK_UV_RESPONSE_DN	0.267812	0.328097	0.304	1.07739	140	CDKN1B, BHLHE40, PRKAR2B, CITED2, SLC22A18, DUSP1, MGLL, PMP22, LDLR, RUNX1, ATRX, ATP2B1, NFKB1, IGFBP5, ICA1, APBB2, ERBB2, RBPMS, PIAS3, KCNMA1, PTEN, NEK7, MTA1, PTPRM, INPP4B, SMAD7, ATXN1, CDK13, NOTCH2, MIOS, NR1D2, SCAF8, DYRK1A, DDAH1, PLCB4
cohort1	across	cohort1_across	LumAvsOther_S	HALLMARK_XENOBIOTIC_METABOLISM	0.269039	0.328097	-0.303609	-1.07749	195	MT2A, PGD, HES6, KYNU, EPHX1, APOE, CBR1, UPP1, PTGR1, AKR1C3, ADH5, ACP1, DDT, AHCY, MTHFD1, TDO2, GSTO1, PMM1, XDH, PTS, ACO2, FAS, GART, AKR1C2, HPRT1, FBLN1, SSR3, PROS1, SHMT2, GCNT2, PYCR1, GABARAPL1, SLC35B1, SERPINE1, HMOX1, PSMB10, TMEM97, ARPP19, POR, PTGES3, ABCC2, IDH1, NQO1, PAPSS2, GSS, TMEM176B, CYP2S1, NDRG2, BCAT1, NMT1, ARG2, HACL1, SERPINA6, SLC12A4, PTGES, DDC
cohort1	across	cohort1_across	LumAvsOther_S	HALLMARK_KRAS_SIGNALING_UP	0.278394	0.331421	0.287568	1.06259	197	KLF4, SOX9, PPP1R15A, TRIB1, TSPAN13, DUSP6, PIGR, CFB, GLRX, JUP, MAP3K1, APOD, FUCA1, TSPAN1, TNFAIP3, HBEGF, EMP1, ACE, RGS16, ID2, MYCN, SLPI, F2RL1, ANGPTL4, TPH1, KIF5C, TOR1AIP2, SEMA3B, ADAM8, PLAT
cohort1	across	cohort1_across	LumAvsOther_S	HALLMARK_WNT_BETA_CATENIN_SIGNALING	0.308219	0.358394	-0.388364	-1.09693	42	HDAC2, DKK1, RBPJ, GNAI1, SKP2, JAG1, MYC, HEY2, HEY1, WNT6, CCND2, LEF1, WNT5B, FZD1
cohort1	across	cohort1_across	LumAvsOther_S	HALLMARK_PROTEIN_SECRETION	0.400734	0.455379	0.30329	1.01796	95	KRT18, CD63, GOLGA4, RAB9A, VAMP4, ICA1, AP3S1, COPB1, STX16, PAM, YIPF6, SCAMP1, SEC31A, TMED2, MON2, ATP1A1, COG2, CLN5, ARFIP1, SEC24D, TOM1L1, RAB2A, RAB22A, GLA, USO1, CLCN3, RAB5A, ARFGEF1, ADAM10
cohort1	across	cohort1_across	LumAvsOther_S	HALLMARK_ANGIOGENESIS	0.503778	0.559754	0.341022	0.964518	36	TIMP1, APP, ITGAV, PTK2, THBD
cohort1	across	cohort1_across	LumAvsOther_S	HALLMARK_APICAL_JUNCTION	0.576459	0.626586	0.25983	0.957613	193	CLDN4, CLDN7, GAMT, CRAT, WASL, ICAM1, JUP, GRB7, TSPAN4, CRB3, CTNND1, NF1, CD99, B4GALT1, PTK2, CDH1, CDSN, CLDN15, PTEN, EXOC4, ITGA10, RASA1, BAIAP2, ADAM9, ITGA3, COL16A1, PARVA, ITGB4, AMH, ICAM4, VWF, PKD1, ALOX15B, SHROOM2, MYH10, TMEM8B, CTNNA1, EVL, LIMA1
cohort1	across	cohort1_across	LumAvsOther_S	HALLMARK_BILE_ACID_METABOLISM	0.698967	0.734333	-0.2704	-0.895923	111	IDH2, RBP1, ISOC1, OPTN, IDI1, SOD1, GCLM, DIO1, TFCP2L1, PFKM, ACSL1, SLC27A2, AMACR, CYP39A1, FADS1, LCK, IDH1, ACSL5, ABCA1, SLC35B2, BBOX1, PXMP2, SLC23A2, ALDH1A1, HACL1, SERPINA6, PEX26
cohort1	across	cohort1_across	LumAvsOther_S	HALLMARK_HEDGEHOG_SIGNALING	0.710657	0.734333	-0.310574	-0.852104	36	CDK6, MYH9, DPYSL2, ADGRG1, NRP2, NRCAM, PML, NRP1, HEY2, CNTFR, THY1, HEY1
cohort1	across	cohort1_across	LumAvsOther_S	HALLMARK_NOTCH_SIGNALING	0.719646	0.734333	-0.31482	-0.843029	32	RBX1, CCND1, JAG1, ARRB1, MAML2, FZD7, DTX2, ST3GAL6
cohort1	across	cohort1_across	LumAvsOther_S	HALLMARK_PANCREAS_BETA_CELLS	0.867609	0.867609	0.265999	0.764211	39	SPCS1, ABCC8, SYT13
cohort1	across	cohort1_across	LumAvsOther_G2M	HALLMARK_E2F_TARGETS	1e-50	5e-49	-0.846689	-2.97252	195	BIRC5, PTTG1, MKI67, CDC20, CCNB2, STMN1, PLK1, CDKN3, CDK1, CDCA3, TOP2A, DLGAP5, TK1, AURKB, DEPDC1, SMC4, CDCA8, AURKA, UBE2T, CENPE, HMMR, TUBB, KPNA2, KIF2C, DEK, HMGB3, KIF4A, MAD2L1, SPC25, CKS1B, ANP32E, TACC3, RRM2, PSIP1, RAD51AP1, TRIP13, HMGB2, RANBP1, RACGAP1, TMPO, MYBL2, SPC24, DIAPH3, RAN, MELK, BUB1B, MXD3, LMNB1, CDC25B, ASF1B, CKS2, NASP, ORC6, RNASEH2A, DNMT1, NCAPD2, SPAG5, R…
cohort1	across	cohort1_across	LumAvsOther_G2M	HALLMARK_G2M_CHECKPOINT	3.21692e-39	8.04229e-38	-0.805365	-2.81974	190	BIRC5, CENPF, UBE2C, PTTG1, NUSAP1, MKI67, CDC20, TPX2, CCNB2, STMN1, PLK1, CENPA, PRC1, CDKN3, CDK1, TOP2A, AURKB, SMC4, KIF23, AURKA, CENPE, HMMR, KPNA2, CCNA2, KIF2C, PBK, HMGB3, KIF4A, MARCKS, DTYMK, NDC80, TROAP, MAD2L1, CKS1B, TACC3, MT2A, RACGAP1, BUB1, TMPO, MYBL2, KIF20B, NEK2, LMNB1, TTK, NCL, DBF4, CDC25B, SMC2, HMGN2, CKS2, NASP, ORC6, KIF15, RAD21, INCENP, SNRPD1, SYNCRIP, BUB3, KIF1…
cohort1	across	cohort1_across	LumAvsOther_G2M	HALLMARK_MITOTIC_SPINDLE	1.0315e-18	1.71917e-17	-0.673679	-2.36943	198	BIRC5, CENPF, NUSAP1, TPX2, CCNB2, PLK1, PRC1, CDK1, TOP2A, DLGAP5, SMC4, KIF23, AURKA, CENPE, KIF2C, KIF4A, MARCKS, NDC80, RACGAP1, BUB1, KIF20B, NEK2, LMNB1, TTK, PIF1, FSCN1, ANLN, SAC3D1, WASF2, KIF15, INCENP, SMC3, KIF11, ECT2, CCDC88A, KIF5B, CEP57, CKAP5, GSN, CAPZB, BRCA2, KIF22, FBXO5, DYNC1H1, CENPJ, ARHGDIA, CDK5RAP2, ARHGAP10, ESPL1, ACTN4, FLNA, BIN1, SPTBN1, SASS6, MYH9, EPB41L2, RF…
cohort1	across	cohort1_across	LumAvsOther_G2M	HALLMARK_MYC_TARGETS_V1	2.19845e-18	2.74806e-17	-0.675337	-2.36965	194	CDC20, KPNA2, CCNA2, DEK, TYMS, MAD2L1, CCT5, RANBP1, SERBP1, HNRNPA3, RAN, SNRPG, PSMD7, HDAC2, PSMA7, PSMD14, SNRPD1, SYNCRIP, BUB3, PSMA4, USP1, MCM7, PSMB2, EIF2S2, SNRPA1, VDAC3, PSMD1, YWHAQ, PA2G4, COX5A, RUVBL2, CNBP, XRCC6, PCNA, LSM2, HDDC2, PGK1, PHB2, DDX18, ODC1, SRSF3, CCT7, CCT4, SRPK1, CCT2, RFC4, DDX21, ILF2, SET, SNRPD3, SNRPD2, SSB, PABPC1, RRM1, POLD2, PPM1G, CDC45, CBX3, EIF3…
cohort1	across	cohort1_across	LumAvsOther_G2M	HALLMARK_TNFA_SIGNALING_VIA_NFKB	4.95813e-15	4.95813e-14	0.630998	2.31287	199	BTG2, ZFP36, KLF4, FOSB, EFNA1, MAFF, JUNB, CEBPD, ICAM1, RHOB, IRF1, ATF3, IER3, BCL3, IER2, GADD45B, MCL1, PPP1R15A, NAMPT, TRIB1, CEBPB, NFKBIA, DUSP4, NR4A1, CCNL1, FOS, TNFAIP3, SDC4, SOCS3, KDM6B, ZC3H12A, TSC22D1, TIPARP, SAT1, LITAF, KLF10, JUN, BIRC3, BHLHE40, BTG1, CLCF1, HES1, IER5, PHLDA2, TNF, DUSP5, NINJ1, PER1, IFNGR2, LDLR, IL6ST, EIF1, PLK2, B4GALT1, ATP2B1, EGR1, GCH1, SQSTM1, E…
cohort1	across	cohort1_across	LumAvsOther_G2M	HALLMARK_ESTROGEN_RESPONSE_EARLY	3.78312e-11	3.1526e-10	0.583443	2.13481	196	KLF4, PRSS23, XBP1, ELF3, MUC1, CLDN7, AQP3, MLPH, KRT18, CA12, MPPED2, KRT19, KRT8, PMAIP1, FOS, AR, FAM102A, RHOBTB3, ADCY1, TFF3, TIPARP, TOB1, KLF10, FASN, KDM4B, TFF1, BHLHE40, HES1, CISH, DEPTOR, TJP3, SLC7A2, CHPT1, FKBP5, ELOVL5, MAPT, TFAP2C, BLVRB, TMEM164, IL6ST, B4GALT1, PGR, DYNLT3, SIAH2, CELSR1, CLIC3, SLC19A2, ABAT, SLC22A5, THSD4, TPBG, EGR3, SEMA3B, GFRA1, ELF1, IGFBP4, ABHD2, A…
cohort1	across	cohort1_across	LumAvsOther_G2M	HALLMARK_MTORC1_SIGNALING	8.59641e-09	6.14029e-08	-0.556485	-1.95486	196	PLK1, AURKA, ENO1, RRM2, TPI1, GAPDH, BUB1, TOMM40, PRDX1, PHGDH, PSMD14, PSMA4, CTSC, DDX39A, EIF2S2, CCT6A, DHFR, ARPC5L, PSAT1, G6PD, DHCR7, ADD3, PGK1, RPN1, GMPS, MTHFD2, SERPINH1, STIP1, TES, PSMA3, PSMD12, PPA1, PGM1, TUBG1, CACYBP, PDAP1, HSP90B1, PFKL, CCNF, GOT1, SLC7A5, ME1, AK4, POLR3G, PLOD2, ACTR2, MLLT11, PSMB5, SQLE, PPIA, IMMT, IDH1, CYB5B, UCHL5, ACTR3, HSPD1, DDIT4, CANX, TXNRD…
cohort1	across	cohort1_across	LumAvsOther_G2M	HALLMARK_MYC_TARGETS_V2	5.87166e-08	3.66979e-07	-0.723161	-2.1374	58	PLK1, PA2G4, MPHOSPH10, DDX18, NDUFAF4, WDR43, FARSA, NIP7, CBX3, CDK4, PHB, PLK4, NOP16, DCTPP1, HSPD1, MRTO4, MCM4, AIMP2, NOP56, TBRG4, PES1, TCOF1, BYSL, MCM5, NOLC1, HSPE1, WDR74, NPM1, NOP2, TMEM97, RRP9, NOC4L
cohort1	across	cohort1_across	LumAvsOther_G2M	HALLMARK_P53_PATHWAY	3.08651e-05	0.000171473	0.464963	1.69778	193	BTG2, KLF4, ATF3, IER3, SERTAD3, PPP1R15A, RPL18, ZBTB16, PLK3, ZFP36L1, FOS, CTSD, CTSF, FUCA1, TSC22D1, SAT1, TOB1, TRAF4, DCXR, JUN, STOM, RPL36, BTG1, TXNIP, IER5, ABCC5, MKNK2, TSPYL2, RGS16, RALGDS, NINJ1, PLK2, SOCS1, HINT1, SLC19A2, ABAT, CD81, KIF13B, CCNG1, EPS8L2, APP, IP6K2, ANKRA2, CDKN2AIP, AEN, WWP1, FGF13, PLXNB2, ST14, CYFIP2
cohort1	across	cohort1_across	LumAvsOther_G2M	HALLMARK_GLYCOLYSIS	6.53019e-05	0.00032651	-0.469454	-1.65114	198	STMN1, CENPA, CDK1, DEPDC1, AURKA, HMMR, PKM, ENO1, TPI1, KIF20A, NASP, MDH1, UGP2, TXN, G6PD, PGAM1, PGK1, PFKP, CLN6, EGFR, MET, MIF, AKR1A1, SLC16A3, GOT1, ME1, SLC25A10, AK4, DSC2, VCAN, PLOD2, CD44, PPIA, NT5E, IDH1, DDIT4, ALDH7A1, SLC25A13, SDC2, STC2, TGFBI, LDHA, CXCR4, HDLBP, LCT, KIF2A, ISG20, PLOD1, ARPP19, ME2, VEGFA, SOD1, GMPPA, ERO1A, EXT1, LHPP, TALDO1, GPR87
cohort1	across	cohort1_across	LumAvsOther_G2M	HALLMARK_SPERMATOGENESIS	8.05033e-05	0.000365924	-0.52255	-1.74261	127	CCNB2, CDKN3, CDK1, AURKA, KIF2C, BUB1, NEK2, NCAPH, TTK, DBF4, VDAC3, EZH2, RFC4, PARP2, ARL4A, TOPBP1, COIL, PSMG1, PCSK1N, MTOR, PGS1, LPIN1, CSNK2A2, HSPA4L, CNIH2, TSN, TALDO1, NF2, TLE4, IL13RA2
cohort1	across	cohort1_across	LumAvsOther_G2M	HALLMARK_ESTROGEN_RESPONSE_LATE	0.000376642	0.00156934	0.429929	1.57311	196	TFPI2, AGR2, ZFP36, SCUBE2, KLF4, PRSS23, XBP1, DNAJC1, CD9, CA12, KRT19, UGDH, LTF, TSPAN13, FOS, FAM102A, HMGCS2, TFF3, TOB1, DCXR, TFF1, CISH, TJP3, CHPT1, ACOX2, FKBP5, ELOVL5, MAPT, TFAP2C, BLVRB, IL6ST, PGR, DYNLT3, SIAH2, CLIC3, SLC22A5, RABEP1, PRKAR2B, EMP2, TPBG, EGR3, SEMA3B, IGFBP4, ABHD2, ST14, CHST8, ANXA9, NXT1, GLA, SNX10, SORD, RET, BCL2, MDK, CDH1, SULT2B1, TST, ALDH3A2, ABCA3, …
cohort1	across	cohort1_across	LumAvsOther_G2M	HALLMARK_OXIDATIVE_PHOSPHORYLATION	0.00061129	0.00235112	-0.449813	-1.56902	184	LDHB, UQCRH, IDH2, COX7A2, MDH1, POLR2F, ECHS1, VDAC3, TIMM8B, CYB5R3, COX5A, VDAC2, PHB2, MRPS15, UQCR10, MRPS11, NDUFS6, MRPS30, ETFA, SDHB, SLC25A5, NDUFB4, ACAA2, COX17, NDUFB1, MRPS22, AFG3L2, NDUFA6, SLC25A4, NDUFB6, IMMT, IDH1, TIMM17A, UQCRB, MRPL11, COX7B, SDHA, TIMM50, NDUFB3, DLAT, MRPL15, NDUFS3, HADHA, COX4I1, PDHA1, LDHA, GPI, MRPL35, CYC1, TIMM13, NDUFAB1, ATP6V1E1, IDH3B, SUCLG1, …
cohort1	across	cohort1_across	LumAvsOther_G2M	HALLMARK_DNA_REPAIR	0.000763813	0.0027279	-0.469163	-1.59283	147	ZWINT, TYMS, SAC3D1, FEN1, POLR2F, SSRP1, ADRM1, PCNA, POLR2C, NUDT21, RBX1, RFC4, NELFE, SF3A3, POLR2E, RAD51, RFC3, GTF3C5, COX17, ALYREF, POLE4, LIG1, RFC2, GTF2A2, POLD3, POLR2K, UPF3B, NME1, UMPS, POLD1, SNAPC5, RAE1, SEC61A1, ADA, POLR1C, DUT, SUPT4H1, TARBP2, POLR2I, POLR2D, DGUOK, NELFCD, RFC5, ERCC3, RPA2, HCLS1, HPRT1, CSTF3, RPA3, POLA2, REV3L, TAF9, PRIM1, TAF6, POLR2H, BRF2, ERCC5, A…
cohort1	across	cohort1_across	LumAvsOther_G2M	HALLMARK_IL2_STAT5_SIGNALING	0.00216328	0.00687309	0.402926	1.4743	196	XBP1, MAFF, MUC1, RHOB, S100A1, GADD45B, IFITM3, SERPINB6, BHLHE40, PRAF2, HIPK2, CISH, ECM1, MYO1C, TNFRSF18, RGS16, HOPX, ALCAM, SOCS1, RNH1, CD81, MAPKAPK2, IRF6, GPX4, NFKBIZ, MAP3K8, SLC1A5, KLF6, P2RX4, TWSG1, DENND5A, TTC39B, TGM2, CDKN1C, MXD1, BCL2, SPRY4, ITGAV, RORA, HK2, IL4R, EMP1, IGF1R, PTGER2, AHNAK, TNFSF10, MYC, IKZF4, TNFSF11, SMPDL3A, AHR
cohort1	across	cohort1_across	LumAvsOther_G2M	HALLMARK_APOPTOSIS	0.00219939	0.00687309	0.42605	1.51998	159	BTG2, TIMP1, RHOB, IRF1, ATF3, IER3, LMNA, KRT18, GADD45B, MCL1, PMAIP1, ERBB3, IFITM3, WEE1, HSPB1, SAT1, CLU, PLAT, JUN, BIRC3, TXNIP, TNF, PEA15, GPX4, GCH1, APP, SQSTM1, EGR3, ERBB2, CDKN1B, CTNNB1, AIFM3
cohort1	across	cohort1_across	LumAvsOther_G2M	HALLMARK_COAGULATION	0.00524726	0.0154331	0.423864	1.48304	136	TFPI2, TIMP1, PRSS23, MAFF, S100A1, CD9, ARF4, S100A13, ANG, HMGCS2, CLU, PLAT, CFB, THBS1, ACOX2, DUSP6, CTSO, MSRB2, HPN, RAPGEF3, LAMP2, RAC1, VWF
cohort1	across	cohort1_across	LumAvsOther_G2M	HALLMARK_INFLAMMATORY_RESPONSE	0.00809916	0.0224977	0.377606	1.38408	199	BTG2, TIMP1, ICAM1, IRF1, BST2, NAMPT, NFKBIA, CD55, IRF7, CD40, SLC7A2, RGS16, ADM, LY6E, IFNGR2, LDLR, ATP2B1, NDP, GCH1, TPBG, KLF6, P2RX4, PLAUR, HPN, GPC3, GABBR1, NFKB1, ITGB8
cohort1	across	cohort1_across	LumAvsOther_G2M	HALLMARK_ANDROGEN_RESPONSE	0.010242	0.0269525	0.444808	1.48314	97	AZGP1, KRT19, KRT8, DNAJB9, SPDEF, ELL2, TSC22D1, SAT1, IQGAP2, NKX3-1, STK39, FKBP5, ELOVL5, VAPA, UAP1, B4GALT1, SLC38A2, MAK, RAB4A, ABHD2, TMPRSS2, TMEM50A, PMEPA1, HERC3, SORD, INPP4B, ANKH, BMPR1B, ACSL3, ITGAV, MAF, HOMER2
cohort1	across	cohort1_across	LumAvsOther_G2M	HALLMARK_COMPLEMENT	0.0114371	0.0277958	0.370839	1.35928	199	TFPI2, TIMP1, MAFF, GATA3, IRF1, CEBPB, LTF, S100A13, TNFAIP3, CTSD, ANG, CD55, CLU, CD46, PLAT, HSPA1A, IRF7, CFB, PRCP, DUSP5, F7, DUSP6, CTSO
cohort1	across	cohort1_across	LumAvsOther_G2M	HALLMARK_UV_RESPONSE_UP	0.0116742	0.0277958	0.393108	1.39798	155	BTG2, FOSB, JUNB, ICAM1, RHOB, IRF1, AQP3, ATF3, HSPA2, NFKBIA, DNAJB1, NR4A1, FOS, MAOA, BTG1, IGFBP2, PPP1R2, TMBIM6, IL6ST, EIF2S3, GCH1, HYAL2, SQSTM1, FGF18, CREG1, NTRK3, ACAA1, CDKN1C, NAT1, CYB5R1, PRKCD, RET
cohort1	across	cohort1_across	LumAvsOther_G2M	HALLMARK_HYPOXIA	0.0368937	0.0838493	0.348524	1.27261	193	ZFP36, EFNA1, MAFF, ATF3, IER3, PPP1R15A, CCNG2, CA12, FOS, TNFAIP3, SDC4, CITED2, FBP1, GLRX, ANGPTL4, TIPARP, WSB1, JUN, PAM, BHLHE40, BTG1, TGFB3, ADM, SIAH2, TPBG, KLF6, PLAUR, HEXA, DUSP1, CDKN1B, SELENBP1, GPC3, MAP3K1, TGM2, GPC4, CDKN1C, NEDD4L, BCL2, ERRFI1, KDELR3, LXN, FOSL2, GAA, AMPD3, SULT2B1, RORA, HK2, F3, IRS2, PFKFB3, BNIP3L, KLHL24
cohort1	across	cohort1_across	LumAvsOther_G2M	HALLMARK_HEME_METABOLISM	0.0550827	0.115275	0.339747	1.23864	190	BTG2, AQP3, MBOAT2, ELL2, ACP5, TMEM9B, NUDT4, YPEL5, SDCBP, BLVRB, BCAM, LRP10, CCDC28A, SIDT2, PGLS, ALDH6A1, KDM7A, GDE1, MKRN1, VEZF1, SELENBP1, ADIPOR1, MINPP1, NNT, CAST, LAMP2, PIGQ, SLC6A8, HAGH, ICAM4, SLC22A4, BNIP3L, PRDX2, RBM5, NEK7, PPOX, BTRC, DCAF10
cohort1	across	cohort1_across	LumAvsOther_G2M	HALLMARK_EPITHELIAL_MESENCHYMAL_TRANSITION	0.0553319	0.115275	-0.356445	-1.25367	198	VIM, PFN2, CALD1, MCM7, TIMP3, ITGB1, SERPINE2, TPM2, SFRP1, SERPINH1, BASP1, DKK1, SERPINE1, PPIB, GPX7, TPM4, LGALS1, FLNA, VCAN, GLIPR1, PLOD2, FAS, FBLN1, APLP1, CD44, ACTA2, NT5E, POSTN, CTHRC1, DPYSL3, MMP14, CXCL1, COL6A2, SPP1, PVR, TGFBI, MGP, CAPG, LAMC1, NNMT, COL1A1, SGCB, FSTL1, EMP3, LOX, FBLN5, PLOD1, SPARC, VEGFA, MYLK, CDH11, WIPF1, PRRX1, BGN, MMP2, PTX3, COL1A2, TAGLN, PCOLCE2,…
cohort1	across	cohort1_across	LumAvsOther_G2M	HALLMARK_REACTIVE_OXYGEN_SPECIES_PATHWAY	0.0591321	0.118264	-0.484582	-1.38061	47	PRDX1, TXN, CDKN2D, PRNP, G6PD, PFKP, MBP, NDUFB4, LAMTOR5, NDUFA6, GCLM, TXNRD1, STK25, GPX3
cohort1	across	cohort1_across	LumAvsOther_G2M	HALLMARK_KRAS_SIGNALING_UP	0.0625726	0.120332	0.334309	1.22406	197	KLF4, PPP1R15A, TRIB1, PIGR, TSPAN13, TNFAIP3, GLRX, ANGPTL4, FUCA1, PLAT, BIRC3, CFB, TSPAN1, SLPI, RGS16, TPH1, SOX9, DUSP6, SEMA3B, JUP, KIF5C, PLAUR, ADGRL4, FBXO4, MAP3K1, EVI5, F2RL1, ADAM8, ACE, ZNF277, RBM4, ANKH
cohort1	across	cohort1_across	LumAvsOther_G2M	HALLMARK_IL6_JAK_STAT3_SIGNALING	0.0675977	0.125181	0.396658	1.2982	86	CXCL13, IRF1, CD9, SOCS3, STAT3, JUN, TNF, IFNGR2, IL6ST, SOCS1, MAP3K8, IRF9
cohort1	across	cohort1_across	LumAvsOther_G2M	HALLMARK_PI3K_AKT_MTOR_SIGNALING	0.0826119	0.147521	-0.391158	-1.26749	103	CDK1, AP2M1, CFL1, PPP1CA, PIN1, EGFR, HSP90B1, ARHGDIA, CDK4, SFN, ACTR2, GRB2, ACTR3, PFN1, MKNK1, GSK3B, CXCR4, CALR, PIK3R3, MAP3K7, GNGT1, TRIB3, EIF4E, ARF1, CDK2, E2F1, IL2RG, TRAF2
cohort1	across	cohort1_across	LumAvsOther_G2M	HALLMARK_UNFOLDED_PROTEIN_RESPONSE	0.0918264	0.158321	-0.383026	-1.2515	109	CKS1B, PDIA6, EIF4EBP1, KIF5B, DKC1, LSM4, PSAT1, BANF1, MTHFD2, HSP90B1, SLC7A5, IMP3, EIF2S1, NHP2, DDIT4, YWHAZ, PREB, STC2, EIF4G1, PAIP1, NOP56, DCTN1, CALR, ATF4, LSM1, CEBPG, EXOSC2, FKBP14, EXOSC9, NOLC1, DDX10, VEGFA, SDAD1, ERO1A, SSR1, NPM1, EIF4E, CCL2, RRP9, NOP14, ASNS, DNAJC3, HSPA9, EXOSC4, HYOU1
cohort1	across	cohort1_across	LumAvsOther_G2M	HALLMARK_KRAS_SIGNALING_DN	0.0994526	0.165754	0.325018	1.1836	188	BTG2, ZBTB16, GAMT, TNNI3, HSD11B2, GPRC5C, IGFBP2, MAGIX, GP2, LYPD3, CAPN9, CALML5, C5, CCDC106, SLC29A3, PDE6B, LFNG, CACNA1F, BMPR1B, RGS11, MTHFR, PTPRJ, TG, THNSL2, EFHD1, MX1, STAG3, CPEB3, PNMT, IDUA, ZC2HC1C
cohort1	across	cohort1_across	LumAvsOther_G2M	HALLMARK_INTERFERON_ALPHA_RESPONSE	0.10612	0.171161	0.370075	1.22976	95	IRF1, BST2, IFITM2, IFITM3, LPAR6, IRF7, TXNIP, ISG15, SAMD9, LY6E, HERC6, HELZ2, IRF9, ELF1, OAS1, SAMD9L, ADAR, UBA7, DDX60, IFI44, LGALS3BP, CMPK2, IL4R, PARP12, DHX58, MX1, HLA-C
cohort1	across	cohort1_across	LumAvsOther_G2M	HALLMARK_APICAL_SURFACE	0.12735	0.198985	0.439407	1.26759	42	GATA3, HSPB1, ATP8B1, NTNG1, B4GALT1, APP, LYPD3, PLAUR
cohort1	across	cohort1_across	LumAvsOther_G2M	HALLMARK_CHOLESTEROL_HOMEOSTASIS	0.170023	0.254694	0.369968	1.17918	73	ATF3, CD9, CLU, FASN, MAL2, ETHE1, CXCL16, LDLR, CPEB2, ALCAM, TM7SF2, GUSB, SEMA3B, PLAUR, ECH1, CTNNB1, FBXO6, ERRFI1
cohort1	across	cohort1_across	LumAvsOther_G2M	HALLMARK_XENOBIOTIC_METABOLISM	0.176143	0.254694	0.306143	1.11948	195	SERTAD1, DHRS7, UGDH, CYB5A, FBP1, PDK4, MCCC2, ACSM1, MAOA, DCXR, CFB, SPINT2, ACOX2, ELOVL5, NINJ1, TMBIM6, BLVRB, GCH1, ETS2, JUP, SLC1A5, CSAD, IGFBP4, ECH1, DDAH2, ACP2, CYFIP2, SAR1B
cohort1	across	cohort1_across	LumAvsOther_G2M	HALLMARK_TGF_BETA_SIGNALING	0.178286	0.254694	0.393744	1.19171	54	JUNB, PPP1R15A, KLF10, HIPK2, THBS1, IFNGR2, PPM1A, RHOA, ARID4B, CTNNB1, PMEPA1, CDKN1C, UBE2D3, CDH1, SMAD7
cohort1	across	cohort1_across	LumAvsOther_G2M	HALLMARK_PEROXISOME	0.257105	0.35709	-0.340865	-1.1061	104	TOP2A, IDH2, PRDX1, ISOC1, CNBP, FDPS, ITGB1BP1, CLN6, PABPC1, ACSL1, CTPS1, SLC25A19, SLC25A4, CRABP1, IDH1, IDI1, CTBP1, ACSL5, ACSL4, YWHAH, VPS4B, ERCC3, DIO1, MSH2, TSPO, SOD1, FADS1
cohort1	across	cohort1_across	LumAvsOther_G2M	HALLMARK_BILE_ACID_METABOLISM	0.275439	0.372215	0.31824	1.08199	111	GSTK1, AR, SCP2, SLC22A18, EFHC1, PNPLA8, PEX7, HSD17B11, HSD17B4, LONP2, PEX11G, NR3C2, HSD3B7, AKR1D1, PEX1, EPHX2, SULT2B1, GNMT, ABCD3, PEX16, ABCA3, CYP27A1, ATXN1, SLC27A5
cohort1	across	cohort1_across	LumAvsOther_G2M	HALLMARK_MYOGENESIS	0.304048	0.400063	-0.302338	-1.06254	197	CKB, PRNP, ITGB1, TPM2, SPHK1, TPD52L1, FDPS, GSN, CRYAB, MRAS, SVIL, ACSL1, BIN1, KLF5, PDLIM7, TPM3, MYH9, TEAD4, WWTR1, CDH13, NCAM1, GPX3, COL6A2, SOD3, STC2, SCD, COL1A1, SMTN, PKIA, LPIN1, DMD, SPARC, MYLK, TAGLN, KIFC3, NQO1, COL4A2, SORBS3, COL6A3, FHL1, IGFBP7
cohort1	across	cohort1_across	LumAvsOther_G2M	HALLMARK_INTERFERON_GAMMA_RESPONSE	0.320404	0.403274	0.285433	1.04546	198	ICAM1, IRF1, BST2, NAMPT, IFITM2, NFKBIA, IFITM3, TNFAIP3, SOCS3, STAT3, IRF7, CFB, BTG1, TXNIP, CD40, ISG15, IFIT1, LY6E, SOCS1, OAS2, HERC6, GCH1, HELZ2, IRF9
cohort1	across	cohort1_across	LumAvsOther_G2M	HALLMARK_NOTCH_SIGNALING	0.322619	0.403274	0.397998	1.08755	32	DLL1, WNT5A, HES1, SKP1, NOTCH2, LFNG, PSENEN, PSEN2
cohort1	across	cohort1_across	LumAvsOther_G2M	HALLMARK_ALLOGRAFT_REJECTION	0.362416	0.44197	0.28137	1.02838	194	TIMP1, CXCL13, ICAM1, BCL3, RPL39, RPL9, RPS3A, IRF7, DEGS1, IKBKB, CD40, TNF, IFNGR2, SOCS1, RPS9, DYRK3
cohort1	across	cohort1_across	LumAvsOther_G2M	HALLMARK_APICAL_JUNCTION	0.406159	0.465302	-0.290154	-1.01779	193	FSCN1, ARPC2, ITGB1, EGFR, RSU1, SGCE, MVD, TUBG1, CALB2, LAMB3, GNAI1, ACTN4, CDH3, TJP1, VCAN, PFN1, MYH9, TIAL1, EPB41L2, MSN, ACTN1, MAPK13, SYK, SIRPA, TGFBI, CNN2, CAP1, YWHAH, PIK3R3, CDH11, DHX16, MMP2, FLNC, ACTG2, SORBS3, CLDN8, NF2, DSC3, SLIT2, SPEG, MPZL2, CDK8, NEXN, TSC1, FBN1, THY1, BMP1, VASP, SDC3, MMP9, VCAM1, SYMPK, IKBKG, RHOF, LAYN, CNTN1, AKT3, CERCAM, MAPK14, MYL9, MYL12B,…
cohort1	across	cohort1_across	LumAvsOther_G2M	HALLMARK_ANGIOGENESIS	0.410219	0.465302	-0.379695	-1.02928	36	S100A4, VCAN, POSTN, SPP1, FGFR1, JAG1, FSTL1, VEGFA, PDGFA, SERPINA5, STC1, CXCL6, NRP1, TNFRSF21, KCNJ8, COL5A2
cohort1	across	cohort1_across	LumAvsOther_G2M	HALLMARK_ADIPOGENESIS	0.416305	0.465302	0.276262	1.00875	193	CCNG2, DHRS7, PIM3, DNAJB9, UBC, CRAT, ANGPTL4, TOB1, STOM, SCP2, SORBS1, RAB34, PPP1R15B, DRAM2, NDUFA5, UQCR11, REEP5, CD151, SOWAHC, GPX4, SLC27A1, SLC1A5, DHRS7B, ARAF, ABCB8, ECH1, MGLL, UQCRQ, APLP2, REEP6, BAZ2A, EPHX2, FABP4, STAT5A, TST, VEGFB, DECR1, PFKFB3, RNF11
cohort1	across	cohort1_across	LumAvsOther_G2M	HALLMARK_PROTEIN_SECRETION	0.418772	0.465302	0.304435	1.01164	95	KRT18, CD63, ICA1, YIPF6, RAB9A, PAM, ATP1A1, COPB1, GOLGA4, STX16, TMED2, BET1, GLA, VAMP4, SCAMP1, SEC31A, LAMP2, RAB5A, ARFIP1, CLN5, NAPA, MON2, ARFGEF2, SNAP23, SEC24D, SEC22B, USO1
cohort1	across	cohort1_across	LumAvsOther_G2M	HALLMARK_FATTY_ACID_METABOLISM	0.459083	0.499003	-0.290849	-0.995257	156	MDH1, ECHS1, ADSL, EPHX1, ODC1, MIF, NCAPH2, ACAA2, ME1, LGALS1, ACSL1, ACAT2, TDO2, CBR1, IDH1, SDHA, IDI1, BLVRA, HPGD, PDHA1, CBR3, ACSL5, LDHA, HSP90AA1, ACSL4, YWHAH, UROD, IDH3B, SUCLG1, UROS, G0S2, S100A10, HSDL2, ALDH1A1, KMT5A, FH, PRDX6, IDH3G, GRHPR, PTS, ACADS, SMS, CPT1A
cohort1	across	cohort1_across	LumAvsOther_G2M	HALLMARK_HEDGEHOG_SIGNALING	0.476547	0.506965	0.350766	0.982036	36	RTN1, CELSR1, ETS2, TLE3, OPHN1, RASA1
cohort1	across	cohort1_across	LumAvsOther_G2M	HALLMARK_PANCREAS_BETA_CELLS	0.61106	0.636521	0.319115	0.907645	39	SPCS1, SYT13, ABCC8
cohort1	across	cohort1_across	LumAvsOther_G2M	HALLMARK_WNT_BETA_CATENIN_SIGNALING	0.705915	0.720321	-0.306362	-0.855155	42	HDAC2, DKK1, GNAI1, RBPJ, SKP2, JAG1
cohort1	across	cohort1_across	LumAvsOther_G2M	HALLMARK_UV_RESPONSE_DN	0.744509	0.744509	-0.261705	-0.883288	140	ANXA2, CAV1, ADD3, MT1E, MET, MAP1B, SERPINE1, NFIB, TJP1, TFPI, SDC2, NR3C1, ID1, TGFBR2, EFEMP1, NIPBL, LAMC1, COL1A1, LTBP1, FBLN5, PIK3R3, WDR37, SLC7A1, PPARG
cohort1	across	cohort1_across	LumBvsOther_G1	HALLMARK_ESTROGEN_RESPONSE_EARLY	4.30643e-23	2.15322e-21	0.730461	2.54565	196	SLC39A6, STC2, DHRS2, GJA1, IL6ST, XBP1, UGCG, GFRA1, SLC9A3R1, NPY1R, CA12, ELOVL5, KCNK15, CHPT1, SEC14L2, MAPT, SIAH2, AMFR, TTC39A, MYB, ANXA9, PGR, MLPH, BHLHE40, TOB1, ELOVL2, THSD4, FLNB, IGF1R, IGFBP4, GREB1, PDZK1, SLC27A2, CCND1, SNX24, CANT1, TPBG, BCL2, RARA, RAB31, SYBU, FAM102A, SEMA3B, MSMB, SLC7A2, MED13L, KDM4B, SLC22A5, HES1, MYC, TUBB2B, LRIG1, AKAP1, PMAIP1, SLC1A4, SLC19A2, H…
cohort1	across	cohort1_across	LumBvsOther_G1	HALLMARK_ESTROGEN_RESPONSE_LATE	2.78877e-12	6.97193e-11	0.626425	2.18308	196	DHRS2, COX6C, IL6ST, XBP1, DNAJC12, TSPAN13, SERPINA5, AGR2, SLC9A3R1, NPY1R, CA12, ELOVL5, UGDH, CHPT1, MAPT, SIAH2, AMFR, CA2, MYB, ANXA9, PGR, TOB1, FLNB, IGFBP4, FGFR3, PDZK1, SLC27A2, CCND1, TPBG, BCL2, RAB31, FAM102A, SEMA3B, TPSAB1, PTGER3, MOCS2, PRLR, ST6GALNAC2, SLC22A5, DCXR, SLC1A4, DLG5, HSPB8, CELSR2, CXCL12, PRSS23, KRT19, PTGES, ARL3, SNX10, TFF1, BLVRB, ITPK1, AREG, CHST8, WFS1, …
cohort1	across	cohort1_across	LumBvsOther_G1	HALLMARK_MYC_TARGETS_V1	4.89437e-06	8.15729e-05	-0.472355	-1.75163	194	EEF1B2, RPS3, RPLP0, RPS5, RPS6, SLC25A3, PABPC1, SERBP1, COX5A, RPL18, C1QBP, DEK, RPL6, LDHA, PSMB2, RPS2, PPM1G, PRDX4, PSMA7, SRM, HDAC2, PGK1, SRPK1, PHB2, TXNL4A, ODC1, POLD2, YWHAQ, PSMD7, PPIA, RPL14, HDDC2, CLNS1A, PABPC4, DDX21, RPL22, CTPS1, RAN, SMARCC1, HNRNPA3, GSPT1, CDK4, PSMD8, SYNCRIP, IFRD1, LSM2, FBL, HSPD1, RANBP1, USP1, ILF2, MCM7, HDGF, PRPS2, EIF3B, MRPL9, SNRPD1, CCT4, TF…
cohort1	across	cohort1_across	LumBvsOther_G1	HALLMARK_MTORC1_SIGNALING	1.27769e-05	0.000159711	-0.459187	-1.70447	196	GAPDH, ENO1, EGLN3, CALR, PHGDH, PPA1, NAMPT, CCT6A, DDIT4, PGM1, TPI1, GPI, LDHA, IGFBP5, ERO1A, TOMM40, TM7SF2, LDLR, PGK1, CTSC, TUBA4A, SERPINH1, PSAT1, AK4, GSK3B, G6PD, SRD5A1, PPIA, ME1, MAP2K3, ASNS, PNP, IDI1, GLRX, PDAP1, YKT6, TES, DHCR7, ACTR3, PSMG1, SEC11A, GSR, NUPR1, HSP90B1, ARPC5L, FADS2, SHMT2, LGMN, STIP1, FADS1, PFKL, HMBS, GMPS, IFRD1, HSPD1, TRIB3, EBP, SQLE, HMGCS1, MTHFD2…
cohort1	across	cohort1_across	LumBvsOther_G1	HALLMARK_ALLOGRAFT_REJECTION	1.99002e-05	0.000199002	-0.456871	-1.69421	194	RPS19, RPS3A, RPS9, EGFR, HLA-E, HLA-A, IL27RA, IFNGR2, CAPG, DEGS1, EIF3A, TIMP1, GCNT1, HLA-DMA, FLNA, CDKN2A, TAP1, B2M, IL18, EIF5A, CXCL13, HLA-DMB, CCND3, IFNAR2, TGFB2, HIF1A, LY75, ICAM1, UBE2D1, CTSS, LYN, CSK, CD40, ITGB2, RIPK2, FAS, MTIF2, HLA-DQA1, HLA-DRA, HDAC9, TGFB1, MRPL3, RPL9, IFNGR1, ABCE1, ABI1, GBP2, LIF, EREG, CCL2, NCK1, BCL3, SRGN, HCLS1, CCL5, HLA-DOB, AKT1, CCL22, IL4R…
cohort1	across	cohort1_across	LumBvsOther_G1	HALLMARK_GLYCOLYSIS	0.000160108	0.00133424	-0.427768	-1.58982	198	ENO1, EGLN3, SDC1, DSC2, HDLBP, PKM, MDH2, DDIT4, STMN1, SOX9, TPI1, ISG20, EGFR, LDHA, ERO1A, KDELR3, PFKP, PGK1, PGLS, AKR1A1, CLDN3, AK4, G6PD, PPIA, ME1, B3GNT3, PGAM1, UGP2, SRD5A3, GLRX, EFNA3, LCT, GALE, TGFA, VCAN, TALDO1, VEGFA, PMM2, LHPP, CHST2, MET, CITED2, ME2, PLOD1, NOL3, ADORA2B, PDK3, CHPF, TGFBI, RRAGD, VLDLR, PAM, CLN6, GUSB, ANGPTL4, EXT1, EXT2, SLC25A13, TPST1, PYGB, ZNF292, …
cohort1	across	cohort1_across	LumBvsOther_G1	HALLMARK_CHOLESTEROL_HOMEOSTASIS	0.000214064	0.00152903	-0.554834	-1.79117	73	LGALS3, TNFRSF12A, ANXA5, S100A11, PNRC1, PLAUR, FABP5, CXCL16, MVD, TM7SF2, ETHE1, LDLR, FDPS, IDI1, DHCR7, ATF5, STX5, PCYT2, FADS2, LGMN, SREBF2, ACAT2, TRIB3, GPX8, EBP, SQLE, HMGCS1, PDK3, MAL2, CHKA, GUSB, ACSS2, FDFT1, LSS, PLSCR1, ANTXR2, PPARG, LPL, NSDHL, SCD, CD9, MVK, CYP51A1, ATF3, SC5D
cohort1	across	cohort1_across	LumBvsOther_G1	HALLMARK_EPITHELIAL_MESENCHYMAL_TRANSITION	0.000491326	0.00307079	-0.413175	-1.53558	198	PPIB, VIM, SFRP1, CALD1, SDC1, PMEPA1, TNFRSF12A, SERPINE2, PLAUR, FMOD, DST, CALU, TNFRSF11B, SERPINH1, DKK1, CAPG, GPX7, TPM2, FERMT2, TIMP1, ID2, FLNA, TPM1, PFN2, MEST, VCAN, VEGFA, CXCL8, FN1, POSTN, PDLIM4, CD59, PLOD1, NOTCH2, FBLN5, GLIPR1, GAS1, DAB2, MCM7, TGFBI, CDH11, COL6A2, CXCL1, SGCD, LOX, GADD45A, SNAI2, PLOD3, TNC, ITGB1, PTHLH, TFPI2, FAS, FSTL1, LOXL1, SPP1, MMP2, TGFB1, COL1A…
cohort1	across	cohort1_across	LumBvsOther_G1	HALLMARK_APICAL_JUNCTION	0.000608737	0.00338187	-0.414047	-1.53468	193	ACTB, PFN1, ARPC2, FSCN1, CD99, ADAM15, EGFR, RSU1, MVD, CX3CL1, TJP1, CNN2, MPZL2, CDH3, CALB2, TNFRSF11B, ZYX, VASP, MSN, MPZL1, LAMB3, CAP1, CLDN4, VCAN, SIRPA, CRB3, LDLRAP1, MYL12B, RRAS, MYH9, TGFBI, CDH11, VCL, PARVA, ICAM1, CLDN7, ACTG2, CLDN8, NFASC, ITGB1, GRB7, MMP2, TSPAN4, MAP4K2, ITGB4, MAPK13, CDK8, ACTN4, NEXN, RAC2, PIK3R3, VCAM1, CD276, CDH15, DHX16, MAPK11, BMP1, SHC1, WASL, CO…
cohort1	across	cohort1_across	LumBvsOther_G1	HALLMARK_INTERFERON_ALPHA_RESPONSE	0.00226857	0.0113429	0.510468	1.62249	95	LGALS3BP, TXNIP, IFITM1, IFI35, IFI27, PARP9, IFITM3, OAS1, PSME1, OGFR, CD47, ISG15, IFITM2, HELZ2, DDX60, GBP4, LAP3, MX1, DHX58, RTP4, IRF7, UBE2L6, PSME2, IRF1, TRAFD1, SAMD9, TDRD7, SP110, UBA7, MOV10, IFIT3, OASL, SLC25A28, IRF9, PARP14, IFIT2, IFI30
cohort1	across	cohort1_across	LumBvsOther_G1	HALLMARK_XENOBIOTIC_METABOLISM	0.00367027	0.0155411	0.423753	1.47571	195	ESR1, FBP1, ELOVL5, UGDH, MCCC2, CA2, TMBIM6, IGFBP4, SERPINA6, MAN1A1, CYP2S1, CSAD, TMEM176B, CYB5A, MT2A, CROT, DCXR, PTGES, ENTPD5, PDLIM5, SAR1B, BLVRB, TMEM97, PTGR1, GCLC, NMT1, PTGES3, GNMT, CYP2J2, HACL1, GSTM4, NINJ1, ACOX3, PDK4, ACOX1, GAD1, LEAP2, MTHFD1, GSTO1, CFB, DHRS1, MPP2, RETSAT
cohort1	across	cohort1_across	LumBvsOther_G1	HALLMARK_P53_PATHWAY	0.00372988	0.0155411	-0.386084	-1.43103	193	TM4SF1, LDHB, CD82, PERP, SDC1, S100A10, ZFP36L1, EI24, RPS12, RPL18, S100A4, DDIT4, SFN, STEAP3, SERPINB5, CLCA2, UPP1, TAX1BP3, TM7SF3, SPHK1, PTPN14, RAP2B, CTSD, PRMT2, CDKN2A, NUPR1, TAP1, TGFA, EPHX1, ADA, ST14, KRT17, KLK8, FGF13, CCNK, TPD52L1, TRIB3, PITPNC1, CASP1, CCND3, NUDT15, BLCAP, GADD45A, CEBPA, CDH13, FAS, ERCC5, EPHA2, ZNF365, TGFB1, SEC61A1, IRAK1, HBEGF, BAK1, ITGB4, NOTCH1, …
cohort1	across	cohort1_across	LumBvsOther_G1	HALLMARK_INFLAMMATORY_RESPONSE	0.00844762	0.0324908	-0.369085	-1.37271	199	CD82, NAMPT, EDN1, PDE4B, CD55, PLAUR, CX3CL1, LDLR, IFNGR2, BST2, ITGB8, SPHK1, KLF6, TIMP1, IL15RA, IL18, DCBLD2, CXCL8, CHST2, MET, MARCO, F3, ADORA2B, LY6E, HIF1A, ICAM1, LYN, NMI, TNFAIP6, CD40, GNA15, IFNAR1, RIPK2, CD14, ADM, IL1R1, HBEGF, HRH1, P2RY2, PTGER4, MMP14, PVR, KIF1B, NFKBIA, ABI1, CDKN1A, LIF, RNF144B, EREG, CCL2, ATP2B1, TACR1, CCL5, CCL20, RHOG, CCL22, AHR, CXCL6, IL4R, PTAFR…
cohort1	across	cohort1_across	LumBvsOther_G1	HALLMARK_HYPOXIA	0.0166361	0.0594147	-0.358476	-1.3287	193	GAPDH, ENO1, PRDX5, HDLBP, ANXA2, TMEM45A, S100A4, DDIT4, PGM1, TPI1, CAV1, GPI, ISG20, EGFR, CSRP2, PNRC1, LDHA, PKP1, PLAUR, ERO1A, KDELR3, PFKP, PGK1, PLIN2, AK4, UGP2, KLF6, GLRX, TES, EFNA3, VEGFA, PFKL, CHST2, CITED2, F3, SLC25A1, ADORA2B, MYH9, PDK3, EFNA1, TGFBI, CHST3, PDK1, LOX, RRAGD, VLDLR, PAM, SRPX, HS3ST1, ADM, PPARGC1A, PIM1, ANGPTL4, EXT1, XPNPEP1, IDS, EDN2, HEXA, B4GALNT2, BGN,…
cohort1	across	cohort1_across	LumBvsOther_G1	HALLMARK_E2F_TARGETS	0.0204973	0.0683242	-0.35306	-1.30994	195	HMGA1, STMN1, CKS1B, TUBB, DEK, AK2, PRDX4, SSRP1, POLD2, HMGB3, CDKN2A, CTPS1, RAN, ILF3, GSPT1, ANP32E, CDK4, CDC25B, SYNCRIP, BARD1, RANBP1, ASF1A, USP1, TK1, DNMT1, MTHFD2, PHF5A, MCM7, POLE4, SMC6, EIF2S1, LYAR, NOLC1, EED, PNN, EZH2, CENPM, POP7, LBR, SMC4, CDKN1A, NASP, WEE1, DCTPP1, RFC2, CHEK1, POLD3, EXOSC8, MCM4, DONSON, HUS1, CTCF, DSCC1, PTTG1, ZW10, UBE2T, TBRG4, UNG, DUT, UBE2S, SM…
cohort1	across	cohort1_across	LumBvsOther_G1	HALLMARK_MITOTIC_SPINDLE	0.0264437	0.0797991	-0.346321	-1.28712	198	WASF2, DYNC1H1, FSCN1, CDC42EP1, GSN, CEP57, DST, TUBA4A, BIN1, MYO1E, CAPZB, ROCK1, STK38L, FLNA, AKAP13, KIF5B, ARHGAP10, SPTBN1, MYO9B, ARHGAP29, PAFAH1B1, NOTCH2, FGD4, MYH9, SAC3D1, MID1IP1, CDC42, VCL, MID1, RASAL2, KATNB1, CDC42EP2, KATNA1, EPB41, OPHN1, CCDC88A, BCAR1, FARP1, ARHGEF7, SORBS2, KIF1B, ABI1, NEDD9, SMC4, ACTN4, KLC1, NIN, PCNT, SUN2, NCK1, ARHGEF2, KIFAP3, WASL, ITSN1, TLK1,…
cohort1	across	cohort1_across	LumBvsOther_G1	HALLMARK_G2M_CHECKPOINT	0.0271317	0.0797991	-0.349594	-1.29312	190	HMGA1, STMN1, CKS1B, NCL, UCK2, DMD, ODC1, HMGB3, ATF5, CUL5, SMARCC1, ILF3, GSPT1, KIF5B, CUL4A, CDK4, CDC25B, E2F4, SYNCRIP, SLC12A2, PAFAH1B1, HOXC10, NOTCH2, BARD1, DKC1, SQLE, CHMP1A, DTYMK, HIF1A, SNRPD1, RASAL2, DBF4, TFDP1, SLC7A5, KATNA1, PML, NOLC1, EFNA5, TGFB1, TOP1, EZH2, MEIS2, LBR, SMC4, NASP, CHEK1, BCL3, CASP8AP2, E2F3
cohort1	across	cohort1_across	LumBvsOther_G1	HALLMARK_COAGULATION	0.0334077	0.0923569	-0.370947	-1.31637	136	CAPN2, ANXA1, GNB2, S100A1, GSN, RAC1, CSRP1, C1S, PREP, TIMP1, F12, HMGCS2, LGMN, FGG, MMP7, PLAU, FN1, SIRT2, PEF1, GNG12, KLK8, C3, F3, DUSP6, PROS1, CRIP2, TFPI2, CTSH, CTSV, MMP2, FGA, MMP3, MMP14, DPP4, ACOX2, C1R, SH2B2, P2RY1, BMP1, MMP15, FYN, MSRB2, CTSE, CD9, SPARC, HTRA1, SERPINE1, RGN, MMP1, RABIF, SERPINB2
cohort1	across	cohort1_across	LumBvsOther_G1	HALLMARK_BILE_ACID_METABOLISM	0.0372071	0.0923569	0.418978	1.36285	111	ISOC1, SLC27A2, SERPINA6, EFHC1, SOD1, DIO1, ABCA5, ABCD3, CROT, RBP1, NUDT12, HSD17B4, ABCA3, PFKM, FDXR, PEX19, BCAR3, SLC29A1, SULT2B1, PEX12, GNMT, HACL1, TFCP2L1, SLC22A18, SCP2, EPHX2, PEX11G, APOA1, RETSAT
cohort1	across	cohort1_across	LumBvsOther_G1	HALLMARK_COMPLEMENT	0.0383351	0.0923569	-0.338107	-1.2575	199	LGALS3, CALM1, PFN1, ANXA5, GNB2, FDX1, CD55, PLAUR, S100A9, CTSC, KYNU, CSRP1, C1S, ME1, CTSD, PREP, CASP4, PSMB9, TIMP1, LGMN, PDP1, PLA2G7, FN1, C3, L3MBTL4, CD59, CEBPB, F3, DUSP6, CASP1, EHD1, SPOCK2, CTSS, LYN, CXCL1, CBLB, CDH13, TFPI2, CTSH, DGKH, CTSV, CDA, USP16, PLA2G4A, PIM1, XPNPEP1, PLSCR1, MMP14, DPP4, CP, MSRB1, DOCK9, COL4A2, C1R, PPP2CB, PRSS3, MMP15, FYN, CCL5, CASP10, USP8, S1…
cohort1	across	cohort1_across	LumBvsOther_G1	HALLMARK_OXIDATIVE_PHOSPHORYLATION	0.0387899	0.0923569	0.377033	1.3047	184	COX6C, MRPS30, ACADSB, COX6A1, NDUFA2, COX17, ATP6V1G1, COX7C, ATP6V0E1, UQCR11, COX11, ATP6V1H, UQCRQ, GLUD1, ATP6AP1, NDUFS4, NDUFA3, NDUFA5, CYB5A, ATP6V1E1, NDUFB8, ATP6V1C1, HSPA9, NDUFC1, NDUFB1, UQCR10, NDUFA8, NDUFB6, PRDX3, NDUFB2, NDUFB3, GRPEL1, NDUFV2, COX7A2, GPX4, NDUFA6, VDAC1, VDAC3, SLC25A4, ALDH6A1, SLC25A12, NDUFA9, COX5B, NDUFA7, RHOT2, NNT, ETFB, PDK4, RHOT1, PDHX, ISCU
cohort1	across	cohort1_across	LumBvsOther_G1	HALLMARK_DNA_REPAIR	0.0417459	0.0948769	0.392263	1.32218	147	BCAM, COX17, ARL6IP1, SUPT4H1, VPS28, CANT1, NME3, BRF2, NT5C, POLR2K, NME1, GTF2H5, EDF1, POLR2J, SRSF6, TAF9, USP11, DCTN4, CETN2, TSG101, MRPL40, POLR2H, GPX4, FEN1, SMAD5, RBX1, RAE1, PCNA, GMPR2, PRIM1, NUDT9, POLR1D, DDB1, SURF1, ERCC4, GTF2B, RPA3, POLL, NME4, POLR3GL
cohort1	across	cohort1_across	LumBvsOther_G1	HALLMARK_PI3K_AKT_MTOR_SIGNALING	0.0661418	0.143786	-0.373478	-1.27456	103	CALR, PFN1, SFN, RAC1, EGFR, AP2M1, GSK3B, ARF1, MAP2K3, ACTR3, HSP90B1, PLCB1, CDK4, PRKAR2A, TRIB3, PDK1, RPS6KA1, NFKBIB, MAP2K6, PTPN11, AKT1S1, ACTR2, GNGT1, SMAD2, CDKN1A, PPP1CA, NCK1, PIK3R3, GNA14, PITX2, TNFRSF1A, PTEN, NOD1, AKT1, ADCY2
cohort1	across	cohort1_across	LumBvsOther_G1	HALLMARK_APOPTOSIS	0.0849671	0.177015	0.363835	1.23799	159	BTG2, TXNIP, IER3, HSPB1, GADD45B, PLAT, TIMP3, CLU, CCND1, RARA, RHOB, SOD1, ERBB3, IFITM3, TNFSF10, PMAIP1, DNAJA1, BIK, PPT1, LEF1, ENO2, PDCD4, FDXR, KRT18, SMAD7, CD44, BCL2L1, ADD1, SQSTM1, GPX4, RNASEL, JUN, SPTAN1, HMGB2, DDIT3, RHOT2, MGMT, IRF1, PAK1, BCL10, EGR3
cohort1	across	cohort1_across	LumBvsOther_G1	HALLMARK_UV_RESPONSE_UP	0.118912	0.237823	0.353931	1.20069	155	IL6ST, BTG2, NAT1, CA2, HSPA2, COL2A1, TMBIM6, MRPL23, CYB5R1, RHOB, ATP6V1C1, DNAJA1, PPT1, POLG2, SULT1A1, JUNB, ENO2, AMD1, PLCL1, FKBP4, POLR2H, GRPEL1, SQSTM1, FEN1, IGFBP2, PRKCD, FOS, SLC25A4, MAPK8IP2
cohort1	across	cohort1_across	LumBvsOther_G1	HALLMARK_FATTY_ACID_METABOLISM	0.131497	0.248544	0.349919	1.18816	156	GLUL, BMPR1B, ELOVL5, UGDH, XIST, CA2, SERINC1, SLC22A5, BLVRA, PSME1, HSD17B4, ACADS, ENO2, HSPH1, ADIPOR2, MIF, HSDL2, PTPRG, UBE2L6, CRYZ, ACSS1, GPD2, ACOX1, METAP1, LTC4S, RETSAT, HMGCL, HSD17B7, ALAD, UROD, NBN, GCDH, CYP4A11, ECI1, FASN, CBR1, CYP4A22, DHCR24, NCAPH2, CPT1A, ECI2, ACADVL, HIBCH, IDH3B
cohort1	across	cohort1_across	LumBvsOther_G1	HALLMARK_REACTIVE_OXYGEN_SPECIES_PATHWAY	0.134214	0.248544	-0.417397	-1.24513	47	MGST1, FTL, PRNP, PRDX4, PFKP, SOD2, G6PD, GLRX, GSR, GLRX2, STK25, PRDX6, MBP
cohort1	across	cohort1_across	LumBvsOther_G1	HALLMARK_KRAS_SIGNALING_UP	0.145657	0.25417	-0.305882	-1.13623	197	SLPI, MALL, KCNN4, SOX9, PLAUR, ERO1A, MPZL2, SATB1, EMP1, MAFB, GLRX, GYPC, GPNMB, ID2, ETV4, CCSER2, DCBLD2, PLAU, ETV5, CPE, DUSP6, MAP7, SPRY2, TMEM158, CTSS, PLEK2, ALDH1A3, ITGB2, SPON1, BIRC3, SPP1, APOD, PSMB8, HDAC9, RABGAP1L, ANGPTL4, HBEGF, GPRC5B, CDADC1, CBL, ETV1, G0S2, PRELID3B, ENG, BMP2, IL33, LIF, EPHB2, EREG, NIN, SCG5, ST6GAL1, ADAM17, PRDM1, LY96, GNG11, CCL20, STRN, PRRX1, P…
cohort1	across	cohort1_across	LumBvsOther_G1	HALLMARK_PEROXISOME	0.147419	0.25417	0.372246	1.19888	104	ELOVL5, CRABP2, SEMA3C, ISOC1, SLC27A2, SERPINA6, SOD1, DIO1, ABCD3, MVP, PEX2, SLC25A17, HSD17B4, CDK7, PRDX1, DHRS3, FIS1, SULT2B1, SLC25A4, ACOX1, SCP2, CADM1, BCL10, EPHX2, RETSAT, HMGCL
cohort1	across	cohort1_across	LumBvsOther_G1	HALLMARK_MYOGENESIS	0.185605	0.309342	-0.298867	-1.11017	197	CRYAB, ABLIM1, GSN, MRAS, SSPN, CNN3, LPIN1, SVIL, PRNP, FDPS, DMD, WWTR1, TEAD4, KLF5, SPHK1, BIN1, ACSL1, TPM2, CKB, NAV2, KIFC3, SIRT2, IFRD1, TPD52L1, MYH9, HSPB2, COL6A2, SGCD, COX7A1, CDH13, ITGB1, PDLIM7, FABP3, APOD, TGFB1, MAPK12, SMTN, HBEGF, COL1A1, MYLK, DAPK2, SCHIP1, ITGB4, SOD3, MYO1C, TAGLN, NOTCH1, CDKN1A, FLII, TPM3, COL4A2, NCAM1
cohort1	across	cohort1_across	LumBvsOther_G1	HALLMARK_IL2_STAT5_SIGNALING	0.202013	0.325827	0.322236	1.12299	196	XBP1, GADD45B, CA2, BHLHE40, ENPP1, IGF1R, BCL2, AHNAK, RHOB, SOCS2, IFITM3, MYC, TNFSF10, LRIG1, MUC1, SERPINB6, RHOH, PTRH2, GBP4, DHRS3, P2RX4, CD44, CDC42SE2, BCL2L1, GPX4, CISH
cohort1	across	cohort1_across	LumBvsOther_G1	HALLMARK_UNFOLDED_PROTEIN_RESPONSE	0.212313	0.331739	0.351304	1.13948	109	STC2, XBP1, EIF4A2, WIPI1, LSM1, SPCS1, EIF4A3, HSPA5, NPM1, SLC1A4, HSPA9, IFIT1, EIF4E, EIF4A1, WFS1, NHP2, ATF4, DNAJB9, EDEM1, TTC37, EXOC2
cohort1	across	cohort1_across	LumBvsOther_G1	HALLMARK_TNFA_SIGNALING_VIA_NFKB	0.222899	0.331778	-0.292671	-1.08851	199	PMEPA1, NAMPT, EDN1, PDE4B, PNRC1, PHLDA2, LITAF, PLAUR, LDLR, SOD2, IFNGR2, SGK1, KYNU, SPHK1, MAP2K3, RCAN1, BTG3, KLF6, LAMB3, ID2, PHLDA1, SPSB1, PLPP3, TAP1, IL15RA, IL18, VEGFA, PLAU, CEBPB, F3, EHD1, RELB, EFNA1, FOSL1, ICAM1, KDM6B, FJX1, CXCL1, CXCL2, TNFAIP6, GADD45A, PANX1, CLCF1, TNC, RIPK2, BIRC3, NR4A2, TNFAIP2, HBEGF, NFE2L2, TRIP10, PTGER4, GEM, ETS2, NFKBIA, G0S2, BMP2, CDKN1A, T…
cohort1	across	cohort1_across	LumBvsOther_G1	HALLMARK_INTERFERON_GAMMA_RESPONSE	0.225609	0.331778	0.317462	1.10757	198	LGALS3BP, TXNIP, IFI35, HLA-DRB1, IFI27, ISOC1, MVP, MT2A, IFITM3, TNFSF10, PSME1, IFIT1, SOCS3, OGFR, ISG15, IFITM2, HELZ2, DDX60, PTPN1, GBP4, LAP3, MX1, XAF1, DHX58, RTP4, IRF7, DDX58, UBE2L6, PSME2, STAT3, IRF1, TAPBP, TRAFD1, RAPGEF6, PTPN6, TDRD7, RNF213, SP110, VAMP8, CFB, HLA-G, OAS3, IFIT3, RBCK1, OASL, SLC25A28, IRF9, PARP14, IFIT2, IFI30
cohort1	across	cohort1_across	LumBvsOther_G1	HALLMARK_APICAL_SURFACE	0.234144	0.334492	0.417395	1.16091	42	GATA3, GSTM3, HSPB1
cohort1	across	cohort1_across	LumBvsOther_G1	HALLMARK_TGF_BETA_SIGNALING	0.287243	0.390313	-0.358852	-1.09864	54	PMEPA1, FKBP1A, TJP1, IFNGR2, WWTR1, ID2, TGFBR1, SMAD1, SPTBN1, ID3, RHOA, TGFB1, ENG, BMP2, PPP1CA
cohort1	across	cohort1_across	LumBvsOther_G1	HALLMARK_ADIPOGENESIS	0.289933	0.390313	0.308204	1.07213	193	COX6A1, CMBL, TOB1, CYP4B1, UQCR11, APLP2, UQCRQ, GPAT4, UBC, JAGN1, PTGER3, SOD1, NDUFA5, SNCG, CCNG2, REEP5, HSPB8, ACADS, UQCR10, DHRS7B, SULT1A1, QDPR, PRDX3, PDCD4, ADIPOR2, COQ5, DNAJB9, GRPEL1, GPX4, NMT1, ACLY, ETFB, GPD2, ACOX1, SCP2, LIFR, EPHX2, LTC4S, DBT, SOWAHC, RETSAT
cohort1	across	cohort1_across	LumBvsOther_G1	HALLMARK_NOTCH_SIGNALING	0.296638	0.390313	0.423001	1.11688	32	SKP1, PSENEN, CCND1, HES1, KAT2A, RBX1, JAG1, FBXW11
cohort1	across	cohort1_across	LumBvsOther_G1	HALLMARK_PROTEIN_SECRETION	0.343019	0.420391	-0.310974	-1.04829	95	CAV2, AP2S1, GNAS, SSPN, EGFR, AP2M1, BNIP3, DST, CTSC, ARF1, GOLGA4, YKT6, RAB9A, ANP32E, SGMS1, ARCN1, RAB22A, ICA1, PAM, STX12, TSPAN8, STAM, LMAN1, ADAM10, KIF1B, ATP1A1, SCRN1, AP1G1, DNM1L, SEC22B
cohort1	across	cohort1_across	LumBvsOther_G1	HALLMARK_ANDROGEN_RESPONSE	0.343764	0.420391	0.330771	1.05482	97	BMPR1B, ELOVL5, TPD52, INPP4B, CCND1, APPBP2, ZBTB10, KRT19, NCOA4, PDLIM5, AZGP1, SORD, ACSL3, ABHD2, SRP19, DNAJB9, STK39
cohort1	across	cohort1_across	LumBvsOther_G1	HALLMARK_WNT_BETA_CATENIN_SIGNALING	0.344721	0.420391	0.38475	1.07011	42	MYC, TCF7, NCSTN, LEF1, AXIN2, RBPJ, KAT2A, HDAC11, JAG1, NCOR2
cohort1	across	cohort1_across	LumBvsOther_G1	HALLMARK_MYC_TARGETS_V2	0.402838	0.477158	-0.330279	-1.02397	58	SRM, NDUFAF4, CDK4, NIP7, MPHOSPH10, IMP4, HSPD1, WDR74, MRTO4, WDR43, NOP2, NOLC1, NOP16, DCTPP1, UTP20, RRP12, MCM4, SUPV3L1, PPRC1, AIMP2, TBRG4, UNG, RRP9, DUSP2, GNL3, MYBBP1A, MAP3K6
cohort1	across	cohort1_across	LumBvsOther_G1	HALLMARK_HEDGEHOG_SIGNALING	0.410356	0.477158	-0.361886	-1.02473	36	CDK6, TLE1, ADGRG1, VEGFA, MYH9, HEY2, VLDLR, OPHN1, PML, ETS2, NRP2
cohort1	across	cohort1_across	LumBvsOther_G1	HALLMARK_UV_RESPONSE_DN	0.467693	0.53147	-0.278152	-0.990528	140	NFIB, ANXA2, CAV1, IGFBP5, TJP1, LDLR, PLCB4, MAP1B, GCNT1, PLPP3, KCNMA1, ANXA4, MET, CITED2, RND3, F3, NOTCH2, FBLN5, ADORA2B, MGLL, DAB2, ICA1, SNAI2, ATP2B4, ARHGEF9, TGFBR2, VLDLR, KIT, LTBP1, PRKCE, COL1A2, MTA1, COL1A1, SCHIP1, EFEMP1, PIK3R3, ATP2B1, PPARG, FYN, COL3A1, PTEN, CELF2, WDR37, ID1, CDK13, PIK3CD, AMPH, SERPINE1, AKT3, MIOS, ABCC1, COL5A2, KALRN
cohort1	across	cohort1_across	LumBvsOther_G1	HALLMARK_ANGIOGENESIS	0.493532	0.548369	0.359432	0.971689	36	SERPINA5, STC1, KCNJ8, FGFR1, LRPAP1, JAG1
cohort1	across	cohort1_across	LumBvsOther_G1	HALLMARK_IL6_JAK_STAT3_SIGNALING	0.590136	0.641453	-0.282843	-0.937874	86	TNFRSF12A, IFNGR2, LTBR, TNFRSF21, IL15RA, CXCL13, PLA2G2A, CXCL1, IFNAR1, FAS, CD14, IL1R1, IL10RB, PIM1, TGFB1, BAK1, IFNGR1, PTPN11, CBL, HAX1, CXCL3, IL1R2, TNFRSF1A, IL4R, CD9, HMOX1, IL2RG, TLR2, CXCL9, IL13RA1, PTPN2, PDGFC, ITGA4, CD38, MYD88, MAP3K8, IL7
cohort1	across	cohort1_across	LumBvsOther_G1	HALLMARK_HEME_METABOLISM	0.672601	0.715533	0.263412	0.914997	190	BTG2, BCAM, CA2, CIR1, NFE2L1, HEBP1, BLVRA, NCOA4, HAGH, TSPAN5, DCAF10, ACP5, BLVRB, VEZF1, EZH1, GAPVD1, BMP2K, ADD1, GCLC, SELENBP1, RBM5, ALDH6A1, CCDC28A, ATP6V0A1, TMEM9B, SLC2A1, BTRC, MINPP1, CLCN3, NNT, NR3C1
cohort1	across	cohort1_across	LumBvsOther_G1	HALLMARK_PANCREAS_BETA_CELLS	0.721327	0.751382	0.305495	0.838397	39	SPCS1, SRP9, NKX2-2, FOXA2
cohort1	across	cohort1_across	LumBvsOther_G1	HALLMARK_KRAS_SIGNALING_DN	0.78468	0.800694	-0.242065	-0.894667	188	CALML5, TFAP2B, EDN1, PKP1, KRT5, SGK1, SLC6A14, TCF7L1, SOX10, DTNB, KLK7, CHST2, KLK8, BARD1, KRT4, CAMK1D, GPRC5C, TGFB2, SPTBN2, MFSD6, AKR1B10, CLDN8, CYP39A1, NR4A2
cohort1	across	cohort1_across	LumBvsOther_G1	HALLMARK_SPERMATOGENESIS	0.928869	0.928869	0.235207	0.778528	127	GSTM3, HSPA2, COIL, RAD17, IFT88, BRAF, NPHP1, VDAC3
cohort1	across	cohort1_across	LumBvsOther_S	HALLMARK_ESTROGEN_RESPONSE_EARLY	1.65777e-25	8.28884e-24	0.733892	2.67163	196	SLC39A6, STC2, DHRS2, GJA1, XBP1, IL6ST, UGCG, GFRA1, SEC14L2, ELOVL5, AMFR, SLC9A3R1, CA12, NPY1R, FLNB, TTC39A, MLPH, PGR, BHLHE40, KCNK15, CHPT1, TOB1, MAPT, SIAH2, ELOVL2, MYB, IGFBP4, IGF1R, MUC1, GREB1, RAB31, TPBG, SLC27A2, SEMA3B, PDZK1, ANXA9, SYBU, LRIG1, CCND1, THSD4, MSMB, RARA, KDM4B, FAM102A, BCL2, PTGES, CELSR2, SNX24, CANT1, ELF3, ABCA3, SLC22A5, SLC19A2, TFF1, MED13L, CISH, KRT19…
cohort1	across	cohort1_across	LumBvsOther_S	HALLMARK_E2F_TARGETS	1.83517e-22	4.58793e-21	-0.69055	-2.48726	195	HMGA1, STMN1, DEK, TUBB, MCM7, RRM2, DNMT1, ORC6, CKS1B, RFC2, RANBP1, POLD2, ASF1B, HMGB3, SSRP1, RAN, CDK4, NASP, TK1, PRDX4, UBE2T, AK2, CHEK1, DUT, CDKN2A, CTPS1, USP1, POLD3, BARD1, ANP32E, DONSON, EZH2, ILF3, POLE4, CENPM, SMC4, MKI67, NOLC1, MYBL2, MCM5, RNASEH2A, SMC6, MTHFD2, SMC3, TCF19, LMNB1, TMPO, CDC25B, PHF5A, E2F8, DCTPP1, EIF2S1, UNG, LYAR, DIAPH3, CCNE1, MCM2, MCM3, PNN, EXOSC8,…
cohort1	across	cohort1_across	LumBvsOther_S	HALLMARK_MYC_TARGETS_V1	2.052e-19	3.42e-18	-0.667005	-2.40117	194	RPS3, EEF1B2, RPLP0, SERBP1, RPS5, DEK, RPS6, PABPC1, TYMS, COX5A, SLC25A3, C1QBP, MCM7, PPM1G, PSMB2, RPL6, RPS2, RANBP1, PSMA7, RPL18, POLD2, RAN, CDK4, PHB2, SNRPD1, LSM2, YWHAQ, SRPK1, PGK1, PRDX4, LDHA, ODC1, SRM, DUT, TFDP1, CTPS1, USP1, HSPD1, PSMD7, FBL, PPIA, TXNL4A, HDDC2, RFC4, CDC45, HNRNPA3, HDAC2, NOLC1, DDX21, CLNS1A, MCM5, RPL22, ILF2, PSMD8, PRPS2, PABPC4, SNRPA1, SNRPG, EIF2S1, …
cohort1	across	cohort1_across	LumBvsOther_S	HALLMARK_G2M_CHECKPOINT	1.16825e-13	1.46031e-12	-0.612767	-2.20093	190	HMGA1, STMN1, NCL, ORC6, CKS1B, HMGB3, CDK4, NASP, SNRPD1, UCK2, ODC1, CHEK1, TFDP1, BARD1, DTYMK, GINS2, EZH2, ILF3, DBF4, CDC45, SMC4, MKI67, NOLC1, CDC6, EXO1, UBE2C, MYBL2, HSPA8, PRC1, MCM5, DKC1, CHAF1A, ATF5, LMNB1, TMPO, CDC25B, E2F4, RAD54L, E2F2, MCM2, MCM3, CDK1, CDC25A, PTTG1, GSPT1, CDC20, CHMP1A, BIRC5, NUSAP1, TPX2, CENPF, MCM6, PAFAH1B1, SMC1A, CDKN3, E2F1, BRCA2, SMARCC1, DMD, SY…
cohort1	across	cohort1_across	LumBvsOther_S	HALLMARK_ESTROGEN_RESPONSE_LATE	3.22898e-11	3.22898e-10	0.592003	2.1551	196	DHRS2, XBP1, IL6ST, COX6C, TSPAN13, AGR2, DNAJC12, ELOVL5, AMFR, SLC9A3R1, SERPINA5, CA12, NPY1R, UGDH, CA2, FLNB, PGR, CHPT1, TOB1, PTGER3, MAPT, SIAH2, MYB, IGFBP4, FGFR3, TPSAB1, RAB31, TPBG, SLC27A2, SEMA3B, PDZK1, ANXA9, CCND1, FAM102A, BCL2, PTGES, MOCS2, CELSR2, ABCA3, SLC22A5, PRLR, TFF1, DCXR, CISH, LTF, KRT19, KLK11, PLXNB1, PDCD4, CHST8, SLC1A4, DLG5, ST6GALNAC2, WFS1, FOS, ITPK1, TJP3…
cohort1	across	cohort1_across	LumBvsOther_S	HALLMARK_MTORC1_SIGNALING	1.39207e-07	1.16006e-06	-0.516557	-1.86161	196	GAPDH, ENO1, PHGDH, TPI1, PPA1, CCT6A, TOMM40, RRM2, EGLN3, CALR, CTSC, PNP, GPI, PSMG1, DDIT4, PGM1, PGK1, LDHA, G6PD, PSAT1, GMPS, HSPD1, NAMPT, PPIA, PDAP1, ACTR3, ARPC5L, ME1, TUBA4A, SEC11A, IGFBP5, AK4, STIP1, MTHFD2, GLRX, PSMB5, TM7SF2, SERPINH1, PFKL, EBP, SRD5A1, UNG, ERO1A, SHMT2, GSR, MCM2, FADS1, MAP2K3, CDC25A, IDI1, DHCR7, MCM4, CACYBP, HMBS, NFKBIB, POLR3G, TXNRD1, CYB5B, LDLR, AS…
cohort1	across	cohort1_across	LumBvsOther_S	HALLMARK_ALLOGRAFT_REJECTION	2.91827e-07	2.08448e-06	-0.512081	-1.84345	194	RPS19, RPS3A, RPS9, HLA-A, HLA-E, CDKN2A, EIF5A, DEGS1, EGFR, CAPG, IL27RA, TAP1, CCND3, TIMP1, B2M, EIF3A, GCNT1, HLA-DMA, HLA-DQA1, IFNAR2, RPL9, IFNGR2, RIPK2, CXCL13, HLA-DMB, IL18, FLNA, MRPL3, CD40, CSK, HIF1A, LYN, SRGN, FAS, ITGB2, MTIF2, IL7, HCLS1, CTSS, CCL5, HLA-DRA, CCL2, UBE2D1, ICAM1, SOCS1, LY75, EIF3D, IFNGR1, GBP2, TGFB1, F2R, TGFB2, BCAT1, IL4R, ABCE1, NCK1, HLA-DOB, HDAC9, CD3…
cohort1	across	cohort1_across	LumBvsOther_S	HALLMARK_MYC_TARGETS_V2	0.000176935	0.00110585	-0.600438	-1.81692	58	CDK4, SRM, HSPD1, NDUFAF4, NOLC1, MCM5, NIP7, DCTPP1, UNG, MRTO4, MPHOSPH10, IMP4, WDR74, WDR43, MCM4, NOP2, NOP16, TBRG4, PHB, PPRC1, AIMP2, EXOSC5, PLK1, SUPV3L1, UTP20, DDX18, GRWD1, RRP9, SLC19A1
cohort1	across	cohort1_across	LumBvsOther_S	HALLMARK_EPITHELIAL_MESENCHYMAL_TRANSITION	0.000571719	0.00310573	-0.426154	-1.53788	198	VIM, PPIB, MCM7, TNFRSF12A, CALD1, SFRP1, SDC1, SERPINE2, PMEPA1, PLAUR, TPM2, GPX7, CAPG, TNFRSF11B, PFN2, FMOD, CALU, DST, TIMP1, MEST, ID2, SERPINH1, DKK1, POSTN, TFPI2, CXCL8, VCAN, FERMT2, CXCL1, LOXL1, FLNA, GLIPR1, FN1, PDLIM4, CDH11, FBLN5, TGFBI, DPYSL3, TPM1, IL32, SERPINE1, MMP2, MYLK, WIPF1, FAS, SLIT2, PTHLH, COL6A2, TNC, PVR, NT5E, PLOD3, APLP1, CD59, LOX, MMP3, CXCL6, PLOD2, PLOD1,…
cohort1	across	cohort1_across	LumBvsOther_S	HALLMARK_GLYCOLYSIS	0.000621146	0.00310573	-0.424975	-1.53363	198	ENO1, STMN1, TPI1, MDH2, SDC1, EGLN3, HDLBP, PKM, NASP, DSC2, DDIT4, PGK1, LDHA, G6PD, PGAM1, PFKP, PPIA, PGLS, EGFR, CLN6, ISG20, ME1, AK4, SOX9, GLRX, CLDN3, TALDO1, ME2, UGP2, ERO1A, MET, CDK1, GALE, SRD5A3, VCAN, PDK3, KDELR3, ADORA2B, AKR1A1, B3GNT3, MDH1, TGFBI, PYGL, LCT, DLD, SLC25A13, CITED2, LHPP, NOL3, PMM2, NT5E, TGFA, DEPDC1, GOT1, PLOD2, CHPF, PLOD1, ALDH7A1, VEGFA
cohort1	across	cohort1_across	LumBvsOther_S	HALLMARK_XENOBIOTIC_METABOLISM	0.0036412	0.0165509	0.400963	1.45864	195	ESR1, ELOVL5, FBP1, UGDH, CA2, MCCC2, TMBIM6, IGFBP4, CROT, CYB5A, PTGES, SERPINA6, CSAD, ENTPD5, PDLIM5, CYP2S1, MAN1A1, SAR1B, DCXR, TMEM176B, GSTM4, MT2A, HACL1, BLVRB, ACOX3, CYP2J2, MPP2, NINJ1, NMT1, GNMT, RETSAT, ACOX1, LEAP2, TMEM97, GCLC, SPINT2, PDK4, JUP, GAD1, SLC6A12, FBLN1, CFB, PTGR1, SLC46A3, CYP26A1, NFS1
cohort1	across	cohort1_across	LumBvsOther_S	HALLMARK_CHOLESTEROL_HOMEOSTASIS	0.00404527	0.0168553	-0.503851	-1.58578	73	FABP5, LGALS3, TNFRSF12A, ANXA5, PLAUR, S100A11, FDPS, CXCL16, ACAT2, ATF5, ETHE1, PNRC1, PCYT2, TM7SF2, MVD, EBP, GPX8, IDI1, DHCR7, PLSCR1, PDK3, LDLR, LGMN, FADS2, TRIB3, STX5, HMGCS1, LPL, GUSB, GNAI1, SQLE, PPARG
cohort1	across	cohort1_across	LumBvsOther_S	HALLMARK_MITOTIC_SPINDLE	0.00718315	0.0276275	-0.387347	-1.39784	198	FSCN1, WASF2, CDC42EP1, DYNC1H1, GSN, CEP57, SAC3D1, BIN1, SMC4, PRC1, TUBA4A, DST, SMC3, LMNB1, CAPZB, CCDC88A, CDK1, ARHGAP10, BIRC5, NUSAP1, TPX2, CENPF, MYO1E, PAFAH1B1, SMC1A, FLNA, ROCK1, BRCA2, MID1IP1, SPTBN1, KIF23, ARHGAP29, ANLN, CCNB2, PCNT, CDC42, VCL, MYO9B, STK38L, KIF15, NDC80, FBXO5, NIN, KATNB1, KIF5B, ACTN4, MYH9, AKAP13, ATG4B, TUBGCP3, CKAP5, FGD4, MID1, PLK1, CDK5RAP2, FARP1…
cohort1	across	cohort1_across	LumBvsOther_S	HALLMARK_APICAL_JUNCTION	0.00985257	0.0351878	-0.384116	-1.3821	193	PFN1, ARPC2, FSCN1, ACTB, CD99, EGFR, ADAM15, TNFRSF11B, CALB2, TJP1, MSN, RSU1, LAMB3, CDH3, CNN2, ZYX, MVD, VASP, CAP1, MYL12B, MPZL2, CX3CL1, VCAN, SIRPA, MPZL1, LDLRAP1, CLDN7, CDH11, TGFBI, MAPK13, SORBS3, VCL, ACTG2, CLDN4, RRAS, MMP2, SLIT2, PARVA, ACTN4, MYH9, MAP4K2, ICAM1, NF2, VCAM1, TIAL1, GNAI1, FLNC, SGCE, FBN1, NFASC, TSPAN4, ITGA2, SPEG, DHX16, MAPK11, NEXN, RAC2, ITGB1, CRB3, CDK…
cohort1	across	cohort1_across	LumBvsOther_S	HALLMARK_OXIDATIVE_PHOSPHORYLATION	0.0122497	0.0402008	-0.384073	-1.37421	184	LDHB, IDH2, SLC25A5, UQCRH, COX5A, SLC25A3, MRPS15, MDH2, COX4I1, SLC25A6, ETFA, GPI, PHB2, FDX1, LDHA, CYCS, MRPS12, COX8A, UQCRFS1, MRPL11, ACAT1, FH, PDHA1, TOMM22, VDAC2, MRPS11, HSD17B10, UQCRC1, SDHD, CYB5R3, ECHS1, TIMM8B, AFG3L2, ACAA2, NDUFA4, NDUFV1, NDUFS7, MRPL34, SLC25A11, COX7A2L, SDHB, DLAT, MRPS22, MRPL15, HCCS, MDH1, TIMM50, NDUFAB1, DLD, IMMT, HADHA, BAX, POR, NDUFS3, OXA1L, ATP…
cohort1	across	cohort1_across	LumBvsOther_S	HALLMARK_INFLAMMATORY_RESPONSE	0.0128642	0.0402008	-0.375712	-1.35664	199	CD82, SPHK1, PLAUR, NAMPT, BST2, PDE4B, MARCO, TIMP1, EDN1, NMI, DCBLD2, MET, LY6E, CX3CL1, CD55, IL15RA, CXCL8, IFNGR2, RIPK2, ITGB8, IL18, ADORA2B, LDLR, TNFAIP6, ADRM1, CD40, GNA15, NFKBIA, SERPINE1, HIF1A, LYN, HBEGF, PVR, F3, CCL20, CCL5, CCL2, CXCL6, ICAM1, KLF6, TACR1, ITGA5, CD14, RHOG, CD70, CDKN1A, MMP14, PTGER4, ATP2B1, IL4R, CXCL10, PCDH7, CHST2, EMP3, TNFRSF1B, HRH1, ADGRE1, IL1R1, G…
cohort1	across	cohort1_across	LumBvsOther_S	HALLMARK_P53_PATHWAY	0.0147607	0.0434138	-0.376012	-1.35294	193	LDHB, TM4SF1, SFN, CD82, SDC1, RPS12, PERP, RPL18, EI24, S100A4, S100A10, DDIT4, SPHK1, CDKN2A, CLCA2, UPP1, TM7SF3, STEAP3, SERPINB5, TAP1, CCND3, KRT17, PTPN14, ADA, NUDT15, ZFP36L1, CASP1, RAP2B, TAX1BP3, PRMT2, CTSD, PITPNC1, CDH13, EPHX1, TPRKB, CCNK, IRAK1, HBEGF, FGF13, FAS, BAX, TRIB3, TGFA, BLCAP, SOCS1, KLK8, ZNF365, GADD45A, HMOX1, ST14, TGFB1, CDKN1A, F2R, TCN2, WRAP73, SLC7A11, PDGFA…
cohort1	across	cohort1_across	LumBvsOther_S	HALLMARK_BILE_ACID_METABOLISM	0.0211617	0.0587825	0.415637	1.40627	111	SLC27A2, ISOC1, EFHC1, CROT, DIO1, SERPINA6, ABCD3, ABCA3, SOD1, NUDT12, ABCA5, HSD17B4, EPHX2, HACL1, RBP1, PEX12, PEX19, SCP2, GNMT, RETSAT, BCAR3, FDXR, PFKM, ABCA2, ABCA1, SLC29A1, APOA1, PEX11G
cohort1	across	cohort1_across	LumBvsOther_S	HALLMARK_REACTIVE_OXYGEN_SPECIES_PATHWAY	0.0342071	0.0900186	-0.492617	-1.43632	47	FTL, MGST1, PRDX4, G6PD, PFKP, PRNP, GLRX2, SOD2, PRDX6, GLRX, GSR, STK25, TXNRD1, CDKN2D, MBP, LSP1, GCLM
cohort1	across	cohort1_across	LumBvsOther_S	HALLMARK_INTERFERON_GAMMA_RESPONSE	0.0451487	0.109655	-0.349153	-1.26001	198	PSMB2, PNP, PSMB9, HLA-A, UPP1, NAMPT, PFKP, BST2, SOD2, PDE4B, SSPN, C1S, TAP1, ISG20, MTHFD2, B2M, NMI, CASP4, CASP1, NUP93, PELI1, PSMB8, LY6E, HLA-DMA, HLA-DQA1, IL15RA, PLSCR1, IFNAR2, RIPK2, HLA-B, ARL4A, TNFAIP2, TNFAIP6, CD40, NFKBIA, LYSMD2, HIF1A, PSMA3, FAS, EPSTI1, PLA2G4A, VAMP5, IL7, C1R, CCL5, CCL2, PTPN2, NLRC5, PIM1, ICAM1, SOCS1, VCAM1, CDKN1A, TNFAIP3, PNPT1, IL4R, CXCL10, CIIT…
cohort1	across	cohort1_across	LumBvsOther_S	HALLMARK_PI3K_AKT_MTOR_SIGNALING	0.0460552	0.109655	-0.399118	-1.32591	103	PFN1, SFN, CALR, CDK4, RAC1, AP2M1, EGFR, ACTR3, CDK1, MAP2K3, PPP1CA, NFKBIB, ARF1, E2F1, PLCB1, HSP90B1, GSK3B, GNGT1, TRIB3, AKT1S1, ACTR2, MAP2K6, PITX2, CDKN1A, NCK1, RPS6KA1, PTPN11, PDK1, YWHAB, IL2RG, RIPK1, PIN1, AKT1, DAPP1, SMAD2, CAMK4, GNA14, MKNK1, PIK3R3, PLCG1, MAPK10
cohort1	across	cohort1_across	LumBvsOther_S	HALLMARK_APOPTOSIS	0.0506788	0.115179	0.359743	1.27706	159	BTG2, TXNIP, HSPB1, IER3, GADD45B, PLAT, CLU, RHOB, CCND1, RARA, ERBB3, TNFSF10, PPT1, TIMP3, SOD1, PDCD4, BIK, JUN, LEF1, KRT18, DDIT3, CD44, ADD1, IFITM3, DNAJA1, SMAD7, PMAIP1, SPTAN1, ENO2, RNASEL, RETSAT, FDXR, BCL10, XIAP, BNIP3L, BCL2L1, GPX4, EGR3, PSEN2, CDKN1B
cohort1	across	cohort1_across	LumBvsOther_S	HALLMARK_COMPLEMENT	0.0531444	0.115531	-0.344781	-1.24495	199	CALM1, PFN1, LGALS3, ANXA5, CTSC, S100A9, PSMB9, FDX1, GNB2, PLAUR, KYNU, PREP, C1S, ME1, TIMP1, CSRP1, CASP4, CASP1, PLA2G7, CTSD, CD55, TFPI2, PLSCR1, CXCL1, CDH13, L3MBTL4, CEBPB, FN1, C3, SPOCK2, LGMN, DGKH, SERPINE1, LYN, S100A12, XPNPEP1, PLA2G4A, DPP4, F3, CTSS, C1R, CD59, CCL5, PIM1, MSRB1, EHD1, RABIF, PDP1, PPP4C, RHOG, CTSH, ZEB1, TNFAIP3, MMP14, CDA, MMP15, USP16, CASP10, COL4A2, CALM…
cohort1	across	cohort1_across	LumBvsOther_S	HALLMARK_PEROXISOME	0.0740935	0.154362	0.380545	1.27453	104	ELOVL5, SEMA3C, CRABP2, SLC27A2, ISOC1, MVP, DIO1, SERPINA6, ABCD3, SOD1, PEX2, DHRS3, SLC25A17, HSD17B4, FIS1, EPHX2, CDK7, SCP2, CTBP1, RETSAT, PRDX1, BCL10, ACOX1, PEX11B, HMGCL, CADM1
cohort1	across	cohort1_across	LumBvsOther_S	HALLMARK_COAGULATION	0.0915731	0.183146	-0.355404	-1.22595	136	CAPN2, ANXA1, RAC1, GNB2, GSN, PREP, S100A1, C1S, MMP7, TIMP1, CSRP1, PLAU, PEF1, F12, TFPI2, FGG, FN1, C3, HMGCS2, PROS1, LGMN, SIRT2, SERPINE1, MMP2, DPP4, F3, C1R, GNG12, MMP3, KLK8, RABIF, MSRB2, CTSH, MMP1, FGA, MMP14, FBN1, MMP15, ITGA2, P2RY1, ACOX2, CTSV
cohort1	across	cohort1_across	LumBvsOther_S	HALLMARK_UV_RESPONSE_UP	0.10294	0.197962	-0.342829	-1.20158	155	AP2S1, BTG3, EIF5, CLTB, GAL, BID, PDAP1, RFC4, AQP3, SOD2, RAB27A, DDX21, TAP1, CCND3, CHRNA5, KLHDC3, TUBA4A, STIP1, CEBPG, EIF2S3, EPCAM, CCNE1, PARP2, STK25, SIGMAR1, GLS, CREG1, HLA-F, PSMC3, CYB5B, EPHX1, MGAT1, ARRB2, ASNS, CXCL2, CDC34, PDLIM3, NFKBIA, YKT6, HNRNPU, LYN, NKX2-5, GGH, TYRO3, LHX2, CDC5L, ICAM1, SPR
cohort1	across	cohort1_across	LumBvsOther_S	HALLMARK_NOTCH_SIGNALING	0.151763	0.280689	0.461519	1.25772	32	SKP1, PSENEN, CCND1, HES1, KAT2A, PSEN2, JAG1, FBXW11
cohort1	across	cohort1_across	LumBvsOther_S	HALLMARK_APICAL_SURFACE	0.157186	0.280689	0.429189	1.23315	42	GATA3, GSTM3, HSPB1, ADIPOR2, SCUBE1, B4GALT1
cohort1	across	cohort1_across	LumBvsOther_S	HALLMARK_HYPOXIA	0.191598	0.330341	-0.310832	-1.11841	193	GAPDH, ENO1, PRDX5, TPI1, CSRP2, ANXA2, HDLBP, CAV1, GPI, S100A4, DDIT4, PGM1, PGK1, LDHA, PLAUR, TMEM45A, PFKP, PLIN2, EGFR, PKP1, ISG20, AK4, GLRX, PNRC1, PFKL, UGP2, ERO1A, SRPX, CHST3, PDK3, KDELR3, ADORA2B, SLC25A1
cohort1	across	cohort1_across	LumBvsOther_S	HALLMARK_PROTEIN_SECRETION	0.213112	0.349834	0.342952	1.13449	95	TPD52, ATP6V1H, CLTC, PPT1, SOD1, SCAMP1, TOM1L1, CD63, AP2B1, SNX2, ARFGEF1, KRT18, RAB2A, TSG101, COPB1, MON2, COG2, CLCN3, ARFGEF2, YIPF6, ARFIP1, ATP7A, VPS45, RAB14, GOSR2, ABCA1, GALC, LAMP2
cohort1	across	cohort1_across	LumBvsOther_S	HALLMARK_FATTY_ACID_METABOLISM	0.217924	0.349834	0.312858	1.1084	156	GLUL, ELOVL5, UGDH, CA2, BMPR1B, XIST, SERINC1, SLC22A5, HSPH1, ACADS, MIF, HSD17B4, ADIPOR2, PTPRG, CRYZ, ENO2, HSDL2, PSME1, BLVRA, CYP4A11, RETSAT, ACOX1, FASN, ALAD, LTC4S, HMGCL, GPD2, HSD17B7, ACSS1
cohort1	across	cohort1_across	LumBvsOther_S	HALLMARK_KRAS_SIGNALING_UP	0.224585	0.349834	-0.304457	-1.09799	197	SLPI, KCNN4, PLAUR, GYPC, MALL, SOX9, GLRX, ID2, PLEK2, DCBLD2, ERO1A, PLAU, MPZL2, PSMB8, MAFB, BIRC3, ETV5, CCSER2, ETV4, GNG11, APOD, SPON1, EPHB2, ALDH1A3, SATB1, SPRY2, HBEGF, EMP1, ETV1, ITGB2, G0S2, NIN, CTSS, CCL20, TMEM158, CPE, IL33, PRELID3B, MAP7, PRDM1, LAPTM5, PRRX1, TNFAIP3, SPP1, GPNMB, CXCL10, TNFRSF1B, ITGA2, HDAC9, IL2RG, SCG5, IL1B, LY96, IKZF1, SNAP25, LIF, ST6GAL1, BMP2, CDA…
cohort1	across	cohort1_across	LumBvsOther_S	HALLMARK_DNA_REPAIR	0.233815	0.349834	-0.316657	-1.10325	147	GUK1, TYMS, RFC2, PNP, SSRP1, RALA, DUT, ZWINT, POLD3, SF3A3, SAC3D1, RFC4, APRT, POLE4, POLR2C, PDE4B, RAD51, POLR2G, ADA, POLR2E, GTF2A2, DGUOK, POLR2D, ADRM1, MPC2, RPA2, UPF3B, VPS37B, POLD1, ALYREF, HCLS1, TAF10, NELFCD, NELFE
cohort1	across	cohort1_across	LumBvsOther_S	HALLMARK_ANDROGEN_RESPONSE	0.245255	0.349834	0.334501	1.10971	97	ELOVL5, TPD52, BMPR1B, INPP4B, CCND1, AZGP1, ZBTB10, APPBP2, PDLIM5, KRT19, DNAJB9, ACSL3, NCOA4, SLC38A2, B4GALT1, LIFR, ZMIZ1, ABHD2, STK39, SRP19, PIAS1, PTK2B, GPD1L, SORD, GNAI3, TMEM50A
cohort1	across	cohort1_across	LumBvsOther_S	HALLMARK_IL2_STAT5_SIGNALING	0.245375	0.349834	0.29796	1.08468	196	XBP1, CA2, BHLHE40, GADD45B, AHNAK, IGF1R, MUC1, RHOB, LRIG1, BCL2, RHOH, SOCS2, ENPP1, TNFSF10, CISH, MYC, DHRS3, CD44, IFITM3, PTRH2, SERPINB6, SNX14
cohort1	across	cohort1_across	LumBvsOther_S	HALLMARK_INTERFERON_ALPHA_RESPONSE	0.254305	0.349834	0.333923	1.10462	95	TXNIP, IFITM1, LGALS3BP, IFI35, IFI27, PARP9, IFITM2, HELZ2, CD47, IFITM3, LAP3, MX1, IRF7, OAS1, PSME1, DDX60, TRAFD1, DHX58, ISG15, OGFR, SP110, IRF2, UBE2L6, PARP14, IRF1, IFI30, LPAR6, GBP4, ADAR, UBA7, TDRD7, IRF9
cohort1	across	cohort1_across	LumBvsOther_S	HALLMARK_WNT_BETA_CATENIN_SIGNALING	0.259877	0.349834	0.393094	1.12945	42	NCSTN, MYC, LEF1, AXIN2, TCF7, RBPJ, KAT2A, PSEN2, JAG1, HDAC11, NCOR2, HDAC5, CTNNB1, CSNK1E, FZD8
cohort1	across	cohort1_across	LumBvsOther_S	HALLMARK_ADIPOGENESIS	0.265874	0.349834	-0.299255	-1.07676	193	DNAJC15, MDH2, TKT, MTCH2, PGM1, AK2, CHCHD10, COX8A, PLIN2, SSPN, RAB34, UCP2, COQ9, ME1, ATP1B3, SLC5A6, TALDO1, UQCRC1, PREB, ECHS1, PFKL, ACAA2, DHCR7, RTN3, MGLL, SDHB, ESRRA, DLAT, MRPL15, LAMA4, ARL4A, SLC25A1, RIOK3, C3, NABP1, SAMM50, NDUFAB1, DLD, APOE, IMMT, MYLK, ALDH2, POR, FAH, NDUFS3, CDKN2C, COQ3
cohort1	across	cohort1_across	LumBvsOther_S	HALLMARK_HEME_METABOLISM	0.28479	0.365116	0.293526	1.06473	190	BTG2, BCAM, CA2, CIR1, NFE2L1, BMP2K, DCAF10, SELENBP1, RBM5, GAPVD1, ACP5, ADD1, SLC2A1, HAGH, MXI1, NCOA4, BLVRB, HEBP1, TSPAN5, SLC30A1, TMEM9B, CLCN3, YPEL5, BLVRA, MKRN1, ATP6V0A1, BNIP3L, ALAD, CCDC28A, ALDH6A1, BTRC, MINPP1, GCLC, NR3C1, VEZF1, EZH1, LAMP2, LRP10, KHNYN, ARHGEF12
cohort1	across	cohort1_across	LumBvsOther_S	HALLMARK_TNFA_SIGNALING_VIA_NFKB	0.294843	0.368554	-0.294125	-1.06204	199	BTG3, PMEPA1, PHLDA2, SPHK1, PLAUR, NAMPT, KYNU, LITAF, SOD2, PDE4B, FOSL1, TAP1, LAMB3, EDN1, PNRC1, ID2, PLAU, PHLDA1, FJX1, MAP2K3, BIRC3, IL15RA, IFNGR2, RCAN1, RIPK2, CXCL1, IL18, RELB, CEBPB, LDLR, TNFAIP2, CXCL2, TNFAIP6, SGK1, NFKBIA, SERPINE1, PLPP3, BCL2A1, ETS2, SPSB1, HBEGF, TNC, G0S2, NFE2L2, F3, CCL20, CCL5, CXCL3, CCL2, PANX1, CLCF1, CXCL6, ICAM1, KLF6, KDM6B, NFKB2, EHD1, VEGFA, G…
cohort1	across	cohort1_across	LumBvsOther_S	HALLMARK_UNFOLDED_PROTEIN_RESPONSE	0.363229	0.442962	-0.310498	-1.03995	109	CALR, EIF4EBP1, CKS1B, EEF2, DDIT4, PDIA6, PSAT1, LSM4, DNAJC3, NOLC1, DKC1, SEC11A, MTHFD2, CEBPG, ATP6V0D1, PREB, EIF2S1, ERO1A, DDX10, KDELR3, SPCS3, CEBPB, ASNS, NABP1, HSP90B1, IMP3, CHAC1, FKBP14, KIF5B, CCL2, SRPRA, VEGFA
cohort1	across	cohort1_across	LumBvsOther_S	HALLMARK_SPERMATOGENESIS	0.381106	0.453697	-0.300854	-1.02904	127	PSMG1, EZH2, RFC4, DBF4, LPIN1, TALDO1, CDK1, PARP2, NCAPH, ARL4A, CDKN3, CCNB2, SLC12A2, RPL39L, CLPB, CSNK2A2, PEBP1, MAP7, NF2, OAZ3, GMCL1, IL13RA2, MAST2, KIF2C, SCG5, CNIH2, AURKA, MTOR, TOPBP1
cohort1	across	cohort1_across	LumBvsOther_S	HALLMARK_TGF_BETA_SIGNALING	0.406209	0.472336	-0.343344	-1.02642	54	PMEPA1, FKBP1A, TJP1, WWTR1, ID2, PPP1CA, ID3, SMAD1, IFNGR2, ID1, SPTBN1, SERPINE1, TGFBR1, HDAC1
cohort1	across	cohort1_across	LumBvsOther_S	HALLMARK_IL6_JAK_STAT3_SIGNALING	0.420812	0.478196	-0.313872	-1.01403	86	TNFRSF12A, LTBR, PLA2G2A, IL15RA, IFNGR2, CXCL13, CXCL1, FAS, TNFRSF21, IL7, CXCL3, PTPN2, PIM1, SOCS1, ITGA4, CD14, HMOX1, IFNGR1, TGFB1, IL4R, CXCL10, TNFRSF1B, HAX1, PTPN11, BAK1, IL2RG, IL1R1, IL1B, CXCL9, IFNAR1, TNF, CD9, CBL, IL1R2
cohort1	across	cohort1_across	LumBvsOther_S	HALLMARK_MYOGENESIS	0.440515	0.489461	0.274684	1.00036	197	STC2, CFD, BHLHE40, GADD45B, TNNT1, EIF4A2, CLU, ERBB3, ATP6AP1, GAA, FGF2, OCEL1
cohort1	across	cohort1_across	LumBvsOther_S	HALLMARK_PANCREAS_BETA_CELLS	0.583085	0.633789	0.32482	0.920256	39	SPCS1, NKX2-2, SRP9, FOXA2
cohort1	across	cohort1_across	LumBvsOther_S	HALLMARK_UV_RESPONSE_DN	0.607689	0.646478	0.268163	0.936434	140	GJA1, BHLHE40, INPP4B, IGF1R, DUSP1, IRS1, CAP2, PDLIM5, SPOP, FHL2, MYC, SMAD7, PIAS3, RUNX1, ZMIZ1, CDKN1B, NR1D2, NR3C1, AGGF1, CDON, MAGI2, RBPMS
cohort1	across	cohort1_across	LumBvsOther_S	HALLMARK_KRAS_SIGNALING_DN	0.645712	0.672617	0.257237	0.931813	188	BTG2, SKIL, BMPR1B, FGFR3, COL2A1, CELSR2, RGS11, KRT15, EGF, THNSL2, MX1, CCDC106, IGFBP2, GAMT, CACNG1, SLC29A3, EFHD1, CPB1, CACNA1F, CPEB3, PDE6B
cohort1	across	cohort1_across	LumBvsOther_S	HALLMARK_HEDGEHOG_SIGNALING	0.740408	0.755518	-0.30095	-0.834402	36	CDK6, TLE1, ETS2, NRP2, MYH9, VEGFA, ADGRG1, RTN1, PML, VLDLR, OPHN1, L1CAM, HEY2, THY1
cohort1	across	cohort1_across	LumBvsOther_S	HALLMARK_ANGIOGENESIS	0.781877	0.781877	0.289038	0.806164	36	SERPINA5, STC1, KCNJ8
cohort1	across	cohort1_across	LumBvsOther_G2M	HALLMARK_ESTROGEN_RESPONSE_EARLY	1.40299e-24	4.58613e-23	0.692457	2.7323	196	DHRS2, SLC39A6, STC2, XBP1, IL6ST, GJA1, UGCG, NPY1R, SLC9A3R1, KCNK15, CA12, MLPH, GFRA1, ELOVL2, TOB1, BHLHE40, PDZK1, GREB1, CCND1, TFF1, ELOVL5, FLNB, AMFR, RARA, TTC39A, SEC14L2, ANXA9, AREG, KRT19, IGF1R, THSD4, MYBL1, IGFBP4, HSPB8, HES1, MAPT, SEMA3B, CHPT1, PGR, ELF3, SIAH2, MSMB, EGR3, SNX24, FOS, MYB, MED13L, SLC27A2, TUBB2B, SLC22A5, KRT18, FAM102A, CELSR2, TSKU, BCL2, MYC, TPBG, TIPA…
cohort1	across	cohort1_across	LumBvsOther_G2M	HALLMARK_MYC_TARGETS_V1	1.83445e-24	4.58613e-23	-0.710203	-2.42553	194	CDC20, RPS3, EEF1B2, RPLP0, SERBP1, PSMB2, RPS6, SLC25A3, RPS5, C1QBP, LDHA, COX5A, PABPC1, CCNA2, RPS2, RAN, RANBP1, YWHAQ, RPL18, POLD2, PPM1G, SNRPG, PRDX4, ODC1, PPIA, RPL6, SRM, DEK, HDAC2, EIF4H, RPL22, SNRPD1, PSMD7, HNRNPR, TYMS, PSMA7, PHB2, PGK1, DDX21, SRPK1, UBE2L3, LSM2, CNBP, RPL14, PABPC4, SMARCC1, ILF2, HSPD1, MRPL9, SET, TXNL4A, CTPS1, DUT, TCP1, PRPS2, PSMD8, HNRNPA3, CCT4, HDDC…
cohort1	across	cohort1_across	LumBvsOther_G2M	HALLMARK_E2F_TARGETS	3.52567e-16	5.87612e-15	-0.645061	-2.20402	195	CDC20, HMGA1, CCNB2, PLK1, MKI67, CDCA8, DEPDC1, HMGB3, PTTG1, ANP32E, BIRC5, TUBB, STMN1, DLGAP5, CKS1B, MYBL2, RAN, LBR, CDKN3, UBE2S, RANBP1, POLD2, SSRP1, KIF4A, TK1, SMC4, PRDX4, KIF2C, DEK, CDC25B, ILF3, AK2, RRM2, ORC6, CDCA3, EXOSC8, NCAPD2, HMMR, BUB1B, DIAPH3, LYAR, AURKA, ASF1A, AURKB, CDKN2A, POLE4, RFC2, MTHFD2, PHF5A, CTPS1, DUT, MCM7, TRIP13, NASP, USP1, MELK, EED, NOLC1, GSPT1, SY…
cohort1	across	cohort1_across	LumBvsOther_G2M	HALLMARK_G2M_CHECKPOINT	4.99082e-15	6.23852e-14	-0.637039	-2.17151	190	CDC20, HMGA1, CCNB2, PLK1, CENPA, MKI67, CENPF, HMGB3, TPX2, PTTG1, BIRC5, UBE2C, DTYMK, STMN1, PRC1, CKS1B, CCNA2, MYBL2, LBR, CDKN3, NCL, UBE2S, NUSAP1, DBF4, KIF4A, SMC4, KIF23, KIF2C, ODC1, CDC25B, ILF3, SNRPD1, KIF5B, ORC6, UCK2, NDC80, HMMR, AURKA, HMGN2, SMARCC1, AURKB, HSPA8, ATF5, E2F4, DKC1, NASP, NOLC1, GSPT1, SYNCRIP, NEK2, SFPQ, NOTCH2, BUB1, BCL3, TMPO, TFDP1, HNRNPU, CHEK1, TROAP, …
cohort1	across	cohort1_across	LumBvsOther_G2M	HALLMARK_ESTROGEN_RESPONSE_LATE	1.21908e-10	1.21908e-09	0.53788	2.12237	196	DHRS2, COX6C, XBP1, AGR2, IL6ST, TSPAN13, DNAJC12, NPY1R, SERPINA5, SLC9A3R1, CA12, TOB1, PDZK1, ST6GALNAC2, CA2, CCND1, TFF1, ELOVL5, FLNB, AMFR, TOP2A, ANXA9, UGDH, AREG, KRT19, IGFBP4, HSPB8, MAPT, FGFR3, SEMA3B, CHPT1, PGR, SIAH2, CXCL14, EGR3, MOCS2, FOS, MYB, SLC27A2, SLC22A5, PTGER3, FAM102A, CELSR2, DCXR, TPSAB1, BCL2, DLG5, PRLR, TPBG, RAB31, SERPINA3, SLC1A4, TJP3, PTGES, NRIP1, TMPRSS3…
cohort1	across	cohort1_across	LumBvsOther_G2M	HALLMARK_MTORC1_SIGNALING	2.97897e-10	2.48247e-09	-0.575393	-1.96696	196	ENO1, PLK1, PPA1, PHGDH, LDHA, CALR, TPI1, TOMM40, CCT6A, GAPDH, GPI, NAMPT, EGLN3, DDIT4, PPIA, CTSC, PGM1, PDAP1, RRM2, AK4, PSAT1, ACTR3, STIP1, PGK1, GLRX, SEC11A, AURKA, IDI1, YKT6, G6PD, HSPD1, PSMG1, TUBA4A, MTHFD2, ERO1A, PNP, ME1, MAP2K3, LDLR, HMBS, PNO1, PSMB5, ARPC5L, HMGCS1, GSR, FADS2, GMPS, ASNS, FADS1, SERP1, PFKL, POLR3G, SKAP2, ALDOA, TM7SF2, EBP, BUB1, CYB5B, SHMT2, NFYC, GSK3B…
cohort1	across	cohort1_across	LumBvsOther_G2M	HALLMARK_MITOTIC_SPINDLE	6.12877e-07	4.37769e-06	-0.519899	-1.77869	198	CCNB2, PLK1, CENPF, TPX2, BIRC5, FSCN1, DLGAP5, PRC1, NUSAP1, WASF2, PIF1, CEP57, KIF4A, SMC4, CDC42EP1, KIF23, DYNC1H1, KIF2C, KIF5B, NDC80, CCDC88A, AURKA, CDC42, TUBA4A, BIN1, GSN, SPTBN1, ANLN, YWHAE, DST, NEK2, ARHGAP10, CAPZB, NOTCH2, BUB1, NIN, MYH9, SMC3, CENPJ, ROCK1, KLC1, FLNA, MYO1E, PAFAH1B1, PCNT, VCL, SMC1A, AKAP13, KATNA1, CDK1, PALLD, TTK, INCENP, STK38L, SAC3D1, MID1IP1, DOCK4, …
cohort1	across	cohort1_across	LumBvsOther_G2M	HALLMARK_ALLOGRAFT_REJECTION	7.69187e-06	4.80742e-05	-0.501663	-1.71332	194	RPS19, RPS9, RPS3A, HLA-A, HLA-E, EIF5A, EIF3A, EGFR, TAP1, CXCL13, IL18, IFNGR2, CDKN2A, MRPL3, B2M, IL27RA, TIMP1, HLA-DRA, DEGS1, RPL9, MTIF2, HLA-DMA, CAPG, CTSS, BCL3, ICAM1, AKT1, UBE2D1, EIF3D, FLNA, GCNT1, ABCE1, HIF1A, CD40, SRGN, IFNAR2, IFNGR1, CSK, TAP2, BCAT1, TNF, HLA-DMB, FAS, SOCS1, EIF3J, HDAC9, ETS1, TGFB2, STAT1, HLA-DQA1, RPL39, F2R, NCK1, HLA-DOB, LYN, CCL2, HCLS1, TGFB1, C2,…
cohort1	across	cohort1_across	LumBvsOther_G2M	HALLMARK_GLYCOLYSIS	6.15427e-05	0.000341904	-0.476087	-1.6288	198	ENO1, CENPA, MDH2, DEPDC1, LDHA, STMN1, TPI1, PKM, HDLBP, SDC1, DSC2, EGLN3, DDIT4, PPIA, PGAM1, AK4, EGFR, AKR1A1, PGK1, ME2, GLRX, HMMR, AURKA, MET, G6PD, PFKP, ERO1A, ME1, GALE, UGP2, CLDN3, NASP, VCAN, SOX9, ALDOA, PGLS, NT5E, ADORA2B, EFNA3, DLD, SRD5A3, CITED2, PLOD1, KDELR3, PYGL, LCT, CLN6, TGFBI, HAX1, B3GNT3, PLOD2, CDK1, PAM, CHPF, TALDO1, EXT1, PDK3, GOT1, VEGFA, GUSB, SLC25A13, EXT2,…
cohort1	across	cohort1_across	LumBvsOther_G2M	HALLMARK_EPITHELIAL_MESENCHYMAL_TRANSITION	0.000228915	0.00114458	-0.460539	-1.57561	198	VIM, PPIB, TNFRSF12A, SFRP1, PMEPA1, SDC1, TFPI2, CALD1, SERPINE2, CALU, PLAUR, TPM2, TPM1, PFN2, DKK1, CD59, TNFRSF11B, PDLIM4, CXCL1, PTHLH, SERPINE1, TIMP1, MCM7, VCAN, POSTN, DST, GPX7, CAPG, FERMT2, NOTCH2, NT5E, MMP14, PLOD3, MEST, GADD45A, DPYSL3, FLNA, SERPINH1, COLGALT1, ITGB1, PLOD1, COL6A2, PCOLCE2, LOX, IL32, CDH11, FBLN5, GLIPR1, COL4A2, TGFBI, SPP1, FSTL1, WIPF1, PLOD2, LOXL1, ITGA5…
cohort1	across	cohort1_across	LumBvsOther_G2M	HALLMARK_CHOLESTEROL_HOMEOSTASIS	0.000429752	0.00195342	-0.564107	-1.7126	73	LGALS3, FABP5, TNFRSF12A, ANXA5, PLAUR, S100A11, MVD, FDPS, CXCL16, IDI1, ATF5, LDLR, PNRC1, ACAT2, HMGCS1, FADS2, TM7SF2, GPX8, PCYT2, ETHE1, EBP, STX5, CHKA, PLSCR1, SREBF2, FDFT1, CD9, LGMN, SC5D, ECH1, TRIB3, PDK3, GUSB, GNAI1, DHCR7, ANTXR2, MVK, MAL2, SQLE, LSS, ACSS2, CTNNB1, PPARG, ALCAM, NSDHL, ATF3
cohort1	across	cohort1_across	LumBvsOther_G2M	HALLMARK_MYC_TARGETS_V2	0.0012026	0.00501083	-0.574564	-1.68273	58	PLK1, SRM, NDUFAF4, HSPD1, NIP7, NOLC1, IMP4, WDR43, GNL3, WDR74, MRTO4, CDK4, NOP16, MPHOSPH10, NOP2, AIMP2, PPRC1, BYSL, MYBBP1A, SLC19A1, TBRG4, DCTPP1, UTP20, PES1, PUS1, PHB, LAS1L, RRP12, UNG
cohort1	across	cohort1_across	LumBvsOther_G2M	HALLMARK_OXIDATIVE_PHOSPHORYLATION	0.00206327	0.00793564	-0.438301	-1.48933	184	LDHB, IDH2, MDH2, SLC25A5, UQCRH, SLC25A3, MRPS15, LDHA, COX4I1, SLC25A6, COX5A, CYCS, COX8A, GPI, ETFA, FDX1, MRPL11, TOMM22, UQCRFS1, PHB2, NDUFA4, MRPS12, VDAC2, ACAT1, SDHB, POR, SDHD, COX7A2L, DLAT, PDHA1, MRPL15, AIFM1, NDUFS7, HSD17B10, ECHS1, AFG3L2, HCCS, NDUFAB1, MRPL34, ACAA2, OXA1L, SLC25A11, CYB5R3, DLD, MRPS11, UQCRC1, FH, COX7B, TIMM8B, DLST, NDUFV1, MRPS22, HADHA, TIMM50, POLR2F, …
cohort1	across	cohort1_across	LumBvsOther_G2M	HALLMARK_APICAL_JUNCTION	0.00346967	0.0123917	-0.426154	-1.45478	193	PFN1, ACTB, FSCN1, ARPC2, CD99, MPZL1, EGFR, MVD, CAP1, VASP, MAPK13, CNN2, MSN, CDH3, CALB2, TJP1, TNFRSF11B, ADAM15, MPZL2, VCAN, ZYX, LAMB3, MYL12B, SKAP2, SIRPA, ICAM1, MYH9, RSU1, ITGB1, CLDN4, SHC1, CDH11, VCL, TGFBI, CX3CL1, CD276, DHX16, CRB3, SGCE, CLDN7, ACTG2, TIAL1, MAP4K2, DSC3, GNAI1, PTEN, TRAF1, CDK8, ITGA2, MDK, MMP2, NF2, LDLRAP1, PARVA, FLNC, PIK3R3, EPB41L2, GNAI2, ACTN4, SLIT…
cohort1	across	cohort1_across	LumBvsOther_G2M	HALLMARK_REACTIVE_OXYGEN_SPECIES_PATHWAY	0.00670554	0.0223518	-0.559819	-1.58365	47	MGST1, FTL, PRDX4, GLRX, PRNP, STK25, G6PD, PFKP, SOD2, PRDX6, GLRX2, GSR, TXNRD1, GCLM, LSP1, MBP, CDKN2D
cohort1	across	cohort1_across	LumBvsOther_G2M	HALLMARK_INFLAMMATORY_RESPONSE	0.0121098	0.0378431	-0.401511	-1.3743	199	CD82, SPHK1, NAMPT, PLAUR, IL18, IFNGR2, MET, NMI, BST2, MARCO, SERPINE1, LDLR, TIMP1, PDE4B, GNA15, ITGB8, DCBLD2, F3, EDN1, CD70, ICAM1, MMP14, ADORA2B, IL15RA, ATP2B1, ADRM1, SRI, IFNAR1, HIF1A, NFKBIA, TNFAIP6, CD40, ITGA5, CXCL8, LY6E, CX3CL1, EMP3, CXCL6, AXL, RHOG, FFAR2, PVR, CCL20, CD55, PTGER4, EIF2AK2, GCH1, HRH1, ADGRE1, LYN, ADM, CCL2, IL1R1, TACR1, TNFRSF1B, CSF1, RIPK2, PTGER2, RNF…
cohort1	across	cohort1_across	LumBvsOther_G2M	HALLMARK_COMPLEMENT	0.013634	0.0401001	-0.399289	-1.36669	199	PFN1, LGALS3, CALM1, GNB2, S100A9, TFPI2, FDX1, ANXA5, PSMB9, CTSC, PLAUR, KYNU, PREP, CD59, CXCL1, CTSD, ME1, SERPINE1, EHD1, C1S, TIMP1, CEBPB, CASP4, CTSS, F3, PLA2G7, MMP14, CDH13, USP16, DGKH, CASP10, PLSCR1, COL4A2, DPP4, C3, L3MBTL4, FN1, CBLB, PPP4C, LGMN, PRCP, SPOCK2, C1QC, CASP1, DOCK4, XPNPEP1, S100A12, RHOG, CALM3, ZEB1, MSRB1, CD55, CSRP1, PLA2G4A, CD36, LYN, C2, GNG2, USP14, GNAI2,…
cohort1	across	cohort1_across	LumBvsOther_G2M	HALLMARK_ADIPOGENESIS	0.020818	0.0564262	-0.39305	-1.34177	193	MDH2, DNAJC15, COX8A, TKT, MTCH2, PGM1, CHCHD10, AK2, PLIN2, RAB34, SDHB, POR, COQ9, PREB, ME1, DLAT, SLC5A6, SSPN, ATP1B3, MRPL15, AIFM1, ARL4A, PFKL, ECHS1, ALDOA, NDUFAB1, RIOK3, ACAA2, ESRRA, RTN3, CMPK1, DLD, UQCRC1, GADD45A, DDT, SAMM50, COX7B, SLC1A5, LAMA4, NABP1, YWHAG, COQ3, C3, IFNGR1, MGLL, MCCC1, CS, ALDH2, TALDO1, ECH1, FAH, LPCAT3, APOE, GBE1, GHITM, MYLK, CDKN2C, DHCR7, TANK, SLC2…
cohort1	across	cohort1_across	LumBvsOther_G2M	HALLMARK_PI3K_AKT_MTOR_SIGNALING	0.021442	0.0564262	-0.442104	-1.4073	103	PFN1, RAC1, CALR, AP2M1, ARF1, SFN, ACTR3, EGFR, MAP2K3, AKT1, PPP1CA, PTPN11, CDK4, GSK3B, PPP2R1B, ECSIT, NFKBIB, CDK1, ACTR2, AKT1S1, GNGT1, PITX2, RPS6KA1, TRIB3, HSP90B1, PTEN, PLCB1, MKNK1, NCK1, MAP2K6, SMAD2, PIN1, PIK3R3, CFL1
cohort1	across	cohort1_across	LumBvsOther_G2M	HALLMARK_P53_PATHWAY	0.02336	0.0584001	-0.390315	-1.33244	193	LDHB, TM4SF1, PERP, CD82, RPS12, RPL18, EI24, SPHK1, SDC1, DDIT4, CLCA2, SFN, S100A4, S100A10, UPP1, TAX1BP3, TAP1, TM7SF3, SERPINB5, RAP2B, CDKN2A, STEAP3, CTSD, KRT17, IRAK1, PTPN14, TPRKB, PRMT2, NUDT15, ZFP36L1, PITPNC1, ST14, CCNK, CDH13, GADD45A, NUPR1, ADA, BLCAP, BAX, FAS, SOCS1, CASP1, PDGFA, TRIB3, FGF13, EPHA2, BAK1, SEC61A1, SLC7A11
cohort1	across	cohort1_across	LumBvsOther_G2M	HALLMARK_UNFOLDED_PROTEIN_RESPONSE	0.0310725	0.073982	-0.426511	-1.36752	109	LSM4, CALR, CKS1B, PDIA6, EEF2, DDIT4, EIF4EBP1, KIF5B, PSAT1, DNAJC3, SEC11A, MTHFD2, ERO1A, PREB, DKC1, DDX10, CEBPB, NOLC1, ASNS, SERP1, CEBPG, SRPRA, EIF2S1, KDELR3, SHC1, ATP6V0D1, NABP1, PAIP1, KHSRP, SPCS3, IMP3, FKBP14, HYOU1, EIF4G1
cohort1	across	cohort1_across	LumBvsOther_G2M	HALLMARK_XENOBIOTIC_METABOLISM	0.0407221	0.0925502	0.313256	1.23541	195	ESR1, FBP1, CA2, ELOVL5, TMEM176B, TMBIM6, UGDH, SERPINA6, MCCC2, MT2A, IGFBP4, TMEM97, CYP2S1, CSAD, DCXR, PDLIM5, MPP2, PDK4, SAR1B, MAN1A1, CROT, CYB5A, PTGES, LEAP2, FABP1, BLVRB, SLC46A3, ENTPD5, GSTM4, HACL1, GCLC, CYP2J2, ACOX3, NINJ1, GAD1, TAT, AOX1, TTPA, JUP, GABARAPL1, MBL2, PTGR1, GNMT, ENPEP, FBLN1, DHRS1
cohort1	across	cohort1_across	LumBvsOther_G2M	HALLMARK_TGF_BETA_SIGNALING	0.0492485	0.107062	-0.478201	-1.38428	54	FKBP1A, PMEPA1, IFNGR2, TJP1, SERPINE1, SPTBN1, WWTR1, PPP1CA, SMAD1, HIPK2, HDAC1, TGFBR1, ARID4B, ID2, RHOA, ID3, ENG, ID1, TGFB1, SMURF1
cohort1	across	cohort1_across	LumBvsOther_G2M	HALLMARK_APOPTOSIS	0.0570905	0.118939	0.319224	1.22781	159	BTG2, TXNIP, HSPB1, CLU, GADD45B, CCND1, RARA, RHOB, TOP2A, PAK1, IER3, JUN, DDIT3, TIMP3, EGR3, KRT18, BRCA1, ERBB3, CDKN1B, IFITM3, BCL2L1, PLAT, FDXR, SQSTM1, GPX4, SOD1, ENO2, MGMT, DNAJA1, PDCD4, RNASEL, TNFSF10, BIK, PPT1, CD69, PLPPR4, PMAIP1, RHOT2, CTH, LEF1, IRF1
cohort1	across	cohort1_across	LumBvsOther_G2M	HALLMARK_HYPOXIA	0.108379	0.202172	-0.351971	-1.20154	193	ENO1, PRDX5, LDHA, CAV1, TPI1, ANXA2, HDLBP, GAPDH, GPI, CSRP2, DDIT4, PLAUR, S100A4, PGM1, AK4, TMEM45A, EGFR, PGK1, PLIN2, GLRX, PFKP, ERO1A, SERPINE1, UGP2, PKP1, PNRC1, PFKL, F3, ALDOA, SRPX, ADORA2B, EFNA3, MYH9, CHST3, CITED2, KDELR3, LOX, TGFBI, PHKG1, PAM, TES, GCNT2, PPARGC1A, ETS1, XPNPEP1, EXT1, PDK3, EFNA1, VEGFA, AKAP12, GBE1, GRHPR, NDST2, ISG20, SLC25A1
cohort1	across	cohort1_across	LumBvsOther_G2M	HALLMARK_APICAL_SURFACE	0.108485	0.202172	0.416082	1.28864	42	GATA3, GSTM3, HSPB1, BRCA1, AFAP1L2
cohort1	across	cohort1_across	LumBvsOther_G2M	HALLMARK_BILE_ACID_METABOLISM	0.109173	0.202172	0.325887	1.19422	111	ISOC1, RBP1, SERPINA6, EFHC1, SLC27A2, ABCA5, NUDT12, HSD3B1, ABCD3, EPHX2, CROT, FDXR, DIO1, BCAR3, SOD1, ABCA3, SLC29A1, SULT2B1, HSD17B4, PFKM, SLC22A18, ABCA1, HACL1
cohort1	across	cohort1_across	LumBvsOther_G2M	HALLMARK_KRAS_SIGNALING_DN	0.116305	0.203416	0.291426	1.14416	188	BTG2, BMPR1B, COL2A1, SKIL, FGFR3, RGS11, RIBC2, CELSR2, YBX2, EGF, PDK2, GAMT, CPEB3, CCDC106, CPB1, CD40LG, CACNG1, EFHD1, NPHS1, NTF3, IDUA, BRDT, THNSL2, TFCP2L1, CNTFR, ZNF112
cohort1	across	cohort1_across	LumBvsOther_G2M	HALLMARK_INTERFERON_GAMMA_RESPONSE	0.117981	0.203416	-0.348331	-1.19172	198	PSMB2, HLA-A, NAMPT, PSMB9, UPP1, TAP1, NMI, BST2, PFKP, MTHFD2, B2M, PNP, PSMB8, SOD2, C1S, PDE4B, SSPN, HLA-B, CASP4, TNFAIP2, PNPT1, ARL4A, HLA-DMA, NUP93, LYSMD2, ICAM1, IL15RA, PSMA2, PELI1, PSMA3, EPSTI1, PML, SRI, PLSCR1, HIF1A, NFKBIA, TNFAIP6, CD40, IFNAR2, LY6E, FAS, SOCS1, CASP1, STAT1, HLA-DQA1, NLRC5, HERC6, VAMP5, PLA2G4A, EIF2AK2, IFI44, ISG20, GCH1, BATF2, CCL2, PTPN2, TRIM14
cohort1	across	cohort1_across	LumBvsOther_G2M	HALLMARK_SPERMATOGENESIS	0.126136	0.210227	-0.370495	-1.21019	127	CCNB2, CDKN3, DBF4, NCAPH, KIF2C, RPL39L, AURKA, PSMG1, LPIN1, MAP7, NEK2, ARL4A, BUB1, CSNK2A2, EZH2, CDK1, TTK, ZC3H14, MAST2, TALDO1, PARP2, CLPB, PEBP1, RFC4, SLC12A2, NF2, STAM2, CRISP2, GMCL1, AGFG1, IL13RA2, IL12RB2, OAZ3
cohort1	across	cohort1_across	LumBvsOther_G2M	HALLMARK_COAGULATION	0.136189	0.21966	-0.363285	-1.19604	136	RAC1, CAPN2, GNB2, ANXA1, TFPI2, PEF1, PLAU, PREP, GSN, GNG12, SERPINE1, C1S, TIMP1, F3, MMP7, MMP14, FGG, F12, DPP4, C3, CD9, FN1, LGMN, MSRB2, ARF4, S100A1, HMGCS2, PROS1, CSRP1, ITGA2, SIRT2, MMP2, C2, CTSK, KLK8, WDR1
cohort1	across	cohort1_across	LumBvsOther_G2M	HALLMARK_PROTEIN_SECRETION	0.144274	0.225429	-0.383186	-1.20758	95	ANP32E, AP2S1, CAV2, AP2M1, ARF1, CTSC, EGFR, YKT6, RAB9A, BNIP3, SSPN, CLTA, DST, ARCN1, GNAS, RAB22A, BET1, ICA1, GOLGA4, TSPAN8, SCRN1, RER1, YIPF6, PAM, SGMS1, ZW10, TMED10, SEC22B, VAMP3, STX12, STX16, SNAP23, IGF2R, ATP1A1, ARFGAP3, ADAM10, COPE
cohort1	across	cohort1_across	LumBvsOther_G2M	HALLMARK_UV_RESPONSE_UP	0.181579	0.27512	-0.345286	-1.15282	155	AP2S1, AQP3, EIF5, PDAP1, STIP1, TAP1, CLTB, DDX21, EPCAM, GAL, BID, STK25, YKT6, TUBA4A, SIGMAR1, SOD2, CHRNA5, KLHDC3, ASNS, BTG3, ALDOA, GLS, EIF2S3, CYB5B, HLA-F, ICAM1, MMP14, HNRNPU, RAB27A, CREG1, CEBPG, CDC34, MARK2, CHKA, PSMC3, MGAT1, NFKBIA, RPN1, CXCL2, NKX2-5, ATP6V1F, PARP2, BAK1, PPIF, EPHX1, TFRC, RFC4, GCH1, LYN, PRKACA, WIZ, ALAS1, CLCN2, CDC5L, RRAD, ARRB2, CCND3, TYRO3, PDLIM3
cohort1	across	cohort1_across	LumBvsOther_G2M	HALLMARK_INTERFERON_ALPHA_RESPONSE	0.216141	0.317854	0.311598	1.1141	95	TXNIP, IFITM1, LGALS3BP, IFI35, IFI27, HELZ2, IRF7, GBP4, IFITM3, LAP3, PSME1, OASL, SP110, PARP9, IFIT3, IFITM2, RTP4, IRF1, TDRD7, DDX60, TRAFD1, IFIT2, OGFR, TRIM25, ISG15
cohort1	across	cohort1_across	LumBvsOther_G2M	HALLMARK_ANDROGEN_RESPONSE	0.223893	0.319847	-0.361061	-1.14091	97	CENPN, DBI, PMEPA1, CDK6, MYL12A, IDI1, UBE2J1, B2M, MAP7, SMS, HMGCS1, GSR, FADS1, UBE2I, TMPRSS2, STEAP4, AKT1, ADRM1, ALDH1A3, FKBP5, SPCS3, SGK1, ELL2, AKAP12, XRCC6, RAB4A, DHCR24, IQGAP2, VAPA, PGM3, UAP1, PTPN21, XRCC5, CCND3
cohort1	across	cohort1_across	LumBvsOther_G2M	HALLMARK_HEME_METABOLISM	0.23436	0.325032	-0.32621	-1.11197	190	AQP3, RAD23A, MBOAT2, PDZK1IP1, HTATIP2, ADD2, SLC25A37, GYPC, MAP2K3, ARL2BP, HMBS, SMOX, CAST, KLF3, MOCOS, GMPS, ASNS, ENDOD1, RIOK3, HDGF, PGLS, GLRX5, PICALM, MARK3, TOP1, UROS, ADIPOR1, DCUN1D1, C3, UBAC1, GCLM, GDE1, SDCBP, ELL2, BACH1, SLC7A11, DCAF11, FBXO9, TFRC, SEC14L1, RBM38, CDC27, TRAK2, TFDP2, MPP1, CCND3, FBXO7, SLC6A9, RANBP10, SLC10A3, HTRA2, BSG, CPOX, ATG4A
cohort1	across	cohort1_across	LumBvsOther_G2M	HALLMARK_FATTY_ACID_METABOLISM	0.240524	0.325032	-0.333146	-1.11325	156	MDH2, LDHA, CBR3, ODC1, S100A10, ADSL, SDHD, IDI1, ME1, PTS, PDHA1, PRDX6, ACAT2, TDO2, SMS, HMGCS1, HSD17B10, ECHS1, ALDOA, APEX1, HCCS, ACAA2, DLD, FH, DLST, UROS, MGLL, ACSL5, G0S2, ACSL4, ERP29, SDHA, ECH1, ACSL1, GRHPR, HMGCS2, EPHX1, PPARA, DHCR24, PCBD1, ALDH1A1, OSTC, CD36, AADAT, HSD17B11
cohort1	across	cohort1_across	LumBvsOther_G2M	HALLMARK_NOTCH_SIGNALING	0.247909	0.326196	0.390043	1.14014	32	SKP1, CCND1, PSENEN, HES1
cohort1	across	cohort1_across	LumBvsOther_G2M	HALLMARK_HEDGEHOG_SIGNALING	0.262925	0.337083	-0.424634	-1.14563	36	CDK6, RTN1, TLE1, MYH9, NRP2, PML, ADGRG1, VEGFA, LDB1, THY1, L1CAM, OPHN1, VLDLR, HEY2, AMOT, DPYSL2
cohort1	across	cohort1_across	LumBvsOther_G2M	HALLMARK_MYOGENESIS	0.294922	0.368653	0.265571	1.0485	197	STC2, CFD, CLU, GADD45B, TNNT1, BHLHE40, ATP6AP1, HSPB8, EIF4A2, OCEL1, ERBB3, GAA, CAMK2B, CACNA1H, KCNH1, TSC2, AGL, KCNH2, PPFIA4, HDAC5, PFKM, CACNG1, MYBPH, TCAP, CTF1, SGCG, PPP1R3C, ACTA1, COX6A2
cohort1	across	cohort1_across	LumBvsOther_G2M	HALLMARK_IL6_JAK_STAT3_SIGNALING	0.312092	0.3806	-0.349549	-1.08641	86	TNFRSF12A, CXCL13, IFNGR2, CXCL1, IL15RA, PTPN11, IFNAR1, HAX1, PDGFC, TNFRSF21, CD9, IFNGR1, IL10RB, TNF, FAS, SOCS1, LTBR, CXCL3, STAT1, BAK1, PLA2G2A, CBL, CD36, STAM2, PTPN2, IL1R1, TGFB1, TNFRSF1B, CSF1
cohort1	across	cohort1_across	LumBvsOther_G2M	HALLMARK_DNA_REPAIR	0.39844	0.469186	-0.310666	-1.03134	147	GUK1, SSRP1, RALA, DGUOK, TYMS, MPC2, POLR2E, GTF2A2, POLR2C, SF3A3, POLE4, RFC2, DUT, PNP, POLR2G, PDE4B, ZWINT, ERCC1, APRT, GTF2H1, ADRM1, ADA, TAF6, POLD3, ITPA, TAF12, POLR2F, GTF3C5, NUDT21, SAC3D1, SDCBP, RBX1, SEC61A1, TAF10, SNAPC5, RFC4, RPA2, IMPDH2, HCLS1
cohort1	across	cohort1_across	LumBvsOther_G2M	HALLMARK_TNFA_SIGNALING_VIA_NFKB	0.4035	0.469186	-0.300154	-1.02737	199	PMEPA1, SPHK1, NAMPT, PLAUR, PHLDA1, KYNU, TAP1, IL18, FOSL1, BIRC3, IFNGR2, PLAU, LITAF, CXCL1, MAP2K3, PHLDA2, SERPINE1, EHD1, SOD2, LDLR, PDE4B, CEBPB, PNRC1, LAMB3, TNFAIP2, BTG3, F3, EDN1, FJX1, BCL3, NFE2L2, ICAM1, IL15RA, ATP2B1, GADD45A, SPSB1, PLPP3, NFKBIA, TNFAIP6, PANX1, CFLAR, CXCL2, CXCL6, G0S2, B4GALT5, SGK1, TNF, ID2, CXCL3, EFNA1, VEGFA, CCL20, TRAF1, BCL2A1, CLCF1, PTGER4, GCH1,…
cohort1	across	cohort1_across	LumBvsOther_G2M	HALLMARK_UV_RESPONSE_DN	0.432795	0.491812	-0.307255	-1.01452	140	NFIB, CAV1, ANXA2, KCNMA1, MET, TJP1, MAP1B, SERPINE1, LDLR, ANXA4, F3, NOTCH2, ADORA2B, ATP2B1, TGFBR2, PLPP3, GCNT1, ICA1, CITED2, SRI, FBLN5, PRKCE, MGLL, DAB2, MTA1, COL1A2, RND3, RGS4, PMP22, AMPH, PTEN, MAP2K5, EFEMP1, LTBP1, ID1, PTPN21, PIK3R3, ATP2B4, MIOS, COL1A1, PLCB4
cohort1	across	cohort1_across	LumBvsOther_G2M	HALLMARK_KRAS_SIGNALING_UP	0.449437	0.499374	-0.294593	-1.00754	197	SLPI, PLAUR, KCNN4, GLRX, ETV5, BIRC3, PLAU, MALL, ERO1A, GYPC, PSMB8, MAFB, CCSER2, MAP7, MPZL2, SATB1, GNG11, SOX9, DCBLD2, CTSS, PRELID3B, SPRY2, ETV4, NIN, EMP1, PIGR, SPON1, EPHB2, ALDH1A3, TMEM158, SPP1, ETV1, G0S2, HDAC9, ID2, ETS1, GPNMB, AKAP12, USP12, PLEK2, CCL20, TRAF1, CBL, ITGA2, IL1RL2, ENG, TNFRSF1B, ZNF277, LAPTM5, LY96, DUSP6, IL33, YRDC, PDCD1LG2, ITGB2, ST6GAL1, TPH1, PTGS2, B…
cohort1	across	cohort1_across	LumBvsOther_G2M	HALLMARK_PEROXISOME	0.486962	0.529307	-0.310205	-0.98897	104	IDH2, PRDX5, PABPC1, ITGB1BP1, TSPO, FDPS, CNBP, IDI1, SMARCC1, CTPS1, SOD2, SLC35B2, FADS1, ERCC1, CRABP1, CLN6, SIAH1, ACSL5, ACSL4, ECH1, ACSL1, DHCR24, ALDH1A1, LONP2, HSD11B2
cohort1	across	cohort1_across	LumBvsOther_G2M	HALLMARK_IL2_STAT5_SIGNALING	0.500805	0.532772	-0.288521	-0.9863	196	ODC1, CKAP4, PHLDA1, UCK2, PLIN2, ST3GAL4, DCPS, PRNP, PNP, GLIPR2, CTSZ, ANXA4, ARL4A, CAPG, AHCY, ETV4, NT5E, EMP1, NOP2, SLC1A5, PLSCR1, ITGAE, HIPK2, MYO1E, IRF6, COL6A1, SPP1, MAPKAPK2, TNFRSF21, WLS, SLC39A8, CDCP1, NFKBIZ, IFNGR1, SOCS1, NCS1, HUWE1, HOPX, ITGA6, LCLAT1, PLAGL1, MYO1C, SWAP70, FAH, S100A1, PHTF2, TRAF1, TTC39B, AMACR
cohort1	across	cohort1_across	LumBvsOther_G2M	HALLMARK_ANGIOGENESIS	0.5803	0.604479	-0.343808	-0.927572	36	S100A4, TIMP1, VCAN, POSTN, SPP1, FSTL1, TNFRSF21, CXCL6, PDGFA, VEGFA
cohort1	across	cohort1_across	LumBvsOther_G2M	HALLMARK_PANCREAS_BETA_CELLS	0.716452	0.731074	-0.30931	-0.847121	39	SEC11A, MAFB, PCSK1, DPP4, SRPRB, SYT13, SCGN, AKT3, VDR, STXBP1
cohort1	across	cohort1_across	LumBvsOther_G2M	HALLMARK_WNT_BETA_CATENIN_SIGNALING	0.814362	0.814362	0.260665	0.807301	42	TCF7, MYC, AXIN2, WNT1, NCSTN, KAT2A, HDAC5, RBPJ, LEF1, NCOR2, HDAC11, JAG1, NOTCH4
cohort1	across	cohort1_across	Her2vsOther_G1	HALLMARK_EPITHELIAL_MESENCHYMAL_TRANSITION	1.97669e-12	7.03029e-11	-0.561124	-2.17077	198	MGP, TIMP1, VIM, GJA1, TIMP3, IGFBP4, ANPEP, FMOD, THBS1, TNFRSF11B, GADD45B, CALD1, PDLIM4, SERPINE2, CALU, VCAN, SDC4, LAMC1, POSTN, CD44, ITGAV, TFPI2, CADM1, ACTA2, SFRP1, CAP2, TPM2, FN1, MATN3, SPARC, CTHRC1, COL1A2, COL12A1, CXCL12, LOXL1, ITGA2, MMP2, LAMA3, ECM1, PRRX1, CD59, IGFBP2, CDH11, COL6A3, FGF2, SNAI2, COL3A1, EFEMP2, GAS1, QSOX1, TGFB1, BGN, LAMC2, COL16A1, SGCB, ADAM12, DPYSL3…
cohort1	across	cohort1_across	Her2vsOther_G1	HALLMARK_MTORC1_SIGNALING	2.81212e-12	7.03029e-11	0.614564	2.11894	196	ENO1, TM7SF2, EGLN3, PGK1, SCD, ALDOA, G6PD, GPI, PHGDH, ERO1A, SQLE, GSK3B, EBP, HMGCS1, PRDX1, LDHA, AK4, IDI1, NUPR1, MTHFD2, ARPC5L, PPIA, LDLR, FADS2, TOMM40, STIP1, CANX, CALR, CYP51A1, TUBA4A, GAPDH, IDH1, TXNRD1, TRIB3, CCT6A, GSR, PFKL, PNP, YKT6, PSMB5, HMBS, VLDLR, DHCR7, HSP90B1, TES, LGMN, PSMA3, IGFBP5, GOT1, PIK3R3, SC5D, TFRC, PDAP1, TPI1, ME1, SERP1, FKBP2, DHCR24, PSMC6, ADD3, E…
cohort1	across	cohort1_across	Her2vsOther_G1	HALLMARK_ESTROGEN_RESPONSE_EARLY	4.48952e-11	7.48254e-10	-0.541635	-2.09349	196	SLC39A6, IL6ST, STC2, DHRS2, GJA1, CA12, IGFBP4, PRSS23, MUC1, PMAIP1, GFRA1, ELF3, CCND1, SEC14L2, UGCG, FAM102A, KRT15, NBL1, BHLHE40, TPBG, BCL2, MYC, SIAH2, ELOVL5, ANXA9, NPY1R, CHPT1, IGF1R, EGR3, TFF1, THSD4, PGR, CD44, SLC22A5, SEMA3B, ABHD2, GREB1, KLF4, MED13L, HES1, ABAT, CANT1, RARA, FKBP4, TGIF2, KLF10, ELF1, ASB13, PDZK1, MPPED2, CALB2, ELOVL2, ADCY1, CXCL12, SNX24, SLC19A2, CISH, X…
cohort1	across	cohort1_across	Her2vsOther_G1	HALLMARK_INTERFERON_ALPHA_RESPONSE	1.28025e-08	1.60031e-07	-0.618231	-2.16877	95	TXNIP, IFITM2, IRF1, LY6E, CD74, IFITM1, IFI27, IFI35, C1S, BST2, ISG15, CD47, MX1, LAP3, CSF1, IFITM3, IFI44L, RTP4, ELF1, B2M, PARP14, RIPK2, PSME1, PSMB9, SAMD9, DDX60, IFI44, IFIT3, EIF2AK2, LPAR6, LGALS3BP, SAMD9L, PARP12, OAS1, GBP4, IRF9, PARP9, DHX58, IFIH1, UBA7, IFIT2, HLA-C, HERC6, CMPK2, CXCL10, OASL, PROCR, PLSCR1, PNPT1, RSAD2, TAP1
cohort1	across	cohort1_across	Her2vsOther_G1	HALLMARK_INTERFERON_GAMMA_RESPONSE	2.12711e-08	2.12711e-07	-0.497133	-1.92322	198	TXNIP, HLA-DRB1, IFITM2, HLA-B, IRF1, LY6E, CD74, NFKBIA, IFI27, SSPN, SOCS3, TAPBP, IFI35, C1S, HLA-DQA1, STAT3, BST2, ISG15, ICAM1, IFIT1, C1R, MX1, LAP3, CFB, IFITM3, XAF1, IFI44L, RTP4, TNFAIP6, B2M, PARP14, RIPK2, PSME1, LYSMD2, PSMB9, DDX60, RNF213, IFI44, IFIT3, MVP, EIF2AK2, LGALS3BP, SAMD9L, VCAM1, NFKB1, OAS3, MT2A, UPP1, PARP12, GBP4, IRF9, DHX58, IFIH1, DDX58, IFIT2, CASP7, HLA-DMA, F…
cohort1	across	cohort1_across	Her2vsOther_G1	HALLMARK_CHOLESTEROL_HOMEOSTASIS	3.00518e-07	2.50431e-06	0.674099	2.05483	73	TM7SF2, LGALS3, SCD, FDPS, SQLE, MVD, SREBF2, EBP, PNRC1, HMGCS1, IDI1, FDFT1, ACAT2, LDLR, FADS2, CYP51A1, ETHE1, STX5, TRIB3, NSDHL, LSS, DHCR7, LGMN, SC5D, MVK, ACSS2, ATF3, PMVK, PCYT2, ECH1, GNAI1, ALDOC, FASN, ATF5, HMGCR
cohort1	across	cohort1_across	Her2vsOther_G1	HALLMARK_GLYCOLYSIS	1.09876e-05	7.84826e-05	0.500485	1.72756	198	ENO1, AKR1A1, PKM, EGLN3, PGK1, ALDOA, G6PD, ERO1A, ISG20, EGFR, PGAM1, STMN1, LDHA, AK4, LCT, GALE, LHPP, EFNA3, SDC1, PPIA, HDLBP, MIF, IL13RA1, TXN, IDH1, MED24, NSDHL, VLDLR, TFF3, CHST1, DSC2, FBP2, SOD1, GOT1, TPI1, ME1, GMPPA, PGLS, CHPF, MDH2, NOL3, NASP, CITED2, B4GALT7, SLC16A3, ANGPTL4, SRD5A3, P4HA1, PSMC4, B3GNT3, TALDO1, RRAGD, VEGFA, CLN6, FAM162A, PMM2, DDIT4, AGRN, CLDN3
cohort1	across	cohort1_across	Her2vsOther_G1	HALLMARK_ESTROGEN_RESPONSE_LATE	2.36192e-05	0.00014762	-0.43109	-1.66622	196	IL6ST, AGR2, DHRS2, CA12, IGFBP4, UGDH, PRSS23, COX6C, TSPAN13, CA2, CCND1, CAV1, DNAJC12, FAM102A, SERPINA5, NBL1, TPBG, BCL2, SIAH2, ELOVL5, ANXA9, NPY1R, CHPT1, SCUBE2, EGR3, TFF1, PGR, SORD, MDK, CD44, SLC22A5, TFPI2, SEMA3B, ABHD2, KLF4, PRKAR2B, FKBP4, ST6GALNAC2, PDZK1, NAB2, CXCL12, CISH, XBP1, ACOX2, TFAP2C, SGK1, KLK10, LTF, FOXC1, AMFR, PTGES, SLC26A2, MYB, MYOF, LAMC2, FGFR3, SLC27A2,…
cohort1	across	cohort1_across	Her2vsOther_G1	HALLMARK_ANGIOGENESIS	3.19473e-05	0.000177485	-0.688974	-2.02296	36	TIMP1, SERPINA5, VCAN, POSTN, ITGAV, COL3A1, STC1, KCNJ8, COL5A2, S100A4, PDGFA, NRP1, THBD, JAG1, SPP1, PTK2, CCND2, LUM, MSX1, FGFR1
cohort1	across	cohort1_across	Her2vsOther_G1	HALLMARK_TNFA_SIGNALING_VIA_NFKB	3.91523e-05	0.000195761	-0.42458	-1.64388	199	BTG2, IL6ST, IRF1, CCND1, IER3, NFKBIA, BHLHE40, SOCS3, MYC, GADD45B, MCL1, EGR3, IRS2, EGR1, PHLDA1, SDC4, CD44, SLC16A6, ICAM1, BIRC3, IL18, SPHK1, JUNB, FOSB, KLF4, HES1, CSF1, ZBTB10, PTPRE, REL, KLF10, STAT5A, CCNL1, TNFAIP6, ATP2B1, RIPK2, IER2, SGK1, NFAT5, CD83, CLCF1, PHLDA2, IER5, DUSP4, MAFF, LAMB3, BIRC2, NFKB1, DUSP2, DRAM1, CEBPB, DUSP5, PLAUR, FJX1, EFNA1, LIF, IFIH1, DDX58, IFIT2,…
cohort1	across	cohort1_across	Her2vsOther_G1	HALLMARK_ALLOGRAFT_REJECTION	0.000344026	0.00156375	-0.398626	-1.53842	194	TIMP1, RPL9, CD74, HLA-DRA, TPD52, RPL39, TAPBP, HLA-DQA1, IKBKB, IL27RA, CD47, DEGS1, ICAM1, NPM1, IL18, CSF1, CXCL13, B2M, CTSS, RIPK2, RPS3A, TGFB1, HLA-DMB, THY1, TAP2, SRGN, LIF, HLA-DMA, LY75, MTIF2, FAS, CD40, HCLS1, HLA-DOB, TAP1, PTPN6, CCND2, SOCS5
cohort1	across	cohort1_across	Her2vsOther_G1	HALLMARK_COAGULATION	0.000675639	0.00281516	-0.429703	-1.58652	136	TIMP1, S100A13, CLU, S100A1, TIMP3, PRSS23, ISCU, CFD, PLAT, THBS1, C1S, MMP7, TFPI2, C1R, CTSO, CTSB, CFB, FN1, SPARC, PROS1, CTSH, CPQ, ITGA2, MMP2, ACOX2, CTSK, HPN, LTA4H, MAFF, DUSP6, A2M, FBN1, F8, APOC1, THBD, MMP14, ARF4, ANG, HTRA1, MMP11, C3, DPP4, CFH, TMPRSS6, ADAM9
cohort1	across	cohort1_across	Her2vsOther_G1	HALLMARK_PI3K_AKT_MTOR_SIGNALING	0.00132344	0.00509016	0.508704	1.62857	103	SFN, CFL1, GSK3B, EGFR, AP2M1, PPP1CA, GNGT1, CALR, TRIB3, GNA14, RAC1, TIAM1, AKT1S1, AKT1, HSP90B1, MKNK2, PFN1, PIK3R3, PAK4, PIN1, ARHGDIA, ADCY2, PLCG1, ARF1, NOD1, YWHAB, RIPK1, DUSP3, CLTC, MAPKAP1, NFKBIB, MKNK1, PDK1, E2F1
cohort1	across	cohort1_across	Her2vsOther_G1	HALLMARK_OXIDATIVE_PHOSPHORYLATION	0.00147384	0.00526373	0.44541	1.52609	184	IDH2, ETFA, GPI, UQCRFS1, NDUFB4, COX5A, COX6B1, LDHA, NDUFS7, MRPS15, MRPS11, COX7B, COX8A, SLC25A3, COX7A2, CYB5R3, IDH1, TIMM13, GPX4, NDUFA6, ACADM, UQCR10, MRPS12, TIMM8B, SDHB, UQCRH, VDAC2, UQCRC1, MRPL34, NQO2, ATP6V0B, HSD17B10, PDP1, MDH2, POR, CYCS, SLC25A5, NDUFA1, SLC25A4, ATP6V0C, NDUFS6, PDHA1, ECH1, ECHS1, FDX1, ACAA2, ATP6V1D, NDUFB7, NDUFB1, OXA1L, CYC1, AIFM1, ACO2, ACAA1, IDH3…
cohort1	across	cohort1_across	Her2vsOther_G1	HALLMARK_IL6_JAK_STAT3_SIGNALING	0.0021751	0.00696567	-0.464516	-1.60207	86	IL6ST, IRF1, SOCS3, STAT3, CD44, CSF1, LTBR, CXCL13, TGFB1, IL1R1, A2M, CSF3R, IL17RB, IRF9, FAS, IL15RA, CXCL10, ITGA4, TNFRSF1A, CD9, IL6, IL1R2, TNF, GRB2, CXCL11
cohort1	across	cohort1_across	Her2vsOther_G1	HALLMARK_COMPLEMENT	0.00222901	0.00696567	-0.371378	-1.4379	199	GATA3, TIMP1, S100A13, CLU, CA2, IRF1, CD46, PLAT, C1S, PRCP, TFPI2, C1R, HSPA1A, CTSO, CTSB, LAP3, TIMP2, CFB, FN1, CTSH, CPQ, CTSS, CTSC, CD59, PSMB9, LIPA, LTF, AKAP10, LTA4H, PLA2G7, CDH13, MAFF, COL4A2, CEBPB, DUSP6, DUSP5, PLAUR, L3MBTL4, ERAP2, CPM, RASGRP1, F8, CASP7, STX4, APOC1, MMP14, APOBEC3F, TNFAIP3, ANG, CTSD, ATOX1, F7, DOCK10, PLSCR1, C3, APOBEC3G, DPP4, CFH, TMPRSS6, ADAM9, DGKH…
cohort1	across	cohort1_across	Her2vsOther_G1	HALLMARK_APOPTOSIS	0.00381798	0.0112294	-0.384833	-1.45011	159	BTG2, TIMP1, CLU, TIMP3, TXNIP, PMAIP1, IRF1, CCND1, CAV1, IER3, CDKN1B, PLAT, GADD45B, MCL1, EGR3, ERBB3, CD44, CTNNB1, BIRC3, IL18, LMNA, TIMP2, RARA, IFITM3, EMP1, MMP2, IGFBP6, HMGB2, BGN, PEA15, PPT1, SMAD7, CYLD, PDGFRB, PSEN2, DNAJA1, LEF1, HSPB1, HGF, CASP7, SATB1, DDIT3, TGFBR3, FAS
cohort1	across	cohort1_across	Her2vsOther_G1	HALLMARK_ADIPOGENESIS	0.00435892	0.0121081	0.422231	1.45363	193	ALDOA, REEP6, ALDH2, UCP2, COX7B, AK2, GPX3, COX8A, DNAJC15, PREB, IDH1, GPX4, PFKL, SLC25A1, ARL4A, ACADM, UQCR10, DHCR7, COQ9, SDHB, SOD1, UQCRC1, ACADL, RTN3, RIOK3, ME1, MDH2, POR, COQ3, FAH, PFKFB3, ANGPTL4, NABP1, ECH1, ECHS1, ACAA2, TKT, PEX14, PLIN2, PGM1, ORM1, NDUFB7, CYC1, BCL6, AIFM1, ACO2, CHCHD10, LPCAT3, RREB1, MTCH2, LEP, TALDO1, MCCC1, IDH3A, IDH3G
cohort1	across	cohort1_across	Her2vsOther_G1	HALLMARK_UNFOLDED_PROTEIN_RESPONSE	0.0062338	0.0164047	0.47019	1.51666	109	ERO1A, MTHFD2, DNAJC3, CHAC1, PREB, CALR, SRPRA, CEBPG, FKBP14, EIF4EBP1, HYOU1, IMP3, PDIA6, YIF1A, HSP90B1, KIF5B, EIF4G1, CKS1B, BANF1, ERN1, DNAJA4, ATP6V0D1, NHP2, SERP1, EIF2S1, EXOSC4, ATF3, DCTN1, SLC7A5, PDIA5, KHSRP, NABP1, POP4, SSR1, YWHAZ, ZBTB17, HERPUD1, VEGFA, LSM4, SRPRB, DDIT4
cohort1	across	cohort1_across	Her2vsOther_G1	HALLMARK_FATTY_ACID_METABOLISM	0.00935926	0.0231252	0.425813	1.43323	156	EPHX1, ACSL1, CBR3, ALDOA, REEP6, TDO2, HMGCS1, LDHA, IDI1, ACAT2, TP53INP2, MIF, HPGD, IDH1, S100A10, NSDHL, ACADM, HMGCS2, GSTZ1, ACADL, ME1, HSD17B10, DHCR24, MDH2, ADSL, CBR1, PDHA1, ECH1, ECHS1, ACAA2, FASN, RDH11, ACO2, ACAA1, BLVRA, HCCS, IDH3G, DLST, SDHA, ALDH1A1, HSP90AA1
cohort1	across	cohort1_across	Her2vsOther_G1	HALLMARK_E2F_TARGETS	0.0097126	0.0231252	0.40624	1.40002	195	HMGB3, TUBB, STMN1, MTHFD2, POLD2, AK2, BARD1, DEK, DNMT1, TK1, PHF5A, DCTPP1, CKS1B, HMGA1, TFRC, EIF2S1, XRCC6, CENPM, POLE4, NASP, TMPO, RFC2, SNRPB, ASF1A, DONSON, POP7, SYNCRIP, ILF3, USP1, LBR, SSRP1, EZH2, UBR7, SMC1A, MCM4, EXOSC8, PRDX4, UBE2T, RAN, TRA2B, MCM5, PTTG1, CDKN3, TBRG4, CDC25B, NUDT21, MCM6, MYBL2, NOLC1
cohort1	across	cohort1_across	Her2vsOther_G1	HALLMARK_G2M_CHECKPOINT	0.0112074	0.0254713	0.405779	1.39519	190	MARCKS, HMGB3, SQLE, STMN1, HIF1A, RPS6KA5, BARD1, TOP1, KIF5B, CKS1B, HMGA1, DR1, HOXC10, CUL4A, SNRPD1, NASP, PRPF4B, SLC7A5, DTYMK, TMPO, MTF2, SYNCRIP, ILF3, CBX1, TFDP1, ATF5, CASP8AP2, LBR, SMARCC1, EWSR1, EZH2, HMGN2, SMC1A, CHMP1A, SRSF10, MNAT1, TRA2B, MCM5, PTTG1, NUMA1, FOXN3, CDKN3, E2F1, RAD23B, CDC25B, DBF4, MCM6, MYBL2, NOLC1, PRC1, MEIS1, SFPQ, CHEK1, TROAP, ORC6, BIRC5, CDC6, GIN…
cohort1	across	cohort1_across	Her2vsOther_G1	HALLMARK_INFLAMMATORY_RESPONSE	0.012875	0.0279892	-0.341055	-1.32049	199	BTG2, TIMP1, IRF1, LY6E, IFITM1, NFKBIA, TPBG, TAPBP, MYC, BST2, ICAM1, IL18, SPHK1, CSF1, PTPRE, RGS16, RTP4, ITGB8, TNFAIP6, ATP2B1, RIPK2, CHST2, HPN, MARCO, EIF2AK2, IL1R1, SLC7A2, NDP, EMP3, AHR, NFKB1, PLAUR, CSF3R, LIF, RASGRP1, P2RX4, IL15RA, MMP14, LPAR1, CD40, CXCL10, HBEGF, CD70, ADGRE1
cohort1	across	cohort1_across	Her2vsOther_G1	HALLMARK_REACTIVE_OXYGEN_SPECIES_PATHWAY	0.0161102	0.0325905	0.5407	1.535	47	G6PD, NDUFB4, PRDX1, GPX3, TXN, TXNRD1, GPX4, GSR, NDUFA6, SOD1, PDLIM1, FTL, STK25, SBNO2, NQO1, PRDX4, SCAF4, GLRX2, ERCC2, SRXN1, PFKP
cohort1	across	cohort1_across	Her2vsOther_G1	HALLMARK_KRAS_SIGNALING_UP	0.0162953	0.0325905	-0.337013	-1.30308	197	TSPAN13, CA2, GADD45G, PLAT, KCNN4, SOX9, TMEM176B, BIRC3, SEMA3B, MAP3K1, SPARCL1, SDCCAG8, KLF4, CFB, TMEM176A, GYPC, RGS16, ANO1, GNG11, EMP1, CTSS, ITGA2, PRRX1, EPB41L3, ZNF277, ETV5, PIGR, GLRX, ENG, CXCR4, TMEM158, DUSP6, SERPINA3, PLAUR, FBXO4, NRP1, LIF, SPON1, SATB1, SPRY2, TNFAIP3, GPRC5B, MMP11, IGFBP3, CXCL10, HBEGF, CROT, SCG5, ETV4, ITGBL1, SPP1, CFH, CCND2, ADGRA2
cohort1	across	cohort1_across	Her2vsOther_G1	HALLMARK_MITOTIC_SPINDLE	0.0198673	0.0382063	0.389991	1.34616	198	DYNC1H1, WASF2, MARCKS, CDC42EP1, CAPZB, SAC3D1, ARHGAP10, TUBA4A, CDC42, ACTN4, TIAM1, FLNA, KIF5B, GSN, VCL, KIF1B, MYH9, MID1, BIN1, ROCK1, ARHGDIA, RHOF, MID1IP1, TUBGCP2, MYO1E, CEP131, BCL2L11, OPHN1, KPTN, SMC1A, CEP250, MYO9B, EPB41, KATNB1, ARHGAP29, CDK5RAP2, NEDD9, ARFIP2, BCR, NUMA1, ARHGEF7, SUN2, PDLIM5, PCNT, PLEKHG2, AKAP13, KLC1, PRC1, RAPGEF5, ITSN1, MARK4, NIN, HDAC6, DOCK4, TU…
cohort1	across	cohort1_across	Her2vsOther_G1	HALLMARK_UV_RESPONSE_DN	0.0228618	0.0423367	-0.35886	-1.32949	140	GJA1, CAV1, CDKN1B, BHLHE40, MYC, INPP4B, IRS1, IGF1R, RBPMS, LAMC1, SDC2, PRKAR2B, CAP2, APBB2, COL1A2, PIAS3, ATP2B1, EFEMP1, SNAI2, COL3A1, SMAD7, NEK7, NFKB1, COL5A2, PDGFRB, SLC22A18, BDNF, NR1D2, PTPRM, NRP1, DAB2, DLC1, PMP22, TGFBR3, SMAD3, NR3C1, MAP1B, LPAR1, MT1E, AKT3, RUNX1, SPOP
cohort1	across	cohort1_across	Her2vsOther_G1	HALLMARK_MYC_TARGETS_V1	0.0408461	0.0729395	0.375446	1.29325	194	PGK1, PSMA7, COX5A, LDHA, PSMD8, PPM1G, POLD2, PPIA, CANX, SLC25A3, EIF4G2, PSMD3, DEK, NOP16, PSMB2, YWHAQ, SERBP1, ILF2, SRM, PSMA6, HNRNPA3, PHB, NHP2, EIF2S1, XRCC6, SNRPD1, PSMC6, UBE2L3, LSM2, EIF2S2, SNRPD3, PWP1, SYNCRIP, ERH, MRPS18B, HDAC2, RUVBL2, USP1, CSTF2, EIF4H, SNRPG, DDX18, CYC1, TFDP1, PSMD14, RPLP0, PSMC4, PSMD7, SMARCC1, SNRPA, GNL3, RPL22, MCM4, LSM7, PRDX4, SNRPD2, PSMA4, S…
cohort1	across	cohort1_across	Her2vsOther_G1	HALLMARK_ANDROGEN_RESPONSE	0.0455671	0.078564	0.424768	1.34828	97	DBI, SCD, SAT1, SPDEF, HMGCS1, IDI1, NDRG1, TSC22D1, STEAP4, HPGD, UBE2J1, GSR, ADRM1, ALDH1A3, AKT1, MAP7, UBE2I, PMEPA1, DHCR24, XRCC6, PGM3, RRP12
cohort1	across	cohort1_across	Her2vsOther_G1	HALLMARK_HYPOXIA	0.0503801	0.0839668	0.370632	1.27599	193	ENO1, ANXA2, PGK1, ALDOA, GPI, PRDX5, ERO1A, ISG20, PNRC1, EGFR, LDHA, AK4, KLF6, NDRG1, EFNA3, HDLBP, MIF, GAPDH, PFKL, SLC25A1, VLDLR, TES, TPI1, MYH9, TMEM45A, NAGK, ATF3, CITED2, PFKFB3, EDN2, ANGPTL4, B4GALNT2, BNIP3L, PLIN2, F3, P4HA1, PGM1, ALDOC, PHKG1, CP, RRAGD, VEGFA, HK1, FAM162A, DDIT4, BTG1, XPNPEP1
cohort1	across	cohort1_across	Her2vsOther_G1	HALLMARK_WNT_BETA_CATENIN_SIGNALING	0.0526041	0.0848453	-0.458261	-1.38831	42	MYC, CTNNB1, FZD1, NCSTN, TCF7, KAT2A, HEY2, PSEN2, RBPJ, LEF1, TP53, DVL2, JAG1, FZD8, CCND2, AXIN2, DLL1, HDAC11, WNT5B, NCOR2
cohort1	across	cohort1_across	Her2vsOther_G1	HALLMARK_PEROXISOME	0.0648679	0.101356	0.406462	1.30298	104	IDH2, ACSL1, FDPS, PRDX5, PRDX1, IDI1, IDH1, PEX11A, SOD1, CACNA1B, DHCR24, SLC25A4, DIO1, ECH1, ABCD1, DHRS3, PEX14, RDH11, ACAA1, SLC35B2, SMARCC1, CLN6, ITGB1BP1, TSPO, ALDH1A1, STS, FABP6, ATXN1, SULT2B1
cohort1	across	cohort1_across	Her2vsOther_G1	HALLMARK_APICAL_SURFACE	0.0714976	0.10833	-0.444447	-1.34646	42	GATA3, GSTM3, SULF2, GAS1, SRPX, THY1, PLAUR, HSPB1, B4GALT1, AFAP1L2, NTNG1, EFNA5, LYN, ATP8B1
cohort1	across	cohort1_across	Her2vsOther_G1	HALLMARK_IL2_STAT5_SIGNALING	0.0904437	0.133005	-0.302393	-1.16879	196	S100A1, MUC1, CA2, BHLHE40, BCL2, MYC, GADD45B, IGF1R, ITGA6, PHLDA1, GSTO1, CD44, ITGAV, CSF1, IFITM3, RGS16, EMP1, CD81, CISH, XBP1, ECM1, CD83, IRF6, TWSG1, MAFF, GLIPR2, AHR, SERPINB6, PRAF2, GBP4, NRP1, LIF, P2RX4, PLPP1, COL6A1, TGM2, CXCL10, NOP2, PLSCR1, ETV4, SPP1, SPRY4, NT5E, CCND2, DENND5A, RNH1, GPR83, CDKN1C
cohort1	across	cohort1_across	Her2vsOther_G1	HALLMARK_MYOGENESIS	0.0971605	0.136097	-0.30019	-1.1607	197	STC2, CLU, TNNT1, CFD, SSPN, BHLHE40, GADD45B, GAA, ERBB3, CRYAB, IGFBP7, EIF4A2, SPHK1, TPM2, SPARC, PFKM, MRAS, HSPB2, PDE4DIP, COL6A3, RB1, FGF2, GABARAPL2, COL3A1, TGFB1, CRAT, COX7A1, CDH13, ADAM12, COL4A2, PSEN2, SGCD, COL6A2, TAGLN, IFRD1, FABP3, EPHB3, HSPB8, MYL6B, MEF2C, PTP4A3, CACNA1H, FKBP1B, MYLK, IGFBP3, HBEGF, SORBS1
cohort1	across	cohort1_across	Her2vsOther_G1	HALLMARK_NOTCH_SIGNALING	0.0979898	0.136097	-0.462249	-1.3229	32	SKP1, CCND1, MAML2, HES1, FZD1, LFNG, KAT2A, PSEN2, FZD7, JAG1, ST3GAL6
cohort1	across	cohort1_across	Her2vsOther_G1	HALLMARK_P53_PATHWAY	0.183766	0.248332	0.331121	1.13997	193	EPHX1, CLCA2, CD82, SAT1, SFN, PERP, NUPR1, TM4SF1, NDRG1, SDC1, GM2A, TSC22D1, TRIB3, S100A10, PRMT2, CCNK, VAMP8, CEBPA, MKNK2, EI24, RAP2B, ADA, INHBB, ZFP36L1, SEC61A1, STEAP3, PITPNC1, ATF3, BLCAP, KRT17, PMM1, DNTTIP2, APAF1
cohort1	across	cohort1_across	Her2vsOther_G1	HALLMARK_BILE_ACID_METABOLISM	0.189481	0.249317	0.358317	1.15901	111	IDH2, ACSL1, PRDX5, IDI1, FADS2, IDH1, AMACR, AR, PEX11A, SOD1, DHCR24, DIO2, DIO1, ABCD1, SLC27A5, SLC35B2, NPC1, ALDH1A1, ATXN1, SULT2B1
cohort1	across	cohort1_across	Her2vsOther_G1	HALLMARK_UV_RESPONSE_UP	0.206514	0.263859	0.336867	1.13316	155	EPHX1, ALDOA, PDLIM3, AP2S1, CLTB, STARD3, CDC34, GPX3, STIP1, CEBPG, TUBA4A, MGAT1, EIF5, YKT6, BTG3, BSG, TFRC, PDAP1, MARK2, CXCL2, FURIN, ATF3, KLHDC3, RPN1, PSMC3, SLC25A4, PARP2, STK25, CHRNA5, EPCAM, OLFM1, ACAA1, BCL2L11
cohort1	across	cohort1_across	Her2vsOther_G1	HALLMARK_PROTEIN_SECRETION	0.214196	0.263859	0.362173	1.14615	95	TMED10, BNIP3, AP2S1, EGFR, AP2M1, GNAS, YKT6, NAPA, COPE, TSPAN8, SOD1, KIF1B, SGMS1, RER1, ADAM10, GBF1, ARCN1, STX12, STX7, ICA1, VAMP3, ARF1, SCRN1
cohort1	across	cohort1_across	Her2vsOther_G1	HALLMARK_APICAL_JUNCTION	0.216365	0.263859	0.325119	1.1193	193	CD99, ADAM15, CNN2, MVD, ACTB, EGFR, ARPC2, CAP1, TJP1, GRB7, CLDN8, CDH3, ACTN4, MAPK13, CRB3, LDLRAP1, CX3CL1, PFN1, CDH15, PIK3R3, RSU1, VCL, MYH9, MPZL2, CLDN7, RHOF, ITGB1, CNTN1, SYK, GNAI1, PLCG1, PIK3CB, IKBKG, MAPK11, INSIG1, DHX16, MAP4K2, ACTN1
cohort1	across	cohort1_across	Her2vsOther_G1	HALLMARK_XENOBIOTIC_METABOLISM	0.256774	0.305683	0.317827	1.09533	195	EPHX1, KYNU, TDO2, ALDH2, ID2, HES6, PGD, HSD17B2, SPINT2, BLVRB, PAPSS2, IDH1, GSR, PYCR1, SLC35B1, ABCC2, POR, PGRMC1, FAH, AKR1C2, ACP2, GSTA3, FMO3, CBR1, SLC46A3, PMM1, ECH1, CYP2E1, GSS, PTGR1, TGFB2, ACO2, LONP1, PINK1, NQO1, NPC1, SSR3, ABHD6, ASL
cohort1	across	cohort1_across	Her2vsOther_G1	HALLMARK_HEME_METABOLISM	0.296225	0.344447	-0.272711	-1.04988	190	BTG2, CA2, SDCBP, TCEA1, MGST3, ACP5, OPTN, CAT, CTSB, TMEM9B, HEBP1, MBOAT2, BCAM, GYPC, CCDC28A, ELL2, NNT, MINPP1, RCL1, NEK7, DCAF10, SLC25A38, CIR1, PICALM, SLC30A1, VEZF1, ALDH6A1, NR3C1, RBM5, FOXO3, EZH1, MKRN1, C3, SNCA, FOXJ2, LAMP2, SLC22A4, CLCN3, HAGH, NUDT4, MXI1, TRIM58, DMTN, GCLC, CTSE, CLIC2, AGPAT4, ADD2, YPEL5, SLC2A1, GAPVD1
cohort1	across	cohort1_across	Her2vsOther_G1	HALLMARK_DNA_REPAIR	0.315787	0.358849	0.319626	1.06919	147	POLR2E, SAC3D1, GUK1, RBX1, RALA, GPX4, ADRM1, PNP, GTF2A2, VPS37B, DAD1, ADA, SEC61A1, NELFCD, PDE4B, POLE4, BCAP31, POLR2C, RFC2, STX3, POLR2D, DGCR8, NELFE, SUPT5H, APRT, ERCC5, SSRP1, UPF3B, TAF13, GTF3C5, SF3A3
cohort1	across	cohort1_across	Her2vsOther_G1	HALLMARK_MYC_TARGETS_V2	0.408381	0.453757	0.350078	1.02925	58	NOP16, DCTPP1, SRM, PHB, RRP12, NDUFAF4, IMP4, DDX18, WDR74, FARSA, GRWD1, MRTO4, GNL3, MCM4, MCM5, TBRG4, MAP3K6, NOLC1, SLC29A2, AIMP2, PES1, UTP20, MPHOSPH10, HK2, SUPV3L1, NOP56, CDK4, PPRC1
cohort1	across	cohort1_across	Her2vsOther_G1	HALLMARK_TGF_BETA_SIGNALING	0.437252	0.475274	0.348236	1.01196	54	ID2, TJP1, PPP1CA, ID3, TGFBR1, PMEPA1, SMAD1, FKBP1A, FURIN
cohort1	across	cohort1_across	Her2vsOther_G1	HALLMARK_KRAS_SIGNALING_DN	0.464592	0.494246	0.290507	0.997956	188	TFAP2B, EDN1, CAMK1D, KRT4, CLDN8, NR4A2, EFHD1, BARD1, GPRC5C, AKR1B10, SPTBN2, TCF7L1, LGALS7, MTHFR, SIDT1, PNMT, EDN2, CALCB, LYPD3, SLC6A14, SLC16A7, TGFB2, MFSD6, GTF3C5, THRB, P2RX6, YBX2, PRODH, SLC12A3, DTNB, CNTFR
cohort1	across	cohort1_across	Her2vsOther_G1	HALLMARK_HEDGEHOG_SIGNALING	0.510114	0.531369	-0.327858	-0.962654	36	CELSR1, NF1, NRCAM, THY1, NRP2, HEY2, CDK6, NRP1, RTN1, UNC5C, RASA1
cohort1	across	cohort1_across	Her2vsOther_G1	HALLMARK_SPERMATOGENESIS	0.562668	0.574151	0.289395	0.951721	127	OAZ3, ARL4A, MAP7, LPIN1, PARP2, MTOR, NAA11, PSMG1, PCSK1N, ELOVL3, AGFG1, RPL39L, TALDO1, EZH2, MAST2, YBX2, ZC3H14, CHFR, CLPB, CDKN3, NF2, DBF4, SPATA6, SCG3, RFC4, ALOX15, PRKAR2A, SLC2A5, DMRT1, LDHC
cohort1	across	cohort1_across	Her2vsOther_G1	HALLMARK_PANCREAS_BETA_CELLS	0.930128	0.930128	0.25192	0.69176	39	SRP14, PAX6, PCSK1, STXBP1
cohort1	across	cohort1_across	Her2vsOther_S	HALLMARK_E2F_TARGETS	2.76081e-22	1.3804e-20	0.722475	2.33773	195	STMN1, RRM2, HMGB3, TUBB, DEK, DNMT1, RFC2, BARD1, DONSON, TMPO, ASF1B, NASP, TCF19, POLD2, CENPM, PCNA, UBE2T, MCM5, POLE4, MTHFD2, EZH2, E2F8, SLBP, MCM7, ORC6, USP1, CCNE1, ATAD2, HELLS, UBR7, EIF2S1, CHEK1, RNASEH2A, MKI67, MCM6, MYBL2, TK1, MCM3, SNRPB, RAN, AK2, CKS1B, DCTPP1, CDKN2C, SMC4, LIG1, RANBP1, PHF5A, HMGA1, DUT, SMC1A, SMC3, CDK4, POP7, MCM2, SSRP1, RPA2, CDC25A, CDK1, ASF1A, TRA…
cohort1	across	cohort1_across	Her2vsOther_S	HALLMARK_ESTROGEN_RESPONSE_EARLY	1.26338e-14	3.15845e-13	-0.5802	-2.28294	196	SLC39A6, IL6ST, STC2, DHRS2, GJA1, ELF3, CA12, MUC1, IGFBP4, XBP1, SEC14L2, PRSS23, BHLHE40, CCND1, ELOVL5, PMAIP1, KRT15, KLF4, BCL2, FAM102A, TPBG, SIAH2, UGCG, GFRA1, MYC, PGR, TFF1, EGR3, AMFR, CISH, IGF1R, ANXA9, MLPH, SEMA3B, ABAT, THSD4, NPY1R, NBL1, SLC22A5, FKBP4, RARA, ELF1, CHPT1, FLNB, KLK10, ASB13, MED13L, KRT18, SLC19A2, PTGES, GREB1, ABCA3, CANT1, CELSR1, SYBU, CD44, TGIF2, KDM4B, …
cohort1	across	cohort1_across	Her2vsOther_S	HALLMARK_G2M_CHECKPOINT	2.53063e-14	4.21772e-13	0.659254	2.12856	190	STMN1, HMGB3, BARD1, TMPO, NASP, MARCKS, PRC1, MCM5, SNRPD1, CDC6, RPS6KA5, EZH2, E2F2, GINS2, HIF1A, ORC6, RAD54L, E2F1, SRSF10, HMGN2, CHAF1A, SQLE, CHEK1, TFDP1, MKI67, MCM6, CBX1, MYBL2, MCM3, DTYMK, CASP8AP2, CKS1B, EXO1, CDKN2C, SMC4, NUSAP1, ATF5, HMGA1, TOP1, DBF4, SMC1A, CDC45, DR1, CDK4, MCM2, TPX2, RPA2, CDC25A, CDK1, TRA2B, ILF3, PRPF4B, LMNB1, NOLC1, MTF2, CDC7, CDKN3, POLQ, RBL1, SY…
cohort1	across	cohort1_across	Her2vsOther_S	HALLMARK_MTORC1_SIGNALING	2.84468e-10	3.55585e-09	0.603784	1.9544	196	ENO1, RRM2, PHGDH, PGK1, G6PD, EGLN3, TM7SF2, EBP, PNP, ALDOA, GPI, PPIA, IDI1, MTHFD2, SCD, TOMM40, GMPS, PRDX1, CCT6A, LDHA, AK4, ERO1A, PSMA3, ARPC5L, SQLE, GOT1, GAPDH, GSK3B, STIP1, PSMB5, CANX, TXNRD1, FADS2, HMGCS1, PSMG1, EIF2S2, PFKL, GSR, HMBS, TPI1, MCM2, PSMA4, CALR, ADD3, DHFR, CACYBP, CDC25A, CYP51A1, TUBG1, TUBA4A, PIK3R3, SC5D, PDAP1, IGFBP5, TRIB3, PSPH, TFRC, PSMD14, PSMC6, CDKN…
cohort1	across	cohort1_across	Her2vsOther_S	HALLMARK_MYC_TARGETS_V1	8.85103e-08	8.85103e-07	0.568461	1.83837	194	TYMS, DEK, PGK1, PPM1G, COX5A, PSMA7, POLD2, PPIA, PCNA, MCM5, SNRPD1, PSMD8, LSM2, SNRPG, MCM7, RFC4, YWHAQ, LDHA, USP1, SERBP1, EIF2S1, ILF2, TFDP1, MCM6, RAN, PHB, SRM, SLC25A3, CANX, RANBP1, EIF2S2, NOP16, PSMB2, ERH, DUT, CDC45, NHP2, CDK4, MCM2, PSMA4, HNRNPA3, CCT5, SNRPA1, HDAC2, EIF4G2, TRA2B, NOLC1, SRSF3, XRCC6, SRSF7, CSTF2, PSMA6, RPLP0, PSMD14, PSMC6, SNRPD3, PSMD7, APEX1, SYNCRIP, …
cohort1	across	cohort1_across	Her2vsOther_S	HALLMARK_EPITHELIAL_MESENCHYMAL_TRANSITION	7.78392e-06	6.4866e-05	-0.427151	-1.68318	198	MGP, TIMP1, GJA1, VIM, IGFBP4, FMOD, TIMP3, ANPEP, GADD45B, SDC4, TNFRSF11B, THBS1, CALU, SERPINE2, TFPI2, MATN3, PLOD3, PDLIM4, CAP2, POSTN, LAMC1, QSOX1, CD59, COL12A1, IGFBP2, CD44, CDH11, TPM2, CADM1, VCAN, FGF2, ECM1, COPA, ACTA2, ITGAV, LGALS1, COL16A1, VCAM1, BDNF, LAMC2, CXCL12, LAMA3, ITGA2, TGFB1, FBLN1, AREG, CALD1, MMP3, FN1, SFRP1, PMP22, TAGLN, LOXL1, DPYSL3, FZD8, TGM2, GAS1, PTHLH…
cohort1	across	cohort1_across	Her2vsOther_S	HALLMARK_TNFA_SIGNALING_VIA_NFKB	2.56866e-05	0.000183476	-0.414687	-1.63529	199	BTG2, IL6ST, IRF1, BHLHE40, GADD45B, SDC4, CCND1, FOSB, IER3, KLF4, NFKBIA, MCL1, MYC, JUNB, CCNL1, SOCS3, MAFF, EFNA1, DUSP4, EGR3, SLC16A6, IER2, BIRC3, ZBTB10, IRS2, ICAM1, EGR1, KDM6B, IL18, CD44, REL, LAMB3, STAT5A, ATP2B1, KLF10, NFAT5, PTPRE, PHLDA1, PER1, FJX1, TRIB1, HES1, IL15RA, SPHK1, IER5, B4GALT1, CD83, RIPK2, KLF9, BIRC2, NINJ1, TNFAIP6, NFKB1, SIK1, DUSP5, ZFP36, DUSP2, CEBPB, CLC…
cohort1	across	cohort1_across	Her2vsOther_S	HALLMARK_INTERFERON_ALPHA_RESPONSE	3.58394e-05	0.000223996	-0.513903	-1.8362	95	TXNIP, IRF1, CD74, IFITM2, IFITM1, LY6E, IFI27, BST2, CD47, MX1, IFI35, C1S, ELF1, ISG15, LAP3, PSMB9, DDX60, PSME1, RTP4, IFI44L, RIPK2, B2M, PARP14, HLA-C, LPAR6, IRF9, PARP12, SAMD9L, IRF2, CSF1, SAMD9, GBP4, PNPT1, IFITM3, HERC6, PARP9, ADAR, DHX58, IFIH1, TRAFD1, UBA7, NUB1, EIF2AK2, HELZ2, IFIT3, IFI44, OAS1
cohort1	across	cohort1_across	Her2vsOther_S	HALLMARK_GLYCOLYSIS	7.16278e-05	0.000397932	0.501529	1.62475	198	PKM, ENO1, AKR1A1, STMN1, PGK1, G6PD, EGLN3, PGAM1, ALDOA, NASP, ISG20, PPIA, EGFR, LDHA, AK4, CLN6, ERO1A, GALE, GOT1, LCT, TXN, DSC2, FBP2, SDC1, TPI1, TFF3, LHPP, NSDHL, CDK1, EFNA3, HDLBP, CHST1, IL13RA1, SOD1, IDH1, TALDO1, CHPF, GPR87, MDH2, ME1, MIF, GMPPA, PGLS, VLDLR, KIF2A, FAM162A, PLOD2, SLC37A4, B3GAT1, B4GALT7, AURKA, CITED2, NOL3, CENPA, PSMC4, SRD5A3, DDIT4, ZNF292, SLC25A10, SDC3…
cohort1	across	cohort1_across	Her2vsOther_S	HALLMARK_INTERFERON_GAMMA_RESPONSE	0.000115193	0.000575966	-0.396624	-1.56289	198	TXNIP, HLA-DRB1, IRF1, HLA-B, CD74, IFITM2, TAPBP, LY6E, NFKBIA, STAT3, HLA-DQA1, SSPN, SOCS3, IFI27, BST2, MX1, ICAM1, IFI35, C1S, CFB, MVP, IFIT1, RNF213, ISG15, LYSMD2, LAP3, XAF1, PSMB9, IL15RA, DDX60, PSME1, C1R, RTP4, IFI44L, RIPK2, B2M, PARP14, IRF9, TNFAIP6, PARP12, VCAM1, NFKB1, OAS2, APOL6, SAMD9L, IRF2, DDX58, EIF4E3, GBP4, HLA-A, PNPT1, PTPN6, IFITM3, HERC6, ZNFX1, CD40, ADAR, DHX58, …
cohort1	across	cohort1_across	Her2vsOther_S	HALLMARK_CHOLESTEROL_HOMEOSTASIS	0.00016727	0.000760318	0.608271	1.76921	73	TM7SF2, FDPS, LGALS3, EBP, ACAT2, IDI1, PNRC1, SCD, MVD, SQLE, SREBF2, FADS2, HMGCS1, ATF5, FDFT1, GNAI1, STX5, ETHE1, NSDHL, CYP51A1, SC5D, TRIB3, PCYT2, PMVK, LGMN, LSS, LDLR, ANXA5, LPL, ECH1, MVK, DHCR7, S100A11
cohort1	across	cohort1_across	Her2vsOther_S	HALLMARK_ESTROGEN_RESPONSE_LATE	0.000278714	0.00116131	-0.386373	-1.52028	196	IL6ST, AGR2, DHRS2, CA12, UGDH, IGFBP4, XBP1, TSPAN13, CA2, PRSS23, CCND1, ELOVL5, CAV1, COX6C, KLF4, BCL2, FAM102A, TPBG, SIAH2, PGR, TFF1, SCUBE2, DNAJC12, SERPINA5, EGR3, AMFR, CISH, GAL, TFPI2, ANXA9, SEMA3B, SORD, NPY1R, NBL1, SLC22A5, LTF, FKBP4, CHPT1, FLNB, KLK10, NAB2, PRKAR2B, PTGES, ABCA3, CD44, ABHD2, TFAP2C, TOB1, ACOX2, TPSAB1, SLC26A2, PDZK1, FGFR3, CD9, MYOF, FRK, HSPB8, FOXC1, MY…
cohort1	across	cohort1_across	Her2vsOther_S	HALLMARK_MITOTIC_SPINDLE	0.000496159	0.00190831	0.477174	1.54585	198	SAC3D1, WASF2, DYNC1H1, MARCKS, PRC1, CAPZB, GSN, ARHGAP10, SMC4, NUSAP1, FLNA, ANLN, CDC42, SMC1A, SMC3, TPX2, TIAM1, CDK1, PCNT, TUBA4A, ACTN4, LMNB1, MYO9B, KPTN, CEP250, VCL, CDK5RAP2, ROCK1, KIF4A, BIN1, BCL2L11, MID1IP1, KIF1B, STAU1, NIN, RHOF, PLEKHG2, TUBGCP2, CENPF, MID1, CDC42EP1, KIF5B, AURKA, OPHN1, ARHGDIA, TUBGCP3, RFC1, FBXO5, PAFAH1B1, CCNB2, KIF2C, AKAP13, KATNB1, ARF6, KLC1, EP…
cohort1	across	cohort1_across	Her2vsOther_S	HALLMARK_PI3K_AKT_MTOR_SIGNALING	0.00069316	0.00247557	0.541553	1.64519	103	SFN, CFL1, EGFR, AP2M1, PPP1CA, E2F1, GNGT1, AKT1, GSK3B, PFN1, PIN1, CDK4, RAC1, CALR, AKT1S1, TIAM1, CDK1, PIK3R3, GNA14, TRIB3, PLCG1, CDKN1A, MAP2K6, RIPK1, HRAS, YWHAB, NFKBIB, HSP90B1, ARHGDIA, NOD1, SMAD2
cohort1	across	cohort1_across	Her2vsOther_S	HALLMARK_OXIDATIVE_PHOSPHORYLATION	0.000745275	0.00248425	0.478794	1.54153	184	IDH2, ETFA, COX5A, UQCRFS1, MRPS11, GPI, NDUFB4, COX6B1, SLC25A5, COX7B, COX7A2, NQO2, LDHA, MRPS15, NDUFA6, COX8A, NDUFS7, TIMM13, MRPL34, UQCRH, VDAC2, NDUFB1, UQCRC1, SLC25A3, MRPS12, ACADM, ECHS1, HSD17B10, ACAA2, ATP6V0B, CYB5R3, TIMM8B, DLST, GPX4, NDUFS6, CYCS, SDHB, PDHA1, NDUFA1, SLC25A4, FDX1, COX5B, IDH1, UQCR10, MDH2, TIMM9, POR, ATP6V1D, IMMT, NDUFS8, ECH1, OXA1L, SDHA, AIFM1, TIMM50…
cohort1	across	cohort1_across	Her2vsOther_S	HALLMARK_DNA_REPAIR	0.000955398	0.00298562	0.497766	1.57096	147	TYMS, SAC3D1, RFC2, PNP, PCNA, FEN1, POLR2E, POLE4, RBX1, RFC4, ZWINT, GUK1, RALA, ADA, ADRM1, POLR2D, LIG1, GTF2A2, DUT, GTF3C5, UPF3B, NELFCD, POLA1, SSRP1, RPA2, GPX4, RAD51, APRT, POLD3, BCAP31, PDE4B, DGCR8, POLR2G, POLR2H, VPS37B, DAD1, NELFE, RPA3, POLR2I, NUDT21, SF3A3, DDB2, SEC61A1, ERCC5, POLA2, RAE1, POLR2C
cohort1	across	cohort1_across	Her2vsOther_S	HALLMARK_COAGULATION	0.00274478	0.00807289	-0.390184	-1.46693	136	TIMP1, S100A13, CLU, S100A1, TIMP3, PRSS23, PLAT, THBS1, CFD, ISCU, MMP7, MAFF, TFPI2, ARF4, C1S, CTSB, CTSH, CFB, CTSO, DUSP6, PROS1, ACOX2, CD9, LTA4H, C1R, ADAM9, CPQ, DPP4, HPN, THBD, ITGA2, MMP3, FN1, C3, A2M, ANG, MST1, VWF, MMP2, SPARC
cohort1	across	cohort1_across	Her2vsOther_S	HALLMARK_COMPLEMENT	0.00338836	0.00941211	-0.350773	-1.38325	199	GATA3, TIMP1, S100A13, CLU, IRF1, CA2, CD46, HSPA1A, PLAT, PRCP, MAFF, TFPI2, LTF, C1S, CTSD, CTSB, CTSC, CTSH, CD59, CDH13, PLA2G7, CFB, HSPA5, CTSO, DUSP6, LIPA, LAP3, PSMB9, LTA4H, C1R, ADAM9, STX4, CPQ, DPP4, AKAP10, SPOCK2, CTSS, DUSP5, L3MBTL4, CEBPB, TIMP2, F7, RASGRP1, CPM, IRF2, VCPIP1, FN1, C3, PRKCD, ERAP2
cohort1	across	cohort1_across	Her2vsOther_S	HALLMARK_REACTIVE_OXYGEN_SPECIES_PATHWAY	0.00721971	0.0189992	0.584884	1.59335	47	G6PD, NDUFB4, PRDX1, NDUFA6, GPX3, TXNRD1, TXN, PDLIM1, GSR, GLRX2, GPX4, SOD1, CDKN2D, PRDX4, PRDX2, FTL, STK25, NQO1, SCAF4, LAMTOR5, PFKP, SRXN1, HMOX2, NDUFS2
cohort1	across	cohort1_across	Her2vsOther_S	HALLMARK_APOPTOSIS	0.00904591	0.0226148	-0.354788	-1.36202	159	BTG2, TIMP1, CLU, TXNIP, IRF1, TIMP3, GADD45B, CCND1, CDKN1B, LMNA, ERBB3, PMAIP1, CAV1, PLAT, IER3, MCL1, CTNNB1, EMP1, EGR3, BIRC3, PPT1, RARA, KRT18, IL18, CD44, DDIT3, DNAJA1, CYLD
cohort1	across	cohort1_across	Her2vsOther_S	HALLMARK_ANGIOGENESIS	0.0100186	0.0238539	-0.537186	-1.60677	36	TIMP1, SERPINA5, POSTN, VCAN, S100A4, ITGAV, PTK2, THBD, PDGFA, KCNJ8, STC1, JAG2, MSX1, SPP1, APP, TNFRSF21, LUM
cohort1	across	cohort1_across	Her2vsOther_S	HALLMARK_ALLOGRAFT_REJECTION	0.012263	0.0278704	-0.330499	-1.29902	194	TIMP1, RPL9, CD74, TPD52, HLA-DRA, TAPBP, HLA-DQA1, IKBKB, RPL39, CD47, ICAM1, IL27RA, IL18, CXCL13, DEGS1, EIF3D, RPS3A, TAP2, HLA-DMB, RIPK2, B2M, CTSS, TGFB1, LIF, CSF1, HLA-A, PTPN6, HLA-DOA, MTIF2, CD40, LY75, HLA-E, SOCS5, HCLS1, HLA-DMA, BCL3, FAS, LYN, ITGB2, HLA-DOB, TAP1, CD8A, SRGN, IFNGR2, MMP9, CCL19, IRF8
cohort1	across	cohort1_across	Her2vsOther_S	HALLMARK_IL6_JAK_STAT3_SIGNALING	0.0168601	0.0366524	-0.399954	-1.4075	86	IL6ST, IRF1, STAT3, SOCS3, LTBR, CXCL13, CD44, CD9, IL15RA, CSF3R, IRF9, IL17RB, TGFB1, CSF1, A2M, TNFRSF1A, IL1R1, FAS
cohort1	across	cohort1_across	Her2vsOther_S	HALLMARK_FATTY_ACID_METABOLISM	0.021202	0.0438219	0.431441	1.36918	156	EPHX1, CBR3, TDO2, ALDOA, ACSL1, REEP6, ACAT2, IDI1, LDHA, NCAPH2, ACADM, HMGCS1, ECHS1, HSD17B10, TP53INP2, ACAA2, S100A10, DLST, NSDHL, GSTZ1, PDHA1, IDH1, APEX1, ADSL, MDH2, ME1, MIF, HPGD, DHCR24, ECI2, BLVRA, ECH1, SDHA, HSP90AA1, ALDH1A1, RDH11, IDH3G, HMGCS2, HCCS, CBR1, HADH, ACADL, PTS, HSDL2, UROS, ACO2
cohort1	across	cohort1_across	Her2vsOther_S	HALLMARK_SPERMATOGENESIS	0.0219109	0.0438219	0.446577	1.38902	127	EZH2, RFC4, PARP2, OAZ3, RPL39L, PSMG1, DBF4, MAP7, CNIH2, MAST2, NCAPH, ARL4A, TOPBP1, CDK1, LPIN1, CDKN3, TALDO1, ELOVL3, MTOR, NAA11, PCSK1N, ZC3H14, AURKA, AGFG1, SPATA6, CCNB2, KIF2C, SCG3, DDX25, NF2, CLPB, BUB1, COIL
cohort1	across	cohort1_across	Her2vsOther_S	HALLMARK_INFLAMMATORY_RESPONSE	0.0233601	0.0449233	-0.318529	-1.2561	199	BTG2, TIMP1, IRF1, TAPBP, IFITM1, LY6E, NFKBIA, TPBG, MYC, MARCO, BST2, ICAM1, RGS16, IL18, ITGB8, ATP2B1, PTPRE, IL15RA, SPHK1, RTP4, RIPK2, NDP, CSF3R, AHR, HPN, TNFAIP6, NFKB1, P2RX4, SLC31A2, RASGRP1, LIF, CSF1, SLC11A2, CHST2, NOD2, SLC7A2, CD40, PLAUR, PTGER2, EIF2AK2, HBEGF, IL1R1, LYN, EMP3, IRAK2, GPC3, ADGRE1, ATP2A2, SRI, LPAR1, MET, IL18R1, ATP2C1, IFNGR2, CXCL10, RGS1, GABBR1, NAMPT,…
cohort1	across	cohort1_across	Her2vsOther_S	HALLMARK_UV_RESPONSE_UP	0.0257932	0.0477652	0.427217	1.35471	155	EPHX1, BTG3, AP2S1, CLTB, ALDOA, CHRNA5, FEN1, RFC4, PARP2, CCNE1, LHX2, CDC34, PDLIM3, EIF5, STIP1, KLHDC3, PSMC3, GPX3, CEBPG, CXCL2, OLFM1, MGAT1, CCND3, STARD3, TUBA4A, PDAP1, SLC25A4, TFRC, YKT6, TYRO3, POLR2H, FURIN, RPN1, BCL2L11, EPCAM, CDC5L, SIGMAR1, BSG, AMD1, ARRB2, GCH1, POLE3, ATF3, NPTX2, STK25, PPIF
cohort1	across	cohort1_across	Her2vsOther_S	HALLMARK_ADIPOGENESIS	0.0303831	0.0542555	0.407677	1.31795	193	ALDOA, REEP6, COX7B, ALDH2, UCP2, PREB, DNAJC15, COX8A, GPX3, AK2, CDKN2C, UQCRC1, ACADM, ECHS1, COQ9, PFKL, PLIN2, ACAA2, SLC25A1, GPX4, ARL4A, COQ3, SDHB, FAH, SOD1, RTN3, LPCAT3, ATP1B3, PGM1, IDH1, TALDO1, UQCR10, MDH2, MTCH2, ME1, POR, IMMT, TKT, LPL, PHLDB1, ECH1, RIOK3, DHCR7, AIFM1, ETFB, IDH3G, GHITM, CYC1, UCK1, PEX14, IDH3A, HADH, ACADL, ESRRA, PPARG, MCCC1, PDCD4, SLC25A10, RMDN3, SAM…
cohort1	across	cohort1_across	Her2vsOther_S	HALLMARK_MYC_TARGETS_V2	0.0572711	0.0987433	0.486592	1.36851	58	MCM5, DCTPP1, PHB, SRM, NOP16, NDUFAF4, CDK4, NOLC1, NOP56, MCM4, WDR74, TBRG4, GRWD1, IMP4, PA2G4, MRTO4, RRP12, FARSA, PPRC1, DDX18, TMEM97, GNL3, BYSL, MPHOSPH10, MAP3K6, LAS1L
cohort1	across	cohort1_across	Her2vsOther_S	HALLMARK_KRAS_SIGNALING_UP	0.0592929	0.0988214	-0.300892	-1.18426	197	TSPAN13, CA2, GADD45G, PLAT, KCNN4, SOX9, KLF4, EMP1, MAP3K1, TMEM176B, SEMA3B, BIRC3, TMEM176A, ANO1, RGS16, CFB, DUSP6, ETV4, GYPC, SDCCAG8, GNG11, ZNF277, SPON1, TRIB1, SPARCL1, PIGR, SATB1, CTSS, FBXO4, ETV5, SPRY2, ITGA2, LIF, ENG, TMEM158, RBM4, SERPINA3, GPRC5B, LCP1, ACE, PLAUR, PRRX1, HBEGF, ETV1, SCG5, ADAM8, BMP2, CROT, ADGRL4, ITGB2, CXCR4, CD37, LAPTM5, IL1RL2, YRDC, PTCD2, PEG3, F2R…
cohort1	across	cohort1_across	Her2vsOther_S	HALLMARK_NOTCH_SIGNALING	0.0917388	0.147966	-0.455309	-1.32666	32	SKP1, CCND1, MAML2, LFNG, HES1, PSEN2, KAT2A, FZD1, DLL1, FZD7
cohort1	across	cohort1_across	Her2vsOther_S	HALLMARK_UNFOLDED_PROTEIN_RESPONSE	0.104239	0.162874	0.407858	1.24738	109	MTHFD2, ERO1A, PREB, EIF2S1, DNAJC3, EIF4EBP1, CEBPG, CKS1B, PDIA6, FKBP14, IMP3, NHP2, ATP6V0D1, CALR, HYOU1, BANF1, NOLC1, KHSRP, EXOSC4, LSM4, NOP56, SRPRA, CHAC1, ERN1, PDIA5, POP4, DNAJA4, EIF4G1, DKC1, PAIP1, KIF5B, DCTN1, SEC11A, SERP1, HSP90B1, ATF3, DDIT4, SSR1, SPCS3, SLC7A5, EXOSC9, SRPRB, ZBTB17
cohort1	across	cohort1_across	Her2vsOther_S	HALLMARK_APICAL_SURFACE	0.139884	0.203217	-0.398379	-1.23045	42	GATA3, GSTM3, SULF2, B4GALT1, EFNA5, ATP8B1, SRPX, GAS1, PLAUR, HSPB1, LYN, TMEM8B, SCUBE1, AFAP1L2, APP, SHROOM2, GHRL, ADIPOR2, FLOT2
cohort1	across	cohort1_across	Her2vsOther_S	HALLMARK_PEROXISOME	0.143328	0.203217	0.397766	1.20955	104	IDH2, FDPS, PRDX5, ACSL1, IDI1, PRDX1, CLN6, SOD1, SLC25A4, PEX11A, IDH1, ITGB1BP1, CACNA1B, SULT2B1, DHCR24, ECI2, ECH1, DIO1, HRAS, ALDH1A1, SLC35B2, SIAH1, RDH11, MSH2, PEX14, SLC25A19, CTPS1, SMARCC1, ATXN1, STS, ISOC1
cohort1	across	cohort1_across	Her2vsOther_S	HALLMARK_UV_RESPONSE_DN	0.145259	0.203217	-0.300203	-1.13354	140	GJA1, BHLHE40, CDKN1B, CAV1, INPP4B, MYC, IRS1, IGF1R, RBPMS, CAP2, PRKAR2B, EFEMP1, LAMC1, PIAS3, ATP2B1, RUNX1, SDC2, SLC22A18, NR1D2, SMAD7, APBB2, NFKB1, BDNF, PMP22, PTPRM, NEK7, SCHIP1, MT1E, SYNE1, MGLL, DLC1, TGFBR3, CACNA1A, AKT3, DAB2, SRI, LPAR1, MET, RASA2, ATP2C1, SPOP, CELF2, ATRN, NFIB, COL1A2, KIT
cohort1	across	cohort1_across	Her2vsOther_S	HALLMARK_WNT_BETA_CATENIN_SIGNALING	0.146316	0.203217	-0.39591	-1.22283	42	CTNNB1, MYC, NCSTN, PSEN2, KAT2A, FZD1, TCF7, RBPJ, TP53, LEF1, HDAC5, DLL1, AXIN2, FZD8
cohort1	across	cohort1_across	Her2vsOther_S	HALLMARK_IL2_STAT5_SIGNALING	0.155656	0.210345	-0.280902	-1.10528	196	S100A1, MUC1, XBP1, CA2, BHLHE40, GADD45B, BCL2, EMP1, MYC, MAFF, CISH, IGF1R, RGS16, AHNAK, CD81, ITGA6, ETV4, CD44, PHLDA1, ECM1, CD83, ITGAV, SPRY4, IRF6, AHR, TNFRSF18, RNH1, PRAF2, P2RX4, NOP2, CDKN1C, GLIPR2, LIF, SERPINB6, CSF1, RHOH, TWSG1, COCH, GBP4, LRIG1, TGM2, IFITM3, SNX9
cohort1	across	cohort1_across	Her2vsOther_S	HALLMARK_BILE_ACID_METABOLISM	0.227029	0.298723	0.371711	1.13958	111	IDH2, PRDX5, ACSL1, IDI1, AMACR, FADS2, AR, SOD1, PEX11A, IDH1, SULT2B1, SLC27A5, DHCR24, CYP46A1, HSD17B6, DIO1, ALDH1A1, DIO2, SLC35B2
cohort1	across	cohort1_across	Her2vsOther_S	HALLMARK_P53_PATHWAY	0.234993	0.301274	0.345325	1.11637	193	SFN, EPHX1, CLCA2, CD82, SAT1, PCNA, PERP, PITPNC1, ADA, KRT17, PMM1, RAP2B, EI24, GM2A, SDC1, TM4SF1, CCND3, VAMP8, S100A10, CCNK, PRMT2, TSC22D1, TRIB3, CDKN1A, RPS12, APAF1, WRAP73, TPRKB, NUPR1, NDRG1, RAD51C, GPX2, IRAK1, HRAS, CEBPA, FAM162A, STEAP3, DDB2, HINT1, BLCAP, SEC61A1, ERCC5, ATF3, INHBB
cohort1	across	cohort1_across	Her2vsOther_S	HALLMARK_ANDROGEN_RESPONSE	0.281709	0.352136	0.366561	1.10589	97	DBI, SAT1, IDI1, SCD, UBE2I, SPDEF, AKT1, ADRM1, HMGCS1, MAP7, GSR, CCND3, ALDH1A3, XRCC5, TSC22D1, XRCC6, UBE2J1, PGM3, HPGD, DHCR24, NDRG1, STEAP4
cohort1	across	cohort1_across	Her2vsOther_S	HALLMARK_APICAL_JUNCTION	0.290398	0.354144	0.336152	1.08672	193	CD99, CNN2, ARPC2, EGFR, MVD, ADAM15, MAPK13, ACTB, TJP1, LDLRAP1, SYK, PFN1, CDH3, CAP1, GNAI1, TUBG1, PIK3R3, ACTN4, CLDN8, PLCG1, IKBKG, VCL, MAP4K2, SLC30A3, MAPK11, MPZL2, ITGB1, HRAS, CRB3, RHOF, TIAL1, CX3CL1, CLDN7, ATP1A3, RSU1, HADH, SKAP2, PPP2R2C, SIRPA, SDC3, ACTN1, CDK8, DHX16, CD276, CNTN1, NF2, CADM2, CDH15, GTF2F1
cohort1	across	cohort1_across	Her2vsOther_S	HALLMARK_XENOBIOTIC_METABOLISM	0.313792	0.373562	0.332029	1.07436	195	EPHX1, KYNU, HES6, TDO2, PGD, ID2, ALDH2, HSD17B2, AKR1C2, PMM1, ABCC2, GSR, BLVRB, SPINT2, PGRMC1, PAPSS2, FAH, SLC35B1, PTGR1, GSS, IDH1, AHCY, POR, DDC, MTHFD1, ECH1, PYCR1, GCH1, SSR3, GART, CBR1, SMOX, NQO1, ACP1, PTS, ARG2, ACO2, ACP2, SLC46A3, ASL, CES1, ABHD6, LONP1, GCNT2, TMEM97, NPC1, FMO3, FMO1, CDA, CYP2E1
cohort1	across	cohort1_across	Her2vsOther_S	HALLMARK_HYPOXIA	0.371472	0.431945	0.323673	1.04638	193	ENO1, ANXA2, PGK1, ALDOA, PRDX5, GPI, ISG20, PNRC1, EGFR, LDHA, AK4, ERO1A, GAPDH, PFKL, PLIN2, TPI1, NAGK, KLF6, CSRP2, SLC25A1, EFNA3, HDLBP, TMEM45A, CDKN1A, PGM1, SULT2B1, MIF, NDRG1, VLDLR, XPNPEP1, FAM162A, SLC37A4, CITED2, ATF3, CP, BNIP3L, DDIT4, F3, ZNF292, EDN2, SDC3, TES, CHST3, ANGPTL4, NOCT
cohort1	across	cohort1_across	Her2vsOther_S	HALLMARK_HEME_METABOLISM	0.390826	0.44412	-0.259148	-1.01656	190	BTG2, CA2, SDCBP, ACP5, BCAM, TMEM9B, TCEA1, CTSB, CAT, MKRN1, MGST3, ELL2, MINPP1, PICALM, OPTN, GYPC, SLC30A1, DCAF10, MBOAT2, CIR1, ADD2, RBM5, FOXO3, CCDC28A, RCL1, HEBP1, SLC25A38, YPEL5, SLC2A1, CLCN3, EZH1, GAPVD1, ALDH6A1, NNT, KDM7A, C3, NEK7, SLC11A2, VEZF1, MXI1, ATP6V0A1, SLC22A4, ALAD, ACKR1, GCLC, MAP2K3, RNF123, NUDT4
cohort1	across	cohort1_across	Her2vsOther_S	HALLMARK_MYOGENESIS	0.553414	0.614904	0.298397	0.966329	197	CKB, FDPS, ACSL1, APOD, SCD, CNN3, ABLIM1, SPDEF, GPX3, GSN, PKIA, KLF5, PDLIM7, TPM3, EFS, SYNGR2, SIRT2, TEAD4, LPIN1, CDKN1A, GNAO1, SOD3, BIN1, KIFC3, ITGB1
cohort1	across	cohort1_across	Her2vsOther_S	HALLMARK_KRAS_SIGNALING_DN	0.617159	0.670825	0.290956	0.938697	188	TFAP2B, BARD1, EDN1, EFHD1, AKR1B10, NR4A2, GTF3C5, KRT4, SNCB, GPRC5C, TCF7L1, CLDN8, SLC6A14, SIDT1, NGB, SLC30A3, LGALS7, RIBC2, SPTBN2, CAMK1D, CNTFR, PNMT, LYPD3, TLX1, CALCB, SLC16A7, DTNB, ADRA2C, EDN2, P2RX6, THRB, PRODH, SPRR3, SLC12A3, MTHFR, KCNN1, YPEL1
cohort1	across	cohort1_across	Her2vsOther_S	HALLMARK_PROTEIN_SECRETION	0.668099	0.710744	0.298232	0.897424	95	AP2S1, TMED10, EGFR, AP2M1, BNIP3, GNAS, TSPAN8, COPE, NAPA, SGMS1, SOD1, YKT6, ADAM10, RER1, SCRN1, GBF1, KIF1B, STX12, CLTA
cohort1	across	cohort1_across	Her2vsOther_S	HALLMARK_TGF_BETA_SIGNALING	0.698266	0.72736	0.310329	0.863993	54	ID2, PPP1CA, TJP1, SMAD1, ID3, TGFBR1, ID1, FKBP1A, FURIN
cohort1	across	cohort1_across	Her2vsOther_S	HALLMARK_HEDGEHOG_SIGNALING	0.773457	0.789242	-0.277197	-0.82912	36	CDK6, CELSR1, NF1, NRCAM, RASA1, RTN1, NRP2, TLE3
cohort1	across	cohort1_across	Her2vsOther_S	HALLMARK_PANCREAS_BETA_CELLS	0.831436	0.831436	0.290618	0.767502	39	SRP14, PCSK1, SCGN, STXBP1, SEC11A, SRPRB, MAFB, SYT13, CHGA
cohort1	across	cohort1_across	Her2vsOther_G2M	HALLMARK_E2F_TARGETS	2.89493e-25	1.44746e-23	0.747778	2.31196	195	MKI67, PTTG1, HMGB3, CCNB2, DLGAP5, CDKN3, KIF4A, CDC20, STMN1, BIRC5, TMPO, PLK1, RRM2, CDCA8, MYBL2, TUBB, AURKA, SPC24, MXD3, CKS1B, CDK1, HMMR, DEPDC1, SMC4, DEK, BUB1B, TK1, KIF2C, BARD1, MTHFD2, UBE2S, CENPE, RAN, POLE4, SPC25, CDC25B, E2F8, KPNA2, DNMT1, UBE2T, POLD2, SPAG5, AURKB, SNRPB, ANP32E, PHF5A, ORC6, MELK, ASF1B, AK2, RNASEH2A, RFC2, ASF1A, CENPM, CDKN2C, USP1, TCF19, TFRC, UBR7, …
cohort1	across	cohort1_across	Her2vsOther_G2M	HALLMARK_G2M_CHECKPOINT	4.26455e-23	1.06614e-21	0.738036	2.27797	190	MKI67, CENPA, TPX2, PTTG1, HMGB3, PRC1, CCNB2, NUSAP1, CDKN3, KIF4A, CDC20, STMN1, UBE2C, CENPF, BIRC5, TMPO, PLK1, MYBL2, DTYMK, HMGN2, AURKA, MARCKS, CKS1B, KIF23, CDK1, HMMR, BUB1, SMC4, INCENP, KIF2C, DBF4, BARD1, TROAP, SQLE, UBE2S, CENPE, RPS6KA5, TOP1, HIF1A, CDC25B, CCNA2, CBX1, KPNA2, SNRPD1, STIL, KIF15, AURKB, ORC6, CCNF, TTK, KIF5B, CDKN2C, POLQ, HOXC10, DR1, HMGA1, MTF2, EZH2, ATF5, …
cohort1	across	cohort1_across	Her2vsOther_G2M	HALLMARK_ESTROGEN_RESPONSE_EARLY	2.31104e-15	3.85174e-14	-0.578187	-2.33163	196	SLC39A6, IL6ST, PRSS23, CA12, PMAIP1, STC2, DHRS2, ELF3, XBP1, CCND1, IGFBP4, KLF4, FAM102A, MUC1, MYC, GJA1, UGCG, TFF1, GFRA1, TPBG, BHLHE40, SEC14L2, BCL2, SIAH2, MPPED2, KLF10, EGR3, AREG, TFAP2C, PGR, HES1, MLPH, NPY1R, ELOVL5, GREB1, THSD4, SEMA3B, CHPT1, ANXA9, IGF1R, MED13L, CALB2, FOXC1, KRT15, PDZK1, SLC22A5, TGIF2, NBL1, TIPARP, ADCY1, ABAT, ELOVL2, RARA, GAB2, CISH, ELF1, HSPB8, KCNK1…
cohort1	across	cohort1_across	Her2vsOther_G2M	HALLMARK_MITOTIC_SPINDLE	9.95139e-13	1.24392e-11	0.644088	1.9935	198	TPX2, PRC1, CCNB2, DLGAP5, NUSAP1, KIF4A, CENPF, BIRC5, PLK1, AURKA, SAC3D1, MARCKS, KIF23, CDK1, DYNC1H1, ANLN, BUB1, SMC4, WASF2, INCENP, PIF1, KIF2C, CENPE, ECT2, GSN, ARHGAP10, KIF15, CDK5RAP2, CAPZB, CKAP5, TTK, KIF5B, TUBA4A, CDC42, ACTN4, PCNT, TIAM1, FLNA, KIF11, CEP250, TOP2A, KPTN, KIF22, SMC1A, ROCK1, RACGAP1, SMC3, KIF1B, BCL2L11, NEK2, NDC80, MYO9B, VCL, KLC1, KIF20B, MYH9, ESPL1, BI…
cohort1	across	cohort1_across	Her2vsOther_G2M	HALLMARK_MTORC1_SIGNALING	2.01955e-10	2.01955e-09	0.617223	1.90897	196	ENO1, PLK1, RRM2, PHGDH, PGK1, AURKA, EBP, BUB1, EGLN3, IDI1, SCD, PPIA, G6PD, ALDOA, SQLE, GSK3B, MTHFD2, GPI, TM7SF2, GOT1, HMGCS1, ERO1A, STIP1, NUPR1, GSR, CANX, CCT6A, AK4, IDH1, ARPC5L, LDHA, GAPDH, PSMA3, PRDX1, PNP, ADD3, PFKL, CCNF, FADS2, PSPH, YKT6, LDLR, TUBA4A, SC5D, DHCR24, PIK3R3, TFRC, PSMA4, TXNRD1, RPN1, PSMB5, PSMC6, CDKN1A, PDAP1, HMBS, TOMM40, EIF2S2, PSMD14, CYP51A1, ME1, PG…
cohort1	across	cohort1_across	Her2vsOther_G2M	HALLMARK_EPITHELIAL_MESENCHYMAL_TRANSITION	1.43175e-09	1.15284e-08	-0.490617	-1.98067	198	TIMP1, MGP, VIM, TFPI2, GADD45B, TIMP3, IGFBP4, GJA1, FMOD, TNFRSF11B, CALU, SDC4, ANPEP, SERPINE2, AREG, CD59, PLOD3, VCAN, TNFAIP3, PDLIM4, QSOX1, PTHLH, THBS1, LOXL1, POSTN, GEM, ITGA2, CAP2, PMP22, PLAUR, NTM, LAMC1, COL16A1, CALD1, TPM2, LGALS1, ECM1, ACTA2, SGCB, MATN3, IGFBP2, ITGAV, CDH11, PTX3, FAS, FN1, ITGA5, CADM1, EFEMP2, NT5E, CD44, PCOLCE2, DPYSL3, EMP3, LAMC2, PCOLCE, LAMA3, GLIPR…
cohort1	across	cohort1_across	Her2vsOther_G2M	HALLMARK_TNFA_SIGNALING_VIA_NFKB	1.61397e-09	1.15284e-08	-0.489139	-1.97558	199	BTG2, IL6ST, IRF1, GADD45B, CCND1, SOCS3, JUNB, KLF4, MAFF, FOSB, ICAM1, MYC, IRS2, MCL1, IER3, BIRC3, SDC4, EGR1, IL18, CCNL1, NFKBIA, BHLHE40, CEBPD, KLF10, EGR3, AREG, IER2, ZFP36, HES1, TNFAIP3, PHLDA1, TRIB1, SPHK1, CEBPB, RIPK2, TIPARP, EFNA1, GEM, SQSTM1, PLAUR, LAMB3, ATP2B1, REL, PTPRE, SLC16A6, DUSP4, PPP1R15A, NFAT5, TNFAIP6, STAT5A, CD83, ZBTB10, TNF, BIRC2, PHLDA2, CLCF1, ETS2, NFKBI…
cohort1	across	cohort1_across	Her2vsOther_G2M	HALLMARK_INTERFERON_GAMMA_RESPONSE	3.4762e-09	2.17262e-08	-0.483732	-1.95288	198	HLA-B, IRF1, TXNIP, CD74, HLA-DRB1, IFITM2, SOCS3, BST2, ICAM1, IFI27, NFKBIA, IFITM3, B2M, TAPBP, HLA-DQA1, LY6E, STAT3, SSPN, ISG15, TNFAIP3, IFIT1, IFI35, PSMB9, HLA-A, C1S, RIPK2, HELZ2, MX1, C1R, CFB, PSME1, LAP3, LYSMD2, PLSCR1, RNF213, TNFAIP6, SAMD9L, IFI44L, IRF9, IRF7, IFIT3, CD40, CMPK2, DDX60, XAF1, MVP, DDX58, OAS2, FAS, UPP1, RTP4, OASL, IFI44, IRF8, PNPT1, NAMPT, PARP14, NFKB1, IL1…
cohort1	across	cohort1_across	Her2vsOther_G2M	HALLMARK_INTERFERON_ALPHA_RESPONSE	5.87644e-09	3.26469e-08	-0.608477	-2.22715	95	IRF1, TXNIP, CD74, IFITM2, BST2, IFI27, IFITM1, IFITM3, B2M, LY6E, ISG15, LPAR6, IFI35, HLA-C, CD47, PSMB9, C1S, RIPK2, HELZ2, MX1, ELF1, SAMD9, PSME1, LAP3, PLSCR1, SAMD9L, IFI44L, IRF9, IRF7, IFIT3, CMPK2, DDX60, CSF1, RTP4, OASL, IFI44, PNPT1, PARP14, NUB1, EIF2AK2, PARP12, OAS1, UBA7, CXCL10, LGALS3BP, GBP4, IRF2, DHX58, GMPR, PROCR, TAP1, IFIH1
cohort1	across	cohort1_across	Her2vsOther_G2M	HALLMARK_GLYCOLYSIS	1.07337e-05	5.36687e-05	0.536074	1.65919	198	CENPA, AKR1A1, STMN1, ENO1, PKM, PGK1, AURKA, CDK1, HMMR, DEPDC1, EGLN3, PGAM1, PPIA, EGFR, G6PD, ALDOA, ISG20, GOT1, ERO1A, LCT, MIF, AK4, SDC1, IDH1, LDHA, TFF3, EFNA3, TXN, DSC2, HDLBP, KIF20A, IL13RA1, GALE, FBP2, NSDHL, SOD1, NASP, GMPPA, LHPP, MDH2, ME1, TPI1, GPR87, HAX1, DDIT4, CLN6, B4GALT7
cohort1	across	cohort1_across	Her2vsOther_G2M	HALLMARK_ALLOGRAFT_REJECTION	1.6723e-05	7.60136e-05	-0.408212	-1.64267	194	TIMP1, RPL9, CD74, ICAM1, HLA-DRA, IL18, CXCL13, B2M, TAPBP, HLA-DQA1, IKBKB, TPD52, DEGS1, CD47, HLA-A, RIPK2, IL27RA, RPL39, CTSS, NPM1, HLA-E, EIF3D, TAP2, RPS3A, TNF, HLA-DMB, IRF7, CD40, FAS, CSF1, HCLS1, IRF8, APBB1, ITGB2, TGFB1, SRGN, CCL19, HLA-DMA, BCAT1, SOCS1, IFNGR2, TAP1, LY75
cohort1	across	cohort1_across	Her2vsOther_G2M	HALLMARK_SPERMATOGENESIS	3.25705e-05	0.000134807	0.574367	1.71836	127	CCNB2, CDKN3, NCAPH, AURKA, RPL39L, CDK1, BUB1, KIF2C, DBF4, MAP7, LPIN1, TTK, OAZ3, PARP2, MAST2, ELOVL3, EZH2, CNIH2, MTOR, ARL4A, PSMG1, RFC4, NEK2, AGFG1, PCSK1N, ZC3H14, DMRT1, STAM2, TALDO1, TKTL1, CLPB, TOPBP1, TUBA3C
cohort1	across	cohort1_across	Her2vsOther_G2M	HALLMARK_MYC_TARGETS_V1	3.50499e-05	0.000134807	0.525441	1.62414	194	CDC20, PGK1, TYMS, COX5A, DEK, PSMA7, PPIA, PPM1G, SNRPG, RAN, ILF2, YWHAQ, CCNA2, LSM2, PSMD8, SERBP1, CANX, KPNA2, EIF4G2, SNRPD1, PSMB2, POLD2, HNRNPA3, LDHA, SLC25A3, ERH, USP1, PSMA4, UBE2L3, NHP2, PHB, RANBP1, SNRPD3, PSMC6, PWP1, SNRPA, HNRNPA2B1, XRCC6, EIF2S2, EIF2S1, HDAC2, PSMD14, MAD2L1, SNRPD2, SRSF3, PSMD7, GLO1, PSMA6, TFDP1, SNRPA1, NOP16, EIF4H, RFC4, CCT5, SYNCRIP, DUT, CSTF2, R…
cohort1	across	cohort1_across	Her2vsOther_G2M	HALLMARK_ESTROGEN_RESPONSE_LATE	7.99758e-05	0.000285628	-0.388097	-1.56506	196	AGR2, IL6ST, PRSS23, CA12, DHRS2, UGDH, XBP1, TFPI2, SCUBE2, CCND1, IGFBP4, COX6C, KLF4, TSPAN13, FAM102A, CAV1, TFF1, TPBG, BCL2, DNAJC12, SIAH2, CA2, EGR3, AREG, TFAP2C, ZFP36, PGR, NPY1R, ELOVL5, LTF, SERPINA5, SORD, SEMA3B, CHPT1, ANXA9, FOXC1, MDK, GAL, PDZK1, SLC22A5, NBL1, CISH, HSPB8, CXCL14, KLK10, FKBP4, SNX10, TMPRSS3, ABHD2, AMFR, DYNLT3, NAB2, TJP3, SLC26A2, CD9, IL17RB, SERPINA3, GP…
cohort1	across	cohort1_across	Her2vsOther_G2M	HALLMARK_KRAS_SIGNALING_UP	0.000101875	0.000339584	-0.384904	-1.55208	197	KLF4, TSPAN13, GADD45G, BIRC3, PLAT, TMEM176B, CA2, IGF2, GNG11, KCNN4, EMP1, TNFAIP3, RGS16, SEMA3B, TRIB1, SOX9, TMEM176A, PIGR, SPRY2, ETV5, SDCCAG8, ITGA2, CTSS, GYPC, PLAUR, CFB, ZNF277, PPP1R15A, SPON1, CXCR4, ETV4, SPARCL1, ANO1, DUSP6, TMEM158, FBXO4, SERPINA3, ENG, GLRX, HBEGF, NRP1, IRF8, PEG3, PLVAP, FCER1G, ITGB2, SATB1, MAP3K1, ADAM8, CXCL10, IL7R, RBM4, LAPTM5, ANGPTL4, PRRX1, TPH1,…
cohort1	across	cohort1_across	Her2vsOther_G2M	HALLMARK_CHOLESTEROL_HOMEOSTASIS	0.000124985	0.000390579	0.623141	1.75681	73	FDPS, LGALS3, EBP, IDI1, SCD, MVD, PNRC1, SQLE, SREBF2, TM7SF2, HMGCS1, FDFT1, ACAT2, STX5, FADS2, LDLR, SC5D, PMVK, GNAI1, MVK, NSDHL, ATF5, CYP51A1, DHCR7, TRIB3, LGMN, LSS, S100A11, HSD17B7, HMGCR, ACSS2, ETHE1
cohort1	across	cohort1_across	Her2vsOther_G2M	HALLMARK_OXIDATIVE_PHOSPHORYLATION	0.000148579	0.000436996	0.515552	1.58842	184	IDH2, ETFA, COX5A, MRPS11, NDUFB4, COX7B, COX7A2, UQCRFS1, COX6B1, SLC25A5, NDUFA6, COX8A, GPI, MRPS15, UQCR10, NDUFB1, NDUFS7, UQCRH, IDH1, LDHA, SLC25A3, VDAC2, TIMM8B, UQCRC1, FDX1, ECHS1, TIMM13, MRPS12, MRPL34, SDHB, CYB5R3, ACADM, NDUFA1, NDUFS6, NQO2, AIFM1, TIMM10, POR, MDH2, NDUFB3, HSD17B10, GPX4, ACAA2, NDUFC1, OXA1L, DLST, HADHA, ATP6V1D, COX17, PDHA1, IDH3G, SLC25A4, ATP6V0B, IDH3A, …
cohort1	across	cohort1_across	Her2vsOther_G2M	HALLMARK_COMPLEMENT	0.000623701	0.00166614	-0.361704	-1.46088	199	GATA3, TIMP1, S100A13, IRF1, CLU, TFPI2, MAFF, HSPA1A, PLAT, CA2, CTSD, CTSC, PRCP, CD59, LTF, TNFAIP3, PSMB9, CEBPB, CD46, C1S, CPQ, PLA2G7, CTSS, CDH13, HSPA5, PLAUR, C1R, CFB, ANG, CTSB, LAP3, CTSO, PLSCR1, CTSH, AKAP10, IRF7, DUSP6, DPP4, C1QA, C1QC, PRKCD, DUSP5, FN1, LIPA, SPOCK2, L3MBTL4, LTA4H, STX4, FCER1G, CTSL, TIMP2
cohort1	across	cohort1_across	Her2vsOther_G2M	HALLMARK_COAGULATION	0.000633134	0.00166614	-0.403937	-1.55667	136	TIMP1, PRSS23, S100A13, CLU, TFPI2, TIMP3, S100A1, MAFF, PLAT, CFD, MMP7, ARF4, C1S, THBS1, CPQ, ITGA2, ISCU, C1R, CFB, ANG, CTSB, A2M, CTSO, CTSH, DUSP6, HPN, DPP4, VWF, CD9, C1QA, FN1, PROS1, LTA4H, RAPGEF3, ACOX2, MMP2, SPARC, ADAM9, SERPINE1, APOC1
cohort1	across	cohort1_across	Her2vsOther_G2M	HALLMARK_INFLAMMATORY_RESPONSE	0.000722667	0.00179043	-0.359674	-1.45268	199	BTG2, TIMP1, IRF1, BST2, ICAM1, MYC, IFITM1, IL18, NFKBIA, TPBG, TAPBP, LY6E, MARCO, RGS16, SPHK1, RIPK2, ITGB8, AHR, PLAUR, ATP2B1, PTPRE, TNFAIP6, IRF7, CD40, HPN, CSF3R, ITGA5, CSF1, SLC7A2, HBEGF, PTGER2, RTP4, EMP3, P2RX4, NAMPT, NFKB1, IL15RA, EIF2AK2, CXCL10, IL7R, NDP, SERPINE1, RAF1, GPR183, IFNGR2, TNFRSF1B, ICAM4, MET, CYBB, SELL, CXCL9, CCR7, GPC3, IL1R1, LPAR1, SEMA4D, PDPN, SLC11A2,…
cohort1	across	cohort1_across	Her2vsOther_G2M	HALLMARK_APOPTOSIS	0.000751979	0.00179043	-0.382928	-1.50455	159	BTG2, TIMP1, PMAIP1, IRF1, CLU, TXNIP, GADD45B, CCND1, TIMP3, CAV1, MCL1, IER3, BIRC3, IL18, IFITM3, LMNA, PLAT, CDKN1B, ERBB3, EGR3, EMP1, PPT1, DDIT3, RARA, DNAJA1, SQSTM1, CTNNB1, BID, TNF, FAS, KRT18, PSEN2, CD44, PEA15, HGF, TIMP2, CASP6, SATB1, LEF1, MMP2, JUN, RHOT2, SMAD7, DCN, TAP1, DPYD, IGFBP6, BCL2L1, LUM, BMP2, ANKH, TGFBR3, DAP3, BGN, PLCB2, DNM1L, RNASEL, CASP7, CASP3
cohort1	across	cohort1_across	Her2vsOther_G2M	HALLMARK_ANGIOGENESIS	0.00111385	0.00253149	-0.597236	-1.82795	36	TIMP1, SERPINA5, VCAN, S100A4, POSTN, PDGFA, ITGAV, KCNJ8, NRP1, LUM, FGFR1, SPP1, THBD, JAG2, VAV2, COL5A2, MSX1, PTK2, JAG1, COL3A1, STC1, APP, TNFRSF21
cohort1	across	cohort1_across	Her2vsOther_G2M	HALLMARK_IL6_JAK_STAT3_SIGNALING	0.00118755	0.00258163	-0.451602	-1.62668	86	IL6ST, IRF1, SOCS3, CXCL13, STAT3, LTBR, A2M, TNF, IRF9, CD9, CSF3R, IL17RB, FAS, CSF1, CD44, IL15RA, CXCL10, TGFB1, JUN, SOCS1, IFNGR2, TNFRSF1B, CXCL9, CXCL3, ITGA4, LEPR, IL1R1
cohort1	across	cohort1_across	Her2vsOther_G2M	HALLMARK_PI3K_AKT_MTOR_SIGNALING	0.00374901	0.00781044	0.522349	1.53133	103	SFN, CDK1, EGFR, GSK3B, PPP1CA, AKT1, CFL1, GNGT1, AP2M1, PIN1, PFN1, RAC1, PIK3R3, CDKN1A, GNA14, TIAM1, TRIB3, PAK4, HSP90B1, SMAD2, ECSIT, CALR, AKT1S1, MKNK1, YWHAB, ARF1, CLTC, HRAS, NOD1, ACTR3, MAP2K6, ARHGDIA, PLCG1, PTEN, RIPK1
cohort1	across	cohort1_across	Her2vsOther_G2M	HALLMARK_DNA_REPAIR	0.00574543	0.0114909	0.479635	1.45324	147	ZWINT, SAC3D1, TYMS, POLR2E, RBX1, POLE4, GTF3C5, GUK1, PNP, RALA, GTF2A2, ADRM1, RFC2, UPF3B, ADA, NUDT21, PDE4B, NELFCD, SSRP1, POLR2D, GPX4, COX17, LIG1, RFC4, FEN1, RPA3, DUT, APRT, POLR2G, BCAP31, DGCR8, SUPT5H, POLR2C, NELFE, POLR2A, POLR2I, VPS37B, SEC61A1, POLR2H, ERCC5, MPC2, POLH, DDB1, TAF13, POLA1, TARBP2, DAD1, TAF12, SF3A3, RAD51, POLR2K, RPA2, GTF2F1
cohort1	across	cohort1_across	Her2vsOther_G2M	HALLMARK_IL2_STAT5_SIGNALING	0.0097283	0.0187083	-0.321325	-1.29579	196	XBP1, GADD45B, S100A1, MAFF, MUC1, MYC, IFITM3, BHLHE40, BCL2, CA2, EMP1, RGS16, PHLDA1, IGF1R, RNH1, ITGA6, AHR, CD81, CISH, PRAF2, ECM1, ETV4, ST3GAL4, TNFRSF18, PLSCR1, CD83, ITGAV, DENND5A, CSF1, NT5E, CD44, CDKN1C, NOP2, PTGER2, NRP1, IRF8, P2RX4, AHNAK, TWSG1, TGM2, CXCL10, GBP4, SERPINB6, RHOH, SLC2A3, PRNP, SOCS1, PLPP1, TNFRSF1B, SPRY4, BCL2L1, GLIPR2, BMP2, SELL
cohort1	across	cohort1_across	Her2vsOther_G2M	HALLMARK_REACTIVE_OXYGEN_SPECIES_PATHWAY	0.0235863	0.0436783	0.556163	1.47611	47	NDUFB4, G6PD, NDUFA6, CDKN2D, GSR, PRDX1, GPX3, TXN, PDLIM1, TXNRD1, SOD1, GPX4
cohort1	across	cohort1_across	Her2vsOther_G2M	HALLMARK_FATTY_ACID_METABOLISM	0.0314279	0.0561212	0.437934	1.33319	156	EPHX1, CBR3, TDO2, IDI1, ACSL1, ALDOA, HMGCS1, S100A10, REEP6, MIF, IDH1, ACAT2, GSTZ1, LDHA, ADSL, TP53INP2, DHCR24, ECHS1, NSDHL, ACADM, NCAPH2, HPGD, PCBD1, MDH2, ME1, HSD17B10, ACAA2, DLST, PDHA1, RDH11, IDH3G, HSD17B7, HCCS, ECI2, BLVRA, CBR1, FH, ECH1, HSP90AA1, SDHA
cohort1	across	cohort1_across	Her2vsOther_G2M	HALLMARK_UNFOLDED_PROTEIN_RESPONSE	0.0652228	0.112453	0.441047	1.3004	109	CKS1B, MTHFD2, ERO1A, LSM4, BANF1, DNAJC3, PREB, FKBP14, EIF4EBP1, PDIA6, IMP3, ERN1, KIF5B, CEBPG, NHP2, HYOU1, EIF2S1, DNAJA4, SSR1, KHSRP, SERP1, DDIT4, SLC7A5, EIF4G1, HSP90B1, DCTN1, PDIA5, POP4, CALR, PAIP1, CNOT6, ATP6V0D1, DKC1, EXOSC4, SRPRA, ZBTB17, CHAC1
cohort1	across	cohort1_across	Her2vsOther_G2M	HALLMARK_APICAL_SURFACE	0.0843297	0.140549	-0.412193	-1.30393	42	GATA3, PLAUR, SRPX, EFNA5, SULF2, B4GALT1, NTNG1, GSTM3, GAS1
cohort1	across	cohort1_across	Her2vsOther_G2M	HALLMARK_ADIPOGENESIS	0.0886229	0.14294	0.396599	1.22554	193	COX7B, ALDOA, COX8A, ALDH2, REEP6, PREB, UQCR10, IDH1, DNAJC15, GPX3, PFKL, AK2, UQCRC1, COQ9, CDKN2C, ECHS1, COQ3, SDHB, ACADM, UCP2, SOD1, AIFM1, RIOK3, POR, MDH2, ME1, PGM1, GPX4, ARL4A, RTN3, DHCR7, ACAA2, TKT, IDH3G, PLIN2, ATP1B3, FAH, IDH3A, SLC25A1, LPCAT3, NDUFAB1, GHITM, ESRRA, ECH1, DGAT1, RREB1, CYC1, REEP5, IMMT, PHLDB1, UQCRQ, MTCH2, IFNGR1, NDUFB7, TALDO1
cohort1	across	cohort1_across	Her2vsOther_G2M	HALLMARK_PEROXISOME	0.108569	0.169218	0.424914	1.24658	104	IDH2, FDPS, IDI1, ACSL1, PRDX5, IDH1, PRDX1, PEX11A, DHCR24, SOD1, DIO1, ITGB1BP1, TOP2A, RDH11, CLN6, SLC25A4, SMARCC1, ECI2, HRAS, LONP2, ECH1, SLC35B2, CACNA1B, SCGB1A1, FABP6, STS, SULT2B1, SIAH1, ATXN1, NUDT19
cohort1	across	cohort1_across	Her2vsOther_G2M	HALLMARK_UV_RESPONSE_DN	0.111684	0.169218	-0.298204	-1.15371	140	MYC, GJA1, CAV1, BHLHE40, CDKN1B, INPP4B, IGF1R, IRS1, RBPMS, CAP2, PMP22, ATP2B1, LAMC1, SLC22A18, APBB2, CDC42BPA, RUNX1, EFEMP1, MT1E, CELF2, MAP1B, MGLL, DLC1, NRP1, SMAD3, PRKAR2B, NFKB1, DAB2, COL1A2, RGS4, AKT3, PIAS3, SERPINE1, SMAD7, SDC2, NR1D2, SCHIP1, ABCC1, MET, SYNE1, TGFBR3, BDNF, LPAR1, PTPRM, RASA2, PRKCA, SNAI2
cohort1	across	cohort1_across	Her2vsOther_G2M	HALLMARK_ANDROGEN_RESPONSE	0.130741	0.192267	0.421717	1.22862	97	DBI, IDI1, SCD, SPDEF, AKT1, HMGCS1, SAT1, CENPN, UBE2I, GSR, MAP7, UBE2J1, ADRM1, DHCR24, XRCC6, TSC22D1, HPGD, ALDH1A3, PMEPA1, NDRG1, HMGCR, PGM3, STEAP4, XRCC5
cohort1	across	cohort1_across	Her2vsOther_G2M	HALLMARK_NOTCH_SIGNALING	0.148226	0.211752	-0.414885	-1.23672	32	SKP1, CCND1, HES1, MAML2, DLL1, LFNG, PSEN2, FZD7, FZD1, PSENEN, WNT5A, KAT2A, PRKCA, SAP30
cohort1	across	cohort1_across	Her2vsOther_G2M	HALLMARK_PROTEIN_SECRETION	0.254335	0.353244	0.388882	1.13027	95	AP2S1, TMED10, EGFR, BNIP3, GNAS, TSPAN8, AP2M1, ANP32E, YKT6, SOD1, NAPA, RER1, SCRN1, GBF1, ARCN1, COPE, KIF1B, SGMS1, ADAM10, STX12, RAB22A, ARF1, CLTC, VAMP3, STX7, CLTA, DST
cohort1	across	cohort1_across	Her2vsOther_G2M	HALLMARK_BILE_ACID_METABOLISM	0.263674	0.356317	0.379127	1.11991	111	IDH2, IDI1, ACSL1, PRDX5, IDH1, AMACR, PEX11A, FADS2, DHCR24, AR, SOD1, DIO1, CYP8B1, NPC1, LONP2, HSD17B6, FDXR
cohort1	across	cohort1_across	Her2vsOther_G2M	HALLMARK_TGF_BETA_SIGNALING	0.305919	0.402524	0.409937	1.11001	54	ID2, PPP1CA, TJP1, TGFBR1, FURIN, PMEPA1, ID3, SMAD1, FKBP1A, RAB31, ID1
cohort1	across	cohort1_across	Her2vsOther_G2M	HALLMARK_WNT_BETA_CATENIN_SIGNALING	0.337276	0.432406	-0.334924	-1.05949	42	MYC, TCF7, CTNNB1, DLL1, PSEN2, FZD1, LEF1, WNT5B, NCSTN, RBPJ, HDAC5, AXIN2, KAT2A, TP53, DVL2, FZD8, HDAC11, HEY2, JAG2, NOTCH4
cohort1	across	cohort1_across	Her2vsOther_G2M	HALLMARK_UV_RESPONSE_UP	0.364456	0.455571	0.347422	1.05697	155	EPHX1, AP2S1, CLTB, ALDOA, BTG3, STIP1, CDC34, CHRNA5, PDLIM3, PSMC3, GPX3, MARK2, YKT6, KLHDC3, TUBA4A, PARP2, MGAT1, EIF5, TFRC, CEBPG, RPN1, FURIN, PDAP1, CXCL2, RFC4, SLC25A4, FEN1, BCL2L11, OLFM1, STARD3, POLE3, NPTXR, CYB5B, POLR2H, DGAT1, SIGMAR1
cohort1	across	cohort1_across	Her2vsOther_G2M	HALLMARK_P53_PATHWAY	0.381214	0.464895	0.338812	1.04697	193	CLCA2, EPHX1, SFN, CD82, PERP, TM4SF1, SAT1, S100A10, NUPR1, KRT17, VAMP8, SDC1, CCNK, RAP2B, PRMT2, TPRKB, PITPNC1, GM2A, CEBPA, CDKN1A, RPS12, EI24, ADA, RAD51C, TSC22D1, STEAP3, HINT1, IRAK1, TRIB3, DDIT4, BLCAP, APAF1, PMM1, NDRG1, FAM162A
cohort1	across	cohort1_across	Her2vsOther_G2M	HALLMARK_HYPOXIA	0.51526	0.613405	0.319881	0.98847	193	ENO1, ANXA2, PGK1, EGFR, PRDX5, PNRC1, ALDOA, GPI, ISG20, ERO1A, MIF, AK4, LDHA, GAPDH, PFKL, TMEM45A, EFNA3, HDLBP, CDKN1A, PGM1, TPI1, NAGK, F3, BNIP3L, DDIT4, PLIN2, NDRG1, FAM162A, SLC25A1, CSRP2, KLF6, MYH9, CP, KLF7, VLDLR, SDC3, GCNT2, XPNPEP1, HK1, ZNF292, NFIL3, TKTL1, ALDOC, SULT2B1, NOCT, CHST3, EXT1
cohort1	across	cohort1_across	Her2vsOther_G2M	HALLMARK_XENOBIOTIC_METABOLISM	0.598954	0.681456	0.308049	0.952419	195	KYNU, EPHX1, ID2, HES6, TDO2, PGD, ALDH2, HSD17B2, GSR, IDH1, PGRMC1, SLC35B1, AKR1C2, SPINT2, GSS, POR, PTGR1, ABCC2, PAPSS2, FAH, PMM1, NPC1, BLVRB, CBR1, ACP1, PINK1, ECH1, FMO3, SMOX, GCNT2, DDC, PTGES3, FMO1, AHCY, RAP1GAP, ACP2, LONP1, ABHD6, GSTA3, ARG2, SSR3, SLC22A1, DHRS1, ALDH3A1, CES1, GART, PYCR1
cohort1	across	cohort1_across	Her2vsOther_G2M	HALLMARK_APICAL_JUNCTION	0.599681	0.681456	0.308163	0.952259	193	CD99, EGFR, MAPK13, MVD, ARPC2, ADAM15, CNN2, TJP1, ACTB, PFN1, CAP1, ACTN4, GNAI1, PIK3R3, SYK, CDH3, CLDN8, MPZL2, CRB3, LDLRAP1, CNTN1, TUBG1, ITGB1, VCL, MYH9, PIK3CB, MAP4K2, SKAP2, HRAS, NRAP, IKBKG, TIAL1, SDC3, DHX16, PLCG1, SLC30A3, RHOF, PTEN, ATP1A3, SYMPK, ACTN2, GTF2F1, CDK8, NRTN, ITGB4, INSIG1, PBX2
cohort1	across	cohort1_across	Her2vsOther_G2M	HALLMARK_HEDGEHOG_SIGNALING	0.700218	0.77802	-0.284382	-0.870402	36	RTN1, CDK6, CELSR1, NRP2, ETS2, NRP1, NF1, NRCAM, RASA1
cohort1	across	cohort1_across	Her2vsOther_G2M	HALLMARK_MYOGENESIS	0.728265	0.791593	0.288719	0.893326	197	FDPS, CKB, ABLIM1, SCD, ACSL1, SPDEF, APOD, CNN3, GSN, LPIN1, GPX3, SYNGR2, TPM3, CDKN1A, EFS, KLF5, SOD3, PKIA, PDLIM7, KIFC3, ITGB1, MYH9, TEAD4, SIRT2, BIN1
cohort1	across	cohort1_across	Her2vsOther_G2M	HALLMARK_HEME_METABOLISM	0.76399	0.797133	0.282819	0.872928	190	TOP1, GLRX5, NARF, PDZK1IP1, RAD23A, DAAM1, TFRC, UCP2, HMBS, FBXO9, RIOK3, UBAC1, SLC10A3, KLF3, BNIP3L, TNRC6B, DCAF11, EPOR, TRAK2, FN3K, ARL2BP, GMPS, BLVRA, BLVRB, PSMD9, PGLS, ATG4A, ARHGEF12, SMOX, TFDP2, EPB41, BACH1, MARK3, RBM38, MOSPD1, SPTB, GDE1, RAP1GAP, MFHAS1, IGSF3, UROS, HTRA2, SYNJ1, CDC27, MYL4, ABCB6, PPP2R5B
cohort1	across	cohort1_across	Her2vsOther_G2M	HALLMARK_MYC_TARGETS_V2	0.765248	0.797133	0.301376	0.823831	58	PLK1, PHB, NDUFAF4, NOP16, DCTPP1, SRM, IMP4, FARSA, RRP12, PA2G4, WDR74, TBRG4, PLK4, LAS1L, BYSL, MRTO4, CBX3, MAP3K6, NOP56
cohort1	across	cohort1_across	Her2vsOther_G2M	HALLMARK_KRAS_SIGNALING_DN	0.78715	0.803214	0.278732	0.859927	188	TFAP2B, EDN1, BARD1, GTF3C5, NR4A2, AKR1B10, TCF7L1, EFHD1, KRT4, SIDT1, CLDN8, SLC6A14, SPTBN2, DTNB, GPRC5C, SLC12A3, SNCB, GPR19, TLX1, CAMK1D, FGGY, NGB, SCGB1A1, PRODH, MTHFR, SLC30A3, LGALS7, ZC2HC1C, VPREB1, KMT2D, P2RX6, CALCB, SPRR3, SLC16A7, ARHGDIG, THRB, PNMT, LYPD3
cohort1	across	cohort1_across	Her2vsOther_G2M	HALLMARK_PANCREAS_BETA_CELLS	0.960666	0.960666	0.246222	0.634919	39	PCSK1, SRP14, STXBP1, SCGN, SRPRB, PDX1, SEC11A, FOXO1, ELP4, SRP9
cohort1	across	cohort1_across	BasalvsOther_G1	HALLMARK_ESTROGEN_RESPONSE_EARLY	4.71166e-17	1.5258e-15	-0.619111	-2.39689	196	XBP1, MLPH, SLC39A6, TFF3, KRT18, TOB1, AR, KRT19, FOS, CLDN7, SLC9A3R1, DHRS2, IL6ST, MUC1, STC2, ELOVL5, KRT8, BHLHE40, BLVRB, CA12, GJA1, FASN, TTC39A, KLF4, ELF3, MAPT, UGCG, TFF1, TIPARP, ANXA9, NRIP1, KCNK15, GFRA1, SULT2B1, AQP3, INHBB, FLNB, THSD4, KDM4B, SCNN1A, PGR, SIAH2, RARA, SLC22A5, SLC19A2, MAST4, PRSS23, FAM102A, MYB, PEX11A, TJP3, SEC14L2, LRIG1, RAB17, REEP1, SEMA3B, RHOBTB3, I…
cohort1	across	cohort1_across	BasalvsOther_G1	HALLMARK_EPITHELIAL_MESENCHYMAL_TRANSITION	6.1032e-17	1.5258e-15	0.673251	2.22114	198	VIM, CALD1, SFRP1, SERPINE2, TPM2, VCAN, POSTN, GPX7, CALU, TIMP3, CTHRC1, SPARC, COL6A2, SERPINH1, COL1A2, MMP2, TNFRSF11B, CDH11, SNAI2, BGN, ACTA2, GLIPR1, GAS1, LAMC1, FN1, TAGLN, MGP, PRRX1, DPYSL3, TGFBI, COL3A1, MMP14, COL1A1, COL4A2, COL6A3, SGCD, FAS, PLAUR, CD59, THY1, PFN2, MYLK, COL5A2, VCAM1, FBN1, SPP1, LOXL1, ITGA2, IL32, LOXL2, PPIB, PLOD3, ADAM12, FAP, EFEMP2, GADD45A, MFAP5, PDG…
cohort1	across	cohort1_across	BasalvsOther_G1	HALLMARK_MYC_TARGETS_V1	9.87641e-15	1.64607e-13	0.655068	2.1568	194	RPS6, EEF1B2, PABPC1, RPS3, SERBP1, PHB2, HDDC2, RPLP0, FBL, HDAC2, RPS2, PSMD7, ODC1, RPL22, CNBP, RPS5, DDX21, PABPC4, PSMB2, CCT4, NAP1L1, CCT5, RANBP1, C1QBP, CTPS1, RPL6, SRPK1, RPS10, CCT3, RAN, SSB, EIF3D, DEK, SYNCRIP, YWHAQ, CDK4, CCT2, CLNS1A, TCP1, RPL18, VDAC3, RSL1D1, HSPD1, IFRD1, SLC25A3, USP1, HNRNPA3, SNRPG, MRPL9, RRP9, SET, SNRPA1, EIF3J, HNRNPA1, ACP1, MCM7, PSMA7, CCT7, TXNL4…
cohort1	across	cohort1_across	BasalvsOther_G1	HALLMARK_ALLOGRAFT_REJECTION	3.62429e-13	4.53036e-12	0.638278	2.10152	194	RPS19, HLA-DRA, CD74, HLA-A, IL27RA, HLA-DQA1, B2M, HLA-E, TAP1, HLA-DMA, HLA-DMB, IL18, MTIF2, RPL9, SRGN, RPS9, CDKN2A, FAS, THY1, LYN, RIPK2, ITGB2, LY75, CTSS, TAP2, GBP2, IFNAR2, RPS3A, EIF3A, HCLS1, CCND2, EIF3D, CSF1, CCL5, MRPL3, HLA-DOB, NCK1, BCAT1, PSMB10, EGFR, CCL2, STAT1, EIF3J, TAPBP, TGFB1, IL2RG, CD47, ETS1, DEGS1, HLA-DOA, ABCE1, ABI1, SOCS5, EIF5A, CXCL9, CD3E, PTPRC, CD8A, IRF…
cohort1	across	cohort1_across	BasalvsOther_G1	HALLMARK_ESTROGEN_RESPONSE_LATE	5.1162e-13	5.1162e-12	-0.570415	-2.20837	196	XBP1, AGR2, TSPAN13, TFF3, TOB1, KRT19, FOS, DCXR, ZFP36, SLC9A3R1, DHRS2, IL6ST, COX6C, ELOVL5, BLVRB, CA12, KLF4, DNAJC1, MAPT, EMP2, UGDH, DNAJC12, PRLR, ID2, TFF1, CD9, ANXA9, NRIP1, RABEP1, SULT2B1, FLNB, SCUBE2, SERPINA5, SCNN1A, PGR, SIAH2, SLC22A5, PRSS23, FAM102A, ST6GALNAC2, BATF, MYB, TJP3, LTF, CDH1, SEMA3B, IDH2, HMGCS2, SLC1A4, CISH, AMFR, PDLIM3, PTGER3, RAB31, ACOX2, PDZK1, CHPT1,…
cohort1	across	cohort1_across	BasalvsOther_G1	HALLMARK_INTERFERON_GAMMA_RESPONSE	1.7378e-09	1.44816e-08	0.587029	1.93668	198	HLA-B, C1S, CD74, HLA-A, PSMB9, HLA-DQA1, B2M, SSPN, UPP1, TAP1, HLA-DMA, TNFAIP6, SOD2, C1R, IL15RA, PFKP, HLA-DRB1, LYSMD2, PSMB8, PSMB2, FAS, VCAM1, RIPK2, IFNAR2, PELI1, PLSCR1, NMI, CASP1, PIM1, LAP3, CCL5, PNPT1, NLRC5, BATF2, CXCL10, CASP4, EPSTI1, IFIH1, NUP93, IFI44L, CIITA, ARL4A, CFH, PSMB10, IDO1, CCL2, STAT1, PARP14, PML, TAPBP, ARID5B, PTPN2, EIF2AK2, IFI27, XAF1, MT2A, MX2, APOL6, …
cohort1	across	cohort1_across	BasalvsOther_G1	HALLMARK_MYC_TARGETS_V2	2.03565e-05	0.000145403	0.666441	1.89292	58	MPHOSPH10, NIP7, WDR43, NOP2, NDUFAF4, CDK4, HSPD1, MRTO4, RRP9, TBRG4, MYC, NOLC1, WDR74, DUSP2, DDX18, UNG, BYSL, PPAN, AIMP2, NPM1, PES1, SUPV3L1, RCL1, EXOSC5, PUS1, MYBBP1A, PPRC1, PA2G4, SRM, PRMT3, TFB2M, MCM4, UTP20, SLC19A1, FARSA
cohort1	across	cohort1_across	BasalvsOther_G1	HALLMARK_E2F_TARGETS	6.42973e-05	0.000401858	0.498147	1.64077	195	HMGA1, PSIP1, STMN1, CDKN2A, NAP1L1, RANBP1, CTPS1, ANP32E, LYAR, RAN, SSRP1, TUBB, CKS1B, DEK, SYNCRIP, CDK4, EED, SMC3, ASF1A, ILF3, USP1, PNN, CDC25B, SMC4, MCM7, DDX39A, AK2, TBRG4, XPO1, NASP, MYC, PRDX4, SMC6, NOLC1, PAICS, DSCC1, UNG, NBN, ING3, SLBP, PRKDC, GSPT1, POLD3, RPA1, PPP1R8, TRIP13, CHEK1, PHF5A, XRCC6, HNRNPD, POLD2, NCAPD2, CDKN2C, MSH2, UBE2T, CDC20, LBR, PA2G4, RPA2, RBBP7, …
cohort1	across	cohort1_across	BasalvsOther_G1	HALLMARK_INTERFERON_ALPHA_RESPONSE	0.000104319	0.00057955	0.57403	1.74959	95	C1S, CD74, PSMB9, B2M, TAP1, HLA-C, PSMB8, NCOA7, RIPK2, GBP2, PLSCR1, NMI, CASP1, CSF1, LAP3, PNPT1, BATF2, CXCL10, EPSTI1, IFIH1, IFI44L, PROCR, PARP14, CD47, EIF2AK2, IFI27, RSAD2, RTP4, IFI44, PSME2, IL7, IFIT3, CXCL11, IFIT2, IL15, LAMP3, USP18, CMPK2, LY6E, SAMD9L, TMEM140, GBP4
cohort1	across	cohort1_across	BasalvsOther_G1	HALLMARK_KRAS_SIGNALING_UP	0.000850477	0.0039648	0.464063	1.53018	197	KCNN4, GYPC, SATB1, ETV5, GPNMB, TMEM158, PRRX1, PSMB8, SPRY2, PLAUR, SPON1, SPP1, ITGB2, ITGA2, CTSS, SPARCL1, DCBLD2, GNG11, CXCR4, ETV1, CCND2, EMP1, LY96, BIRC3, CXCL10, SCG5, BMP2, GPRC5B, EPHB2, MAFB, IGFBP3, MMP11, ITGBL1, ETV4, PRELID3B, CFH, ZNF277, G0S2, NRP1, IL2RG, LAPTM5, ETS1, ENG, CAB39L, CD37, PLAU, PCP4, STRN, GFPT2, IRF8, PRDM1, PCSK1N, SOX9, TNFRSF1B, ADAM17, IL7R, LIF, IL1RL2,…
cohort1	across	cohort1_across	BasalvsOther_G1	HALLMARK_TNFA_SIGNALING_VIA_NFKB	0.000872256	0.0039648	-0.380197	-1.47448	199	RHOB, BTG2, FOS, ZFP36, GADD45B, IL6ST, FOSB, SAT1, DUSP1, IER3, BHLHE40, TSC22D1, DUSP4, JUN, KLF4, JUNB, SDC4, NR4A1, EFNA1, ATF3, ID2, IER2, TIPARP, KLF2, MAFF, PPP1R15A, KLF6, TRIB1, BCL3, IER5, PDLIM5, SLC16A6, PLK2, LDLR, EGR1, NR4A2, HES1, DUSP5, EDN1, BTG1, DNAJB4, B4GALT1, KDM6B, CEBPD, EIF1, MCL1, ZBTB10, MAP3K8, LITAF, KYNU, ZC3H12A, PFKFB3
cohort1	across	cohort1_across	BasalvsOther_G1	HALLMARK_ANDROGEN_RESPONSE	0.00113193	0.00471637	-0.45879	-1.61861	97	SPDEF, AZGP1, KRT19, SAT1, ELOVL5, KRT8, TSC22D1, BMPR1B, SCD, DHCR24, SLC38A2, IQGAP2, INPP4B, HMGCS1, DBI, PDLIM5, ACSL3, HMGCR, TPD52, B4GALT1, ELL2, GPD1L, AKT1, ZBTB10, VAPA, MAP7, APPBP2, ZMIZ1
cohort1	across	cohort1_across	BasalvsOther_G1	HALLMARK_COMPLEMENT	0.00202596	0.00779216	0.451221	1.48933	199	C1S, PSMB9, CTSC, ANXA5, PLA2G7, C1R, L3MBTL4, C3, FN1, CDH13, MMP14, COL4A2, PLAUR, CD59, LYN, SPOCK2, CTSS, APOC1, PLSCR1, CPM, CASP1, PIM1, FDX1, LAP3, CCL5, DPP4, CASP4, LRP1, ME1, SERPINE1, XPNPEP1, PRSS3, GNB2, ZEB1, CFH, GNG2, CTSH, FYN, F5, CTSB, APOBEC3G, CSRP1, CTSV, SERPING1, DOCK10, C1QC, LGMN, TIMP2, IL6, STX4, PRCP, CDA, LCK, GZMA, CPQ, CEBPB, DGKG, CALM3, DGKH, DOCK4, DYRK2, PFN1, …
cohort1	across	cohort1_across	BasalvsOther_G1	HALLMARK_INFLAMMATORY_RESPONSE	0.0022081	0.00788606	0.449952	1.48514	199	SPHK1, CHST2, TNFAIP6, IL18, MARCO, IL15RA, MMP14, MET, ITGB8, PLAUR, LYN, RIPK2, DCBLD2, NMI, CSF1, EMP3, CCL5, CXCL10, CD70, ADGRE1, SERPINE1, PCDH7, PDPN, CD14, CCL2, TAPBP, CD82, ABCA1, EIF2AK2, IL1R1, MYC, ABI1, ITGA5, HRH1, HAS2, PTGER2, RGS1, CXCL9, RTP4, SLC7A1, IRAK2, CD48, OPRK1, TNFRSF1B, SRI, IFNAR1, IL7R, LIF, CD40, IL6, CXCL11, AXL, GNA15, IL15, LCK, LAMP3, IFNGR2, ATP2B1, KCNJ2, GP…
cohort1	across	cohort1_across	BasalvsOther_G1	HALLMARK_MYOGENESIS	0.00256512	0.00835474	0.447526	1.47565	197	CRYAB, MRAS, TPM2, PRNP, SPHK1, TPD52L1, SSPN, SVIL, SPARC, COL6A2, HSPB2, IGFBP7, DMD, GSN, TAGLN, CDH13, COL3A1, COL1A1, COL4A2, COL6A3, SGCD, FABP3, MYLK, WWTR1, LPIN1, ADAM12, SCHIP1, FHL1, LSP1, ITGB1, BIN1, KLF5, NCAM1, IGFBP3, IFRD1, TEAD4, TNNI2, DAPK2, MYL6B, TGFB1, SPEG, GABARAPL2, MEF2C, SOD3, PFKM, PDLIM7, MAPK12, LAMA2, MYH9
cohort1	across	cohort1_across	BasalvsOther_G1	HALLMARK_COAGULATION	0.00267352	0.00835474	0.480659	1.52883	136	C1S, ANXA1, MMP7, PROS1, TIMP3, SPARC, C1R, MMP2, C3, FN1, GSN, MMP14, CTSK, FBN1, ITGA2, KLK8, APOC1, BMP1, DPP4, HTRA1, LRP1, MMP3, MMP11, SERPINE1, GNB2, CFH, CTSE, CTSH, FYN, A2M, WDR1, CTSB, PLAU, CSRP1, CTSV, SERPING1, RGN, LGMN, ISCU, MMP1, MMP9, F2RL2
cohort1	across	cohort1_across	BasalvsOther_G1	HALLMARK_ANGIOGENESIS	0.00305515	0.00898573	0.639857	1.68048	36	S100A4, VCAN, POSTN, COL3A1, COL5A2, SPP1, CCND2, PDGFA, FSTL1, TNFRSF21, NRP1, LUM, JAG1, LPL, VEGFA
cohort1	across	cohort1_across	BasalvsOther_G1	HALLMARK_APICAL_JUNCTION	0.00757495	0.0210415	0.429083	1.41226	193	FSCN1, CALB2, VCAN, LAMB3, ARPC2, MMP2, TNFRSF11B, CDH11, SGCE, RSU1, TGFBI, MSN, ACTG2, THY1, VCAM1, VASP, FBN1, ITGA2, SIRPA, NEXN, NFASC, BMP1, ITGB1, MDK, LAMC2, COL9A1, AKT3, ZYX, SLIT2, LAYN, MYL12B, EGFR, EPB41L2, MYL9, SPEG, FLNC, MPZL1, RRAS, JAM3, PTPRC, MYH9, SORBS3, CDH3, CAP1, RAC2, STX4, ICAM2, ACTN1, MMP9, TIAL1, CERCAM, TRAF1, ADAM23, CD276, YWHAH, PFN1, SKAP2, CX3CL1, GNAI1, CDK8
cohort1	across	cohort1_across	BasalvsOther_G1	HALLMARK_FATTY_ACID_METABOLISM	0.00878802	0.0231264	-0.365114	-1.37677	156	XIST, GLUL, REEP6, ELOVL5, FASN, MIF, BMPR1B, ALDOA, UGDH, DHCR24, SLC22A5, CRAT, HMGCS1, EPHX1, HMGCS2, GSTZ1, HSPH1, TP53INP2, ECI2, ACAA1, ACSL1, CA2, SERINC1, LTC4S, HSD17B4, BLVRA, PCBD1, ACOT2, HSP90AA1, ACADM, ALDH3A2, HSD17B7
cohort1	across	cohort1_across	BasalvsOther_G1	HALLMARK_CHOLESTEROL_HOMEOSTASIS	0.0138873	0.0337898	-0.432927	-1.45882	73	FASN, CLU, TM7SF2, SCD, ATF3, CD9, TP53INP1, PMVK, HMGCS1, SEMA3B, LDLR, HMGCR, EBP, ALCAM, SREBF2, SQLE, CYP51A1, HSD17B7, FDFT1, TMEM97, SC5D, FADS2, ETHE1, ACTG1, MAL2, LGALS3, CPEB2
cohort1	across	cohort1_across	BasalvsOther_G1	HALLMARK_UV_RESPONSE_DN	0.0141917	0.0337898	0.442221	1.41059	140	CAV1, NFIB, MAP1B, SDC2, COL1A2, SNAI2, LAMC1, EFEMP1, COL3A1, MET, COL1A1, COL5A2, MT1E, ANXA4, ANXA2, SCHIP1, PDGFRB, TGFBR2, KIT, CDC42BPA, AKT3, DAB2, BDNF, SERPINE1, CELF2, PTGFR, NRP1, FYN, ADD3, MYC, RND3, LTBP1, HAS2, NR3C1, PLPP3, PLCB4, TGFBR3, SLC7A1, RGS4, SRI, ARHGEF9, SYNE1, DLC1, TFPI, ADGRL2, PRKCA, GRK5, ATP2B1
cohort1	across	cohort1_across	BasalvsOther_G1	HALLMARK_P53_PATHWAY	0.0260859	0.0592861	-0.325825	-1.25903	193	BTG2, TOB1, HINT1, FOS, DCXR, SAT1, IER3, TSC22D1, JUN, KLF4, WWP1, ZFP36L1, ATF3, TXNIP, VAMP8, SERTAD3, INHBB, PPP1R15A, HEXIM1, SLC19A2, TRAF4, IER5, MKNK2, EPHX1, CLCA2, PLK2, NUPR1, IP6K2, BTG1, ANKRA2, KIF13B, APP, ALOX15B, RAD51C, PLXNB2, ABAT, PLK3, GM2A, RPL36, STOM, ZBTB16, TSPYL2, CD81, RALGDS, FUCA1, CTSF
cohort1	across	cohort1_across	BasalvsOther_G1	HALLMARK_HEDGEHOG_SIGNALING	0.0324914	0.0682753	0.561271	1.47409	36	CDK6, HEY2, NRP2, THY1, PML, NRP1, DPYSL2, MYH9, L1CAM, VEGFA, PTCH1, TLE1, UNC5C, ADGRG1
cohort1	across	cohort1_across	BasalvsOther_G1	HALLMARK_GLYCOLYSIS	0.0327721	0.0682753	0.39661	1.30847	198	UGP2, TPI1, VCAN, SDC2, CHST2, MDH1, DSC2, PFKP, TGFBI, STMN1, ME2, MET, ENO1, MDH2, TPST1, CXCR4, HDLBP, B3GNT3, TGFA, KDELR3, NT5E, COL5A1, FKBP4, PLOD2, ME1, ALDH9A1, DDIT4, PLOD1, IRS2, PYGB, IGFBP3, CD44, DCN, EGFR, CHST12, PKM, DLD, SLC25A13, GOT2, TALDO1, NASP, ALDH7A1, EXT1, RPE, EXT2, SOX9, MXI1, PYGL, PDK3, CLN6, VEGFA, PGM2, SLC16A3, AK3, RRAGD, LDHA, SAP30
cohort1	across	cohort1_across	BasalvsOther_G1	HALLMARK_UV_RESPONSE_UP	0.0351772	0.0686674	-0.336587	-1.26821	155	RHOB, BTG2, FOS, IL6ST, FOSB, JUNB, ALDOA, NR4A1, DNAJB1, ATF3, NAT1, AQP3, TMBIM6, HSPA2, SULT1A1, EPHX1, PPP1R2, PDLIM3, IGFBP2, ACAA1, BTG1, STARD3, CYB5R1, CA2, CDC34, MRPL23, OLFM1, COL2A1, TST, RET, PRKCD, TFRC, IRF1, DGAT1
cohort1	across	cohort1_across	BasalvsOther_G1	HALLMARK_G2M_CHECKPOINT	0.035707	0.0686674	0.397085	1.30524	190	HMGA1, NCL, UCK2, ODC1, DMD, STMN1, CKS1B, E2F4, SYNCRIP, CUL5, DKC1, MEIS2, CDK4, KATNA1, KIF5B, CCND1, ILF3, CHMP1A, CDC25B, SMC4, PML, TGFB1, DDX39A, XPO1, NASP, MYC, NOLC1, MT2A, SNRPD1, DTYMK, SMARCC1, SLC7A1, DBF4, GSPT1, AMD1, CHEK1, SAP30, HNRNPD, CASP8AP2, SMAD3, CDKN2C, CDC20, RASAL2, LBR, RPA2, PTTG1, CKS2, HUS1, PDS5B, HNRNPU, FBXO5, CCNB2, BRCA2
cohort1	across	cohort1_across	BasalvsOther_G1	HALLMARK_IL6_JAK_STAT3_SIGNALING	0.0453713	0.084021	0.452108	1.35994	86	LTBR, IL15RA, FAS, CSF1, PIM1, CXCL10, CXCL3, ITGA4, CD44, IL1R2, CD14, TNFRSF21, STAT1, TGFB1, IL2RG, A2M, PTPN2, BAK1, IL1R1, HMOX1, CXCL9, TNFRSF1A, IL7, TNFRSF1B, IFNAR1, IL6, CXCL11, PDGFC, LEPR, IFNGR2, IL10RB, TNFRSF12A, TLR2, LTB, IL1B, IL18R1, IFNGR1, CXCL1, IL12RB1, CD38, CCR1, CBL, OSMR, INHBE, IL17RA
cohort1	across	cohort1_across	BasalvsOther_G1	HALLMARK_WNT_BETA_CATENIN_SIGNALING	0.0482176	0.0861028	0.524951	1.41541	42	HDAC2, FZD1, HEY2, CCND2, MYC, WNT6, WNT5B, ADAM17, SKP2, JAG1, RBPJ, PTCH1, DKK1, GNAI1, TP53, NOTCH1, JAG2
cohort1	across	cohort1_across	BasalvsOther_G1	HALLMARK_BILE_ACID_METABOLISM	0.0671087	0.115705	-0.344906	-1.24138	111	AR, DHCR24, SULT2B1, SOD1, EFHC1, DIO1, PEX11A, ABCD3, IDH2, CROT, LONP2, GSTK1, ACSL1, PEX11G, EPHX2, ISOC1, HSD17B4, NUDT12, ATXN1, ABCA3, SLC22A18, GNMT, SLC27A2, SERPINA6, FADS2, PEX7, RXRA, HSD3B7, BCAR3, ABCA5, ABCA2, SLC27A5
cohort1	across	cohort1_across	BasalvsOther_G1	HALLMARK_XENOBIOTIC_METABOLISM	0.0700902	0.116817	-0.304966	-1.18019	195	ESR1, DCXR, CYB5A, FBP1, ELOVL5, BLVRB, SPINT2, MCCC2, UGDH, ID2, SERTAD1, PDK4, TMBIM6, ALDH2, JUP, SAR1B, EPHX1, PDLIM5, DHRS7, CROT, ACOX2, CSAD, ENTPD5, CA2, CFB, ACP2, KYNU, GNMT, SERPINA6, TMEM97, ACSM1, SLC46A3, CYP2S1, MAN1A1, TDO2, IGFBP4, ACOX1, CYP2J2, DHPS, ABCC3, FAH, GSR, NINJ1, ATP2A2, MAOA
cohort1	across	cohort1_across	BasalvsOther_G1	HALLMARK_HYPOXIA	0.0744652	0.120105	0.376691	1.23982	193	CAV1, S100A4, UGP2, TPI1, GAPDH, PKP1, CSRP2, SDC2, CHST2, PGM1, BGN, PFKP, SRPX, TGFBI, ENO1, PLAUR, TES, MT1E, CXCR4, PLIN2, CHST3, HDLBP, TMEM45A, PNRC1, PIM1, ANXA2, LOX, KDELR3, COL5A1, SCARB1, DDIT4, IRS2, IGFBP3, SERPINE1, XPNPEP1, HEXA, DCN, EGFR, HS3ST1, GRHPR, PRDX5, ETS1, EXT1, MT2A, GBE1, HMOX1, NR3C1, GCNT2, MYH9, SLC2A3, MXI1, SLC6A6, IL6, PDK3, VEGFA, RBPJ, PPARGC1A, PRKCA, PGM2, R…
cohort1	across	cohort1_across	BasalvsOther_G1	HALLMARK_MTORC1_SIGNALING	0.093073	0.145426	0.369539	1.21789	196	CTSC, TPI1, GAPDH, PPA1, PSAT1, SERPINH1, PGM1, ENO1, TES, PNO1, ITGB2, TOMM40, CXCR4, CALR, CCT6A, M6PR, ACTR2, SHMT2, ASNS, ACTR3, PHGDH, PLOD2, ME1, DDIT4, FADS1, DHCR7, HSPD1, IFRD1, MLLT11, PSMC2, BCAT1, CYB5B, NUFIP1, RRP9, POLR3G, RAB1A, ABCF2, CORO1A, SEC11A, DDX39A, ADD3, SDF2L1, SRD5A1, PSMA4, GBE1, GMPS, HPRT1, SLC7A11, UCHL5, UNG, MAP2K3, PDAP1, HSP90B1, SLC2A3, COPS5, NFYC, LGMN, SLC…
cohort1	across	cohort1_across	BasalvsOther_G1	HALLMARK_REACTIVE_OXYGEN_SPECIES_PATHWAY	0.0960373	0.145511	0.477999	1.31428	47	PRNP, FTL, MBP, SOD2, MGST1, PFKP, PRDX6, LSP1, STK25, CAT, GCLM, LAMTOR5, PRDX4
cohort1	across	cohort1_across	BasalvsOther_G1	HALLMARK_PEROXISOME	0.107696	0.158377	-0.335214	-1.19502	104	ELOVL5, SEMA3C, CRABP2, DHCR24, SULT2B1, SOD1, CRAT, DIO1, PEX11A, ABCD3, IDH2, ECI2, FIS1, ACAA1, LONP2, GSTK1, ACSL1, EPHX2, ISOC1, HSD17B4, ATXN1, BCL10, SLC27A2, SERPINA6, FABP6, SLC25A17, SLC25A4, HSD3B7, DHRS3, ACOX1, ABCC8
cohort1	across	cohort1_across	BasalvsOther_G1	HALLMARK_OXIDATIVE_PHOSPHORYLATION	0.125577	0.179395	0.363487	1.19088	184	LDHB, UQCRH, PHB2, COX4I1, MDH1, SDHD, POLR2F, MRPL15, SLC25A6, MDH2, ACAT1, COX7A2L, UQCRB, ATP1B1, FDX1, TOMM22, ACAA2, NDUFA4, CYCS, VDAC2, MRPL11, AFG3L2, SDHB, VDAC3, CYB5R3, MGST3, TIMM8B, SLC25A3, OAT, ECHS1, TIMM17A, MRPS15, SUCLG1, MRPS22, NDUFC2, DLAT, BDH2, NDUFS3, BAX, UQCRC2, COX5A, DLD, GOT2, NDUFA9, SLC25A5, DECR1, POR, PDHA1, HADHA, SUCLA2
cohort1	across	cohort1_across	BasalvsOther_G1	HALLMARK_DNA_REPAIR	0.201157	0.279384	-0.294015	-1.09983	147	BCAM, GPX4, ARL6IP1, COX17, NME3, VPS28, SUPT4H1, POLD4, MPC2, CCNO, GTF2H5, SRSF6, CETN2, CANT1, SMAD5, EDF1, DCTN4, POLR2K, BCAP31, DAD1, ADCY6, DDB1
cohort1	across	cohort1_across	BasalvsOther_G1	HALLMARK_NOTCH_SIGNALING	0.220755	0.298317	0.462728	1.18911	32	MAML2, FZD7, FZD1, ST3GAL6, CCND1, TCF7L2, APH1A, JAG1, HEYL, PRKCA, NOTCH3, SAP30
cohort1	across	cohort1_across	BasalvsOther_G1	HALLMARK_APOPTOSIS	0.230928	0.303853	0.346945	1.12101	159	CAV1, ANXA1, SATB1, TAP1, BID, TIMP3, SOD2, IL18, MMP2, BGN, GSN, DAP, FAS, TSPO, IGFBP6, HGF, CASP1, CCND2, GADD45A, PDGFRB, CFLAR, FEZ1, PLCB2, EMP1, BIRC3, CASP4, BMP2, VDAC2, BTG3, CCND1, CD44, CD14, DCN, CDC25B, BAX, LUM, DAP3
cohort1	across	cohort1_across	BasalvsOther_G1	HALLMARK_MITOTIC_SPINDLE	0.276644	0.354671	0.330106	1.08906	198	FSCN1, CEP57, CCDC88A, GSN, WASF2, AKAP13, NCK1, SPTBN1, BIN1, SMC3, CDC42BPA, KATNA1, DST, KIF5B, CAPZB, BCAR1, SMC4, PPP4R2, EPB41L2, RALBP1, ABI1, FGD4, CDC42EP1, MYO1E, KIFAP3, STK38L, ARHGEF2, KLC1, ATG4B, PALLD, MYH9, WASF1, PKD2, FARP1, EPB41, FLNA
cohort1	across	cohort1_across	BasalvsOther_G1	HALLMARK_TGF_BETA_SIGNALING	0.296464	0.37058	-0.338354	-1.08122	54	JUNB, ID2, PPP1R15A, CDH1, THBS1, RAB31, RHOA, PPM1A, TGFBR1, SMAD7, KLF10, SKIL, FURIN, BCAR3, ID3, XIAP
cohort1	across	cohort1_across	BasalvsOther_G1	HALLMARK_ADIPOGENESIS	0.350933	0.427967	0.319913	1.05295	193	SSPN, APOE, LAMA4, CHCHD10, ATP1B3, PGM1, C3, MRPL15, TKT, MYLK, MDH2, SPARCL1, SLC5A6, TANK, PLIN2, MTCH2, GADD45A, ACAA2, COL4A1, ME1, SCARB1, SDHB, DHCR7, MGST3, CAT, ARL4A, ECHS1, RIOK3, COQ9, SUCLG1, DLAT, NDUFS3, STAT5A, AK2, ABCA1, DLD, TALDO1, MCCC1, DECR1, ATL2, ANGPT1, POR, GBE1, DDT, ESRRA
cohort1	across	cohort1_across	BasalvsOther_G1	HALLMARK_APICAL_SURFACE	0.406042	0.483383	-0.335373	-1.02117	42	HSPB1, GATA3, GSTM3, LYPD3, ATP8B1, B4GALT1, APP
cohort1	across	cohort1_across	BasalvsOther_G1	HALLMARK_PROTEIN_SECRETION	0.454741	0.528768	0.329583	1.00454	95	CAV2, CTSC, SSPN, AP2M1, ANP32E, CLTA, LMAN1, M6PR, ATP6V1B1, DST, EGFR, SEC22B, ABCA1, ARF1, GNAS, VPS4B, DNM1L, STAM
cohort1	across	cohort1_across	BasalvsOther_G1	HALLMARK_IL2_STAT5_SIGNALING	0.46692	0.530591	0.303808	1.00126	196	PRNP, PHLDA1, GLIPR2, COL6A1, UCK2, ODC1, ITGA6, ST3GAL4, SPP1, NOP2, PLSCR1, ANXA4, PLIN2, CCND2, CSF1, PIM1, EMP1, CXCL10, BMP2, NT5E, GSTO1, GPR83, CD44, IL1R2, ETV4, ARL4A, TNFRSF21, GABARAPL1, NRP1, CKAP4, CD83, MYC, MYO1E, PTGER2, DCPS, AHCY, IRF8, CD48, SLC2A3, TNFRSF1B, ADAM19, CST7, LIF, PLPP1, BATF3, CAPG, CCND3, F2RL2, PUS1, RRAGD, TRAF1, ABCB1, CD79B, PTCH1, LTB, PLAGL1, GBP4
cohort1	across	cohort1_across	BasalvsOther_G1	HALLMARK_PANCREAS_BETA_CELLS	0.477588	0.530653	0.372343	0.991546	39	PAK3, DPP4, MAFB, AKT3, SEC11A, DCX
cohort1	across	cohort1_across	BasalvsOther_G1	HALLMARK_SPERMATOGENESIS	0.501421	0.545022	0.311258	0.982458	127	LPIN1, SCG5, TLE4, PEBP1, VDAC3, ARL4A, MLLT10, CSNK2A2, TALDO1, GMCL1, ART3, IL12RB2, JAM3, CCNA1, PCSK1N, DBF4, PGS1, PSMG1, CAMK4, IL13RA2, CLPB
cohort1	across	cohort1_across	BasalvsOther_G1	HALLMARK_KRAS_SIGNALING_DN	0.538837	0.562407	0.295509	0.97049	188	KRT5, SGK1, SOX10, KRT15, PKP1, CHST2, KLK7, TFCP2L1, KLK8, SLC6A14, CYP39A1, ATP6V1B1, IFI44L, SMPX, SHOX2, DTNB, PLAG1, PTGFR, CALML5, COPZ2, IRS4, NUDT11, CCNA1, RSAD2
cohort1	across	cohort1_across	BasalvsOther_G1	HALLMARK_UNFOLDED_PROTEIN_RESPONSE	0.53991	0.562407	-0.269004	-0.965071	109	XBP1, STC2, SPCS1, ATF3, NHP2, DNAJA4, SLC1A4, BAG3, WIPI1, WFS1, BANF1, ERN1, DCP2, CNOT6, TSPYL2, FUS, EIF4A2, EIF2AK3, DNAJB9
cohort1	across	cohort1_across	BasalvsOther_G1	HALLMARK_PI3K_AKT_MTOR_SIGNALING	0.598609	0.610826	-0.265311	-0.944776	103	VAV3, CLTC, MKNK2, PRKAA2, ACACA, AKT1, TSC2, MAPK9, ADCY2, PAK4, DUSP3, CDKN1A, CFL1, SQSTM1, TIAM1, YWHAB, GNA14, CDKN1B, GRB2, PLA2G12A, GNGT1, SFN, GSK3B, CAB39, IRAK4, ARHGDIA, PLCB1, HRAS
cohort1	across	cohort1_across	BasalvsOther_G1	HALLMARK_HEME_METABOLISM	0.652845	0.652845	0.280909	0.923369	190	OPTN, GYPC, SLC25A37, HTATIP2, C3, SDCBP, SNCA, ASNS, ENDOD1, MGST3, CAT, RIOK3, FBXO7, RAD23A, CTSE, ADD2, GCLM, HDGF, PICALM, SEC14L1, AGPAT4, MOCOS, ARL2BP, UROS, CTSB, NR3C1, GMPS, SLC7A11, MAP2K3, CLIC2, MXI1, SMOX, EPB41, RCL1, TNS1
cohort1	across	cohort1_across	BasalvsOther_S	HALLMARK_MYC_TARGETS_V1	4.37029e-29	2.18515e-27	0.760643	2.5381	194	RPS6, EEF1B2, SERBP1, PABPC1, RPS3, PHB2, MCM7, ODC1, FBL, RANBP1, RPLP0, CCT5, C1QBP, PSMB2, RPS2, RPL22, CCT4, CTPS1, HDDC2, HDAC2, RAN, CNBP, SRPK1, DEK, PSMD7, NAP1L1, DDX21, CDC45, RPL6, CDK4, PABPC4, HSPD1, CCT2, CCT3, TYMS, EIF3D, CCT7, RPS5, CDC20, SSB, HNRNPA3, SNRPD1, MCM2, TCP1, RPS10, MCM4, MAD2L1, SNRPA1, SYNCRIP, NOLC1, SNRPG, HNRNPR, MCM5, ABCE1, DUT, PSMD1, SSBP1, HPRT1, USP1, RFC…
cohort1	across	cohort1_across	BasalvsOther_S	HALLMARK_E2F_TARGETS	9.54318e-23	2.38579e-21	0.719648	2.4023	195	HMGA1, PSIP1, STMN1, MCM7, RANBP1, LYAR, TK1, CDKN2A, TUBB, ANP32E, TRIP13, CTPS1, UNG, RAN, NASP, BRCA2, ORC6, DEK, SSRP1, NAP1L1, CKS1B, UBE2T, RAD51AP1, EED, CDK4, BIRC5, CHEK1, DSCC1, CDC20, GINS4, SMC4, POLD3, LMNB1, DDX39A, MCM2, MCM3, PAICS, MCM4, MAD2L1, RFC3, SMC3, SYNCRIP, ILF3, NOLC1, HMGB2, ASF1B, MCM5, DUT, RNASEH2A, CDCA3, DIAPH3, AK2, USP1, PTTG1, CDC25B, CDK1, PA2G4, XRCC6, MELK, …
cohort1	across	cohort1_across	BasalvsOther_S	HALLMARK_ESTROGEN_RESPONSE_EARLY	5.94979e-19	9.91631e-18	-0.636949	-2.4706	196	XBP1, MLPH, SLC39A6, KRT19, FOS, AR, TOB1, TFF3, KRT18, MUC1, SLC9A3R1, DHRS2, STC2, CLDN7, IL6ST, BHLHE40, CA12, BLVRB, KLF4, ELOVL5, GJA1, ELF3, KRT8, MAPT, TTC39A, FASN, UGCG, TFF1, FLNB, TIPARP, SULT2B1, AQP3, GFRA1, INHBB, KDM4B, NRIP1, ANXA9, REEP1, KCNK15, PEX11A, SEC14L2, PGR, PRSS23, THSD4, MAST4, SLC19A2, SIAH2, SLC22A5, HES1, TJP3, LRIG1, RARA, SLC1A4, RAB31, FAM102A, MYB, RHOBTB3, SCN…
cohort1	across	cohort1_across	BasalvsOther_S	HALLMARK_ALLOGRAFT_REJECTION	8.40801e-14	1.051e-12	0.643193	2.1462	194	RPS19, HLA-DRA, HLA-DQA1, CD74, HLA-A, IL27RA, TAP1, CDKN2A, HLA-E, B2M, HLA-DMA, HLA-DMB, IL18, EIF3D, MTIF2, RPL9, EIF5A, TAP2, SRGN, RPS9, FAS, MRPL3, HCLS1, RIPK2, RPS3A, LYN, ITGB2, CCL5, ABCE1, IFNAR2, EIF3J, LY75, CD8A, EIF3A, HLA-DOB, CD47, NPM1, HLA-DOA, STAT1, IL7, BCAT1, CD3E, IL2RG, TAPBP, PSMB10, CXCL9, PTPRC, NCK1, CTSS, GBP2, THY1, LCP2, CCL4, CCL2, MMP9, CSF1, CD79A, CD3G, GZMA, C…
cohort1	across	cohort1_across	BasalvsOther_S	HALLMARK_G2M_CHECKPOINT	4.04517e-13	4.04517e-12	0.638821	2.12764	190	HMGA1, NCL, STMN1, ODC1, UCK2, UBE2C, NASP, BRCA2, ORC6, CKS1B, GINS2, CDC45, CDK4, BIRC5, CHEK1, CDC20, SMC4, DKC1, E2F4, SNRPD1, LMNB1, DDX39A, MCM2, DTYMK, MCM3, MAD2L1, SYNCRIP, ILF3, DMD, NOLC1, MCM5, PTTG1, CDC25B, MT2A, CDC6, CDK1, CUL5, SMC2, CHMP1A, CENPF, MYBL2, DBF4, NDC80, EXO1, PBK, KIF23, CCNB2, MEIS2, MCM6, KATNA1, KIF5B, MKI67, TACC3, CCNA2, FBXO5, PRIM2, CCND1, MYC, XPO1, CKS2, K…
cohort1	across	cohort1_across	BasalvsOther_S	HALLMARK_ESTROGEN_RESPONSE_LATE	5.23323e-11	4.36102e-10	-0.540475	-2.0964	196	XBP1, AGR2, TSPAN13, KRT19, FOS, TOB1, TFF3, ZFP36, DCXR, SLC9A3R1, DHRS2, IL6ST, DNAJC1, CA12, BLVRB, KLF4, ELOVL5, COX6C, MAPT, PRLR, EMP2, CD9, UGDH, ID2, TFF1, ST6GALNAC2, FLNB, DNAJC12, SCUBE2, SULT2B1, RABEP1, NRIP1, ANXA9, CDH1, PGR, PRSS23, SIAH2, LTF, SLC22A5, TJP3, SLC1A4, RAB31, BATF, FAM102A, MYB, PTGER3, SERPINA5, SCNN1A, AMFR, CISH, SEMA3B, PDLIM3, OLFM1, CHPT1, CLIC3, PDCD4, HMGCS2…
cohort1	across	cohort1_across	BasalvsOther_S	HALLMARK_EPITHELIAL_MESENCHYMAL_TRANSITION	1.93569e-09	1.38263e-08	0.583343	1.95017	198	VIM, CALD1, SERPINE2, SFRP1, TPM2, MCM7, GPX7, POSTN, CALU, VCAN, TNFRSF11B, CDH11, PFN2, TIMP3, SERPINH1, DPYSL3, PLOD3, MEST, GLIPR1, FAS, CTHRC1, MYLK, MMP2, SLIT2, MGP, VCAM1, PLAUR, MMP3, NT5E, LOXL1, COL6A2, LAMC1, SERPINE1, TGFBI, ACTA2, PRRX1, PPIB, ITGA2, SPARC, PCOLCE2, CD59, WIPF1, SGCB, IL32, SPP1, TAGLN, GAS1, EMP3, DKK1, COL1A2, LOX, COL4A2, SNAI2, ITGB1, MMP1, GADD45A, SGCD, COL6A3…
cohort1	across	cohort1_across	BasalvsOther_S	HALLMARK_MYC_TARGETS_V2	2.47324e-08	1.54577e-07	0.740748	2.12433	58	NIP7, UNG, WDR43, MPHOSPH10, CDK4, HSPD1, NOP2, MRTO4, MCM4, NDUFAF4, NOLC1, MCM5, DDX18, PA2G4, RRP9, PES1, PPAN, NPM1, AIMP2, BYSL, WDR74, MYC, TBRG4, PUS1, DUSP2, EXOSC5, SRM, PLK1, DCTPP1, FARSA, RCL1, SLC19A1, SUPV3L1, TCOF1, SORD, MYBBP1A, UTP20, NOP16, PLK4, HSPE1, NOP56
cohort1	across	cohort1_across	BasalvsOther_S	HALLMARK_INTERFERON_GAMMA_RESPONSE	2.38857e-07	1.32698e-06	0.546834	1.82812	198	HLA-B, PSMB9, HLA-DQA1, CD74, C1S, HLA-A, UPP1, TAP1, PSMB2, B2M, HLA-DMA, PFKP, IL15RA, SSPN, NUP93, LYSMD2, PSMB8, TNFAIP6, SOD2, HLA-DRB1, NMI, FAS, C1R, CASP1, VCAM1, RIPK2, PNPT1, CXCL10, CCL5, EPSTI1, MT2A, PLSCR1, IFNAR2, NLRC5, PSME2, LAP3, CIITA, CASP4, IFI44L, PTPN2, BATF2, STAT1, IL7, EIF2AK2, PELI1, SRI, PIM1, IFI27, IFIH1, APOL6, TAPBP, PSMB10, CXCL9, ARL4A, TNFAIP2, USP18, LCP2, CCL…
cohort1	across	cohort1_across	BasalvsOther_S	HALLMARK_TNFA_SIGNALING_VIA_NFKB	2.45862e-06	1.22931e-05	-0.450506	-1.74988	199	RHOB, BTG2, FOS, ZFP36, FOSB, SAT1, GADD45B, DUSP1, IER3, JUNB, IL6ST, TSC22D1, BHLHE40, IER2, JUN, DUSP4, KLF4, EFNA1, NR4A1, ATF3, ID2, PPP1R15A, SDC4, MAFF, KLF6, TIPARP, KLF2, EGR1, PLK2, NR4A2, CDKN1A, TRIB1, IER5, MCL1, HES1, BCL3, SLC16A6, PDLIM5, LITAF, BTG1, DNAJB4, CEBPD, LDLR, MAP3K8, CCNL1, EIF1, DUSP5, EDN1, NINJ1, ZC3H12A, KDM6B, B4GALT1, KLF10, KYNU
cohort1	across	cohort1_across	BasalvsOther_S	HALLMARK_ANDROGEN_RESPONSE	0.000618289	0.00263904	-0.470502	-1.66106	97	AZGP1, SPDEF, KRT19, SAT1, TSC22D1, ELOVL5, KRT8, BMPR1B, SCD, DHCR24, IQGAP2, SLC38A2, INPP4B, DBI, ACSL3, PDLIM5, HMGCS1, MAP7, DNAJB9, TPD52, AKT1, HMGCR, APPBP2, B4GALT1, GPD1L, ZMIZ1, VAPA, ZBTB10, ELL2
cohort1	across	cohort1_across	BasalvsOther_S	HALLMARK_MTORC1_SIGNALING	0.000633369	0.00263904	0.461378	1.54084	196	CTSC, TPI1, GAPDH, PSAT1, ENO1, PPA1, TOMM40, UNG, PNO1, HSPD1, SERPINH1, PGM1, CCT6A, POLR3G, GMPS, SHMT2, DDX39A, MCM2, ASNS, TES, MCM4, PHGDH, ITGB2, ABCF2, CALR, ACTR2, CYB5B, ME1, ACTR3, DHCR7, FADS1, HPRT1, PDAP1, PSMG1, DHFR, DDIT4, PSMC2, NUFIP1, RRP9, M6PR, CXCR4, HSPA9, CORO1A, ARPC5L, LDHA, SDF2L1, UCHL5, PSMD14, SLC7A11, IFRD1, BCAT1, MAP2K3, ETF1, MLLT11, PSMA4, RPA1, PLOD2, PSMB5, I…
cohort1	across	cohort1_across	BasalvsOther_S	HALLMARK_INTERFERON_ALPHA_RESPONSE	0.00334696	0.0128729	0.50928	1.56926	95	PSMB9, CD74, C1S, TAP1, B2M, PSMB8, NMI, CASP1, RIPK2, PNPT1, CXCL10, EPSTI1, HLA-C, PLSCR1, PSME2, LAP3, IFI44L, CD47, BATF2, IL7, EIF2AK2, PROCR, NCOA7, IFI27, IFIH1, USP18, GBP2, CSF1, RTP4, GBP4, PARP14, LY6E, IL15
cohort1	across	cohort1_across	BasalvsOther_S	HALLMARK_P53_PATHWAY	0.00586171	0.0209347	-0.353142	-1.36688	193	BTG2, FOS, TOB1, DCXR, SAT1, IER3, TSC22D1, HINT1, JUN, KLF4, ZFP36L1, ATF3, TXNIP, VAMP8, PPP1R15A, WWP1, NUPR1, SERTAD3, INHBB, EPHX1, PLK2, CDKN1A, SLC19A2, HEXIM1, IER5, APP, TRAF4, IP6K2, CLCA2, MKNK2, CTSF, BTG1, KIF13B, ANKRA2, NINJ1, PLXNB2, FUCA1, ABAT, RPS27L, PPM1D, STOM, TSPYL2, RAD51C, ALOX15B, PLK3, GM2A, MXD1, CD81, MXD4, ZBTB16, S100A10, PERP, SFN, RAB40C, PMM1, RALGDS, CCP110, CG…
cohort1	across	cohort1_across	BasalvsOther_S	HALLMARK_OXIDATIVE_PHOSPHORYLATION	0.0078126	0.026042	0.427757	1.42015	184	LDHB, UQCRH, PHB2, POLR2F, MDH1, SDHD, MRPL15, TOMM22, MDH2, COX4I1, MRPS15, ACAT1, MRPL11, CYCS, DLAT, NDUFA4, TIMM8B, AFG3L2, SLC25A6, MRPS22, CYB5R3, SDHB, UQCRC2, NDUFS3, ECHS1, SLC25A3, VDAC3, TIMM17A, VDAC2, FDX1, DLD, ACAA2, FH, HSPA9, COX5A, NDUFA9, PDHA1, OAT, SLC25A5, TIMM50, LDHA, GOT2, COX7A2L, UQCRB, SUCLG1, BAX, NDUFC2, CS, ATP1B1, FXN, VDAC1, IMMT, SUCLA2, IDH3B, MRPL35, SLC25A11, …
cohort1	across	cohort1_across	BasalvsOther_S	HALLMARK_APOPTOSIS	0.00911563	0.0284864	-0.362694	-1.37215	159	RHOB, HSPB1, BTG2, SAT1, GADD45B, KRT18, IER3, TNFSF10, CLU, GPX4, JUN, ERBB3, ATF3, TXNIP, ERBB2, BNIP3L, WEE1, CDKN1A, APP, MCL1, PLAT, RARA, LGALS3, IFITM3, SOD1, NEDD9, PDCD4, MGMT, BCAP31, BCL2L1, EBP, CDKN1B, EGR3, SC5D, SQSTM1, XIAP, IRF1, PSEN1, SMAD7
cohort1	across	cohort1_across	BasalvsOther_S	HALLMARK_BILE_ACID_METABOLISM	0.0144543	0.0416423	-0.386514	-1.39202	111	AR, DHCR24, EFHC1, SULT2B1, PEX11A, DIO1, LONP2, SOD1, CROT, GSTK1, SLC22A18, ABCD3, EPHX2, NUDT12, PEX7, ATXN1, ABCA3, PEX11G, HSD17B4, IDH2, ACSL1, PNPLA8, GNMT, ABCA5, SCP2, ABCA2, SLC27A2, AMACR, SERPINA6, RXRA, IDH1, RETSAT, HSD3B7, CYP46A1, FADS2, PEX12
cohort1	across	cohort1_across	BasalvsOther_S	HALLMARK_CHOLESTEROL_HOMEOSTASIS	0.0159796	0.0416423	-0.429579	-1.44827	73	CLU, ATF3, FASN, TM7SF2, CD9, SCD, TP53INP1, PMVK, LGALS3, ALCAM, SEMA3B, ETHE1, HMGCS1, LDLR, HMGCR, EBP, SREBF2, SC5D, FDFT1, HSD17B7, CYP51A1, SQLE
cohort1	across	cohort1_across	BasalvsOther_S	HALLMARK_GLYCOLYSIS	0.0170374	0.0416423	0.405934	1.35708	198	TPI1, UGP2, STMN1, ENO1, MDH1, PFKP, VCAN, MET, NASP, ME2, MDH2, ALDH7A1, HDLBP, NT5E, FKBP4, ME1, TGFBI, PKM, SDC2, CDK1, CHST2, DLD, DDIT4, CXCR4, TPST1, DSC2, RPE, TALDO1, B3GNT3, LDHA, CLN6, PYGL, GOT2, KDELR3, PLOD1, SLC25A13, PLOD2, PYGB, PSMC4, DEPDC1, ALDH9A1, SLC25A10, CD44, IGFBP3, PRPS1, EGFR, B4GALT2, TGFA, AK4, PGM2, EXT1, SLC16A3, PGAM1, ADORA2B, PDK3, GALK1, CHST12, IRS2, ARPP19, P…
cohort1	across	cohort1_across	BasalvsOther_S	HALLMARK_MITOTIC_SPINDLE	0.0173286	0.0416423	0.405498	1.35562	198	FSCN1, CEP57, CCDC88A, BRCA2, BIRC5, SMC4, BIN1, LMNB1, CDC42EP1, SMC3, EPB41L2, CDK1, CAPZB, CENPJ, CENPF, NDC80, WASF2, SASS6, GSN, MYH9, KIF23, CCNB2, KATNA1, KIF5B, FBXO5, CDC42BPA, RALBP1, NCK1, TPX2, SPTBN1, KIF15, KIF20B, PLK1, ATG4B, TTK, FARP1, PPP4R2, MYO1E, BCAR1, NUSAP1, AKAP13, PALLD, MAP1S, KATNB1, KIF2C, DST, TOP2A, WASF1, PKD2, DOCK4, PRC1, KLC1, ARHGAP10, INCENP, LRPPRC, TUBA4A, …
cohort1	across	cohort1_across	BasalvsOther_S	HALLMARK_XENOBIOTIC_METABOLISM	0.0177126	0.0416423	-0.331357	-1.28409	195	ESR1, DCXR, CYB5A, FBP1, SPINT2, BLVRB, ELOVL5, MCCC2, UGDH, ID2, SERTAD1, JUP, TMBIM6, PDK4, EPHX1, DHRS7, SAR1B, PDLIM5, CROT, ALDH2, CFB, ENTPD5, CA2, ACOX2, IGFBP4, NINJ1, TDO2, DDAH2, KYNU, CSAD, ATP2A2, GNMT, ACOX1, ACP2, ETFDH, ACOX3, DHPS, MAOA, SLC46A3, CYP2J2, PMM1
cohort1	across	cohort1_across	BasalvsOther_S	HALLMARK_COMPLEMENT	0.0183226	0.0416423	0.403862	1.35105	199	CTSC, PSMB9, C1S, PLA2G7, CDH13, L3MBTL4, SPOCK2, ANXA5, C3, DPP4, C1R, CASP1, PLAUR, LYN, CPM, ME1, SERPINE1, CCL5, PFN1, PLSCR1, CD59, FDX1, LAP3, ZEB1, COL4A2, GNB2, CASP4, APOC1, PRSS3, MMP14, DGKG, FN1, PIM1, CTSH, CTSV, XPNPEP1, C1QC, CTSS, LCP2, GZMA, APOBEC3G, C1QA, FCER1G, WAS, FYN, CSRP1, PLA2G4A, GNG2, STX4, CXCL1
cohort1	across	cohort1_across	BasalvsOther_S	HALLMARK_KRAS_SIGNALING_UP	0.0207529	0.043787	0.401885	1.34286	197	KCNN4, GYPC, ETV5, SPON1, PSMB8, SATB1, GNG11, SPRY2, BIRC3, TMEM158, ETV1, PLAUR, ITGB2, CXCL10, PRRX1, DCBLD2, ETV4, ITGA2, LAPTM5, SPP1, PRELID3B, CXCR4, G0S2, EPHB2, CD37, SCG5, BMP2, EMP1, IL2RG, TNFRSF1B, LY96, MAFB, PRDM1, CTSS, GPNMB, PDCD1LG2, AKAP12, MMP9, SPARCL1, IGFBP3, CCND2, GPRC5B, IL1RL2, NRP1, TMEM176A, ETS1, FCER1G, TSPAN7, HSD11B1, IRF8, ADAMDEC1, CFH, LIF, ITGBL1, GFPT2, PCSK…
cohort1	across	cohort1_across	BasalvsOther_S	HALLMARK_APICAL_JUNCTION	0.0210178	0.043787	0.403367	1.34531	193	FSCN1, CALB2, LAMB3, VCAN, TNFRSF11B, CDH11, ARPC2, SGCE, MSN, RSU1, ACTG2, MMP2, SLIT2, VCAM1, TGFBI, VASP, PFN1, ZYX, ITGA2, EPB41L2, MYL12B, SIRPA, FLNC, MDK, ITGB1, MYH9, NEXN, YWHAH, AKT3, FBN1, NFASC, SPEG, LAYN, PTPRC, THY1, LAMC2, SORBS3, MMP9, CAP1, RAC2, EGFR, CDH3, MPZL1, STX4, COL9A1, JAM3, TIAL1, NF2
cohort1	across	cohort1_across	BasalvsOther_S	HALLMARK_INFLAMMATORY_RESPONSE	0.0228063	0.0456126	0.399152	1.33529	199	SPHK1, MARCO, MET, IL15RA, TNFAIP6, IL18, NMI, PLAUR, RIPK2, LYN, CXCL10, SERPINE1, CCL5, DCBLD2, CHST2, EMP3, ADGRE1, ITGB8, CD70, MMP14, EIF2AK2, AXL, MYC, SRI, TNFRSF1B, PTGER2, TAPBP, ITGA5, CXCL9, SLC7A1, ADRM1, LCP2, CCL2, CSF1, RTP4, RGS1, CD14, PCDH7, HRH1, IRAK2, CD48, TNFRSF9, CD82, IL18R1, CD40, LY6E, LIF, IL15, CXCL6, ADORA2B, HAS2, GNA15, IL7R, PTPRE, IL1B, OSMR, LCK, CXCL11, CD69, N…
cohort1	across	cohort1_across	BasalvsOther_S	HALLMARK_FATTY_ACID_METABOLISM	0.0277941	0.0534501	-0.341334	-1.28867	156	XIST, GLUL, REEP6, ELOVL5, FASN, UGDH, BMPR1B, DHCR24, EPHX1, CRAT, SERINC1, ALDOA, SLC22A5, MIF, GSTZ1, HMGCS1, ACAA1, HMGCS2, ECI2, TP53INP2, CA2, LTC4S, TDO2, HSPH1, HSD17B4, ACOT2, ACSL1, HSD17B7, HSDL2, ALDH3A2, ACOX1, HSP90AA1, ETFDH, BLVRA, S100A10, ACADM, MAOA, PCBD1, GPD2, CBR3
cohort1	across	cohort1_across	BasalvsOther_S	HALLMARK_ANGIOGENESIS	0.0789957	0.145664	0.514021	1.36119	36	S100A4, POSTN, VCAN, SPP1, PDGFA, TNFRSF21, CCND2, FSTL1, NRP1, CXCL6, COL5A2, COL3A1, JAG1, MSX1, FGFR1, JAG2, LUM
cohort1	across	cohort1_across	BasalvsOther_S	HALLMARK_UV_RESPONSE_UP	0.081572	0.145664	-0.315991	-1.19186	155	RHOB, BTG2, FOS, FOSB, JUNB, IL6ST, NR4A1, ATF3, NAT1, TMBIM6, AQP3, DNAJB1, PPP1R2, EPHX1, HSPA2, ALDOA, CYB5R1, PDLIM3, SULT1A1, BTG1, OLFM1, ACAA1, CA2, IGFBP2, STARD3, CDC34, MAPK8IP2, SQSTM1, DGAT1, SLC25A4, RET, IRF1, PRKCD
cohort1	across	cohort1_across	BasalvsOther_S	HALLMARK_REACTIVE_OXYGEN_SPECIES_PATHWAY	0.0913294	0.157465	0.476425	1.32173	47	PRNP, FTL, PFKP, MGST1, SOD2, MBP, PRDX6, STK25, GCLM, LSP1, LAMTOR5, CAT, GLRX2, PRDX4
cohort1	across	cohort1_across	BasalvsOther_S	HALLMARK_COAGULATION	0.101389	0.168982	0.382706	1.23214	136	MMP7, ANXA1, C1S, PROS1, TIMP3, C3, DPP4, C1R, MMP2, MMP3, SERPINE1, ITGA2, SPARC, KLK8, GNB2, APOC1, GSN, MMP1, MMP14, WDR1, FBN1, FN1, CTSK, CTSH, CTSE, CTSV, PEF1, HTRA1, MMP9, C1QA, FYN, CSRP1
cohort1	across	cohort1_across	BasalvsOther_S	HALLMARK_TGF_BETA_SIGNALING	0.123987	0.199979	-0.385768	-1.23212	54	JUNB, ID2, PPP1R15A, CDH1, RAB31, SKIL, TGFBR1, THBS1, PPM1A, KLF10, RHOA, TGIF1, XIAP, SMAD7
cohort1	across	cohort1_across	BasalvsOther_S	HALLMARK_IL6_JAK_STAT3_SIGNALING	0.132963	0.20443	0.403332	1.22615	86	IL15RA, LTBR, FAS, CXCL10, ITGA4, PTPN2, STAT1, CXCL3, IL7, IL2RG, TNFRSF1B, PIM1, TNFRSF21, CXCL9, BAK1, TNFRSF12A, CSF1, CD44, HMOX1, IL1R2, CD14, LTB, PDGFC, CXCL1, IL18R1, TGFB1, CD38, A2M, IL1B, OSMR, CXCL11, LEPR, IL17RB, IL12RB1, CSF2RB, CCR1, CCL7, IL2RA, SOCS1, PTPN11, TNFRSF1A, TLR2
cohort1	across	cohort1_across	BasalvsOther_S	HALLMARK_MYOGENESIS	0.134924	0.20443	0.352706	1.17853	197	CRYAB, TPM2, SPHK1, MRAS, PRNP, CDH13, TPD52L1, SSPN, SVIL, TEAD4, NCAM1, BIN1, MYLK, TNNI2, DMD, COL6A2, IGFBP7, SPARC, TAGLN, SCHIP1, HSPB2, COL4A2, WWTR1, GSN, ITGB1, MYH9, LSP1, SGCD, COL6A3, MAPK12, PFKM, FABP3, IFRD1, SPEG, LPIN1, MYL6B, SORBS3, IGFBP3, KLF5, MEF2C, COL1A1
cohort1	across	cohort1_across	BasalvsOther_S	HALLMARK_HEME_METABOLISM	0.166952	0.245518	-0.28624	-1.10638	190	BTG2, BCAM, BLVRB, BNIP3L, AQP3, YPEL5, NUDT4, FN3K, SELENBP1, HAGH, ACP5, DAAM1, TMEM9B, VEZF1, ARHGEF12, CA2, PIGQ, ALDH6A1, LRP10, RBM5, NFE2L1, CCDC28A, BMP2K, ELL2, TSPAN5, IGSF3, BTRC, GLRX5, KDM7A, BLVRA, ATP6V0A1, KHNYN, SIDT2, CIR1, PRDX2, TRAK2, SYNJ1, CLCN3, ALAD, CDR2
cohort1	across	cohort1_across	BasalvsOther_S	HALLMARK_SPERMATOGENESIS	0.176485	0.252121	0.364955	1.166	127	PEBP1, RFC4, CDK1, PSMG1, VDAC3, DBF4, TALDO1, SCG5, CCNB2, GMCL1, IL13RA2, CSNK2A2, EZH2, ARL4A, LPIN1, IL12RB2, CAMK4, MLLT10, TTK, HSPA4L, TLE4, PGS1, CDKN3, JAM3, CLPB, NF2, KIF2C, NCAPH, PCSK1N, ART3, POMC, TSN
cohort1	across	cohort1_across	BasalvsOther_S	HALLMARK_HYPOXIA	0.1919	0.266527	0.341156	1.13783	193	CAV1, TPI1, S100A4, GAPDH, CSRP2, UGP2, ENO1, PFKP, PKP1, SRPX, PGM1, MT1E, TES, ANXA2, PLAUR, HDLBP, SERPINE1, TGFBI, MT2A, SDC2, CHST2, GRHPR, PLIN2, DDIT4, CXCR4, CHST3, LOX, SCARB1, MYH9, LDHA, KDELR3, BGN, BCAN, PIM1, HS3ST1, XPNPEP1, AKAP12, PFKL, RBPJ, HMOX1, IGFBP3, EGFR, ETS1, TMEM45A, AK4, GCNT2, PHKG1, GPI, HEXA, PGM2, EXT1, PPARGC1A, PRDX5, PLAC8, ADORA2B, TGM2, PDK3, GALK1, IRS2
cohort1	across	cohort1_across	BasalvsOther_S	HALLMARK_APICAL_SURFACE	0.199899	0.270133	-0.384282	-1.16874	42	HSPB1, GATA3, GSTM3, LYPD3, APP, ATP8B1, B4GALT1
cohort1	across	cohort1_across	BasalvsOther_S	HALLMARK_HEDGEHOG_SIGNALING	0.213501	0.280922	0.44913	1.18935	36	CDK6, NRP2, MYH9, HEY2, DPYSL2, THY1, NRP1, L1CAM
cohort1	across	cohort1_across	BasalvsOther_S	HALLMARK_WNT_BETA_CATENIN_SIGNALING	0.234414	0.30053	0.427366	1.16257	42	HDAC2, FZD1, SKP2, DKK1, HEY2, MYC, RBPJ, CCND2, WNT5B
cohort1	across	cohort1_across	BasalvsOther_S	HALLMARK_KRAS_SIGNALING_DN	0.245826	0.307283	-0.276725	-1.06803	188	BTG2, TFAP2B, EFHD1, GAMT, BMPR1B, GPRC5C, NR4A2, LYPD3, RGS11, THNSL2, SIDT1, IGFBP2, EDN1, PNMT, SKIL, THRB, GP2, CELSR2, FGFR3, LFNG, ZBTB16, MAGIX, CAPN9, MTHFR, KRT4, COL2A1, CCDC106, SLC25A23, EDN2, EGF, PRODH, SLC29A3, TNNI3, MFSD6, CPEB3, VPS50, PDE6B
cohort1	across	cohort1_across	BasalvsOther_S	HALLMARK_PEROXISOME	0.263217	0.320997	-0.302617	-1.07921	104	ELOVL5, CRABP2, SEMA3C, DHCR24, SULT2B1, CRAT, PEX11A, DIO1, LONP2, SOD1, GSTK1, FIS1, ACAA1, ECI2, ABCD3, EPHX2, ATXN1, HSD17B4, IDH2, ACSL1, SLC25A4, ACOX1, SCP2, SLC27A2, SIAH1, BCL10, FABP6, SERPINA6, IDH1, RETSAT, HSD3B7, ABCC8, DHRS3, PEX11B, MVP, HRAS, ISOC1, STS, CLN8
cohort1	across	cohort1_across	BasalvsOther_S	HALLMARK_DNA_REPAIR	0.305224	0.363362	0.331988	1.07793	147	POLR2F, SF3A3, SSRP1, TYMS, ZWINT, POLR2C, RAD51, POLD3, HCLS1, RFC3, DGUOK, DUT, HPRT1, RFC4, POLD1, RFC5, POLR2G, RFC2, NELFE, ALYREF, GUK1, ITPA, SDCBP, CSTF3, TAF6, ADRM1, UMPS, SNAPC5, POLR1C, ERCC1, ADA, POLR2I, NCBP2, POLA2, PCNA, POLR1D, POLB, PNP, POLE4, NUDT21, CMPK2, AK3, RPA2, POLR3C, GTF2H1, ERCC3
cohort1	across	cohort1_across	BasalvsOther_S	HALLMARK_UV_RESPONSE_DN	0.357039	0.415162	0.325665	1.05176	140	CAV1, NFIB, MAP1B, MET, EFEMP1, MT1E, ANXA2, LAMC1, SERPINE1, TGFBR2, SDC2, SCHIP1, COL1A2, SNAI2, CELF2, BDNF, ANXA4, AKT3, MYC, SRI, CDC42BPA, RGS4, SLC7A1, KIT, NRP1, COL1A1, PTGFR, RND3, PLPP3, FYN, ADORA2B, HAS2, TGFBR3, DLC1, ADGRL2, DAB2, SMAD3, LTBP1, COL5A2, NR3C1, SYNE1, MRPS31, COL3A1, PRKCA
cohort1	across	cohort1_across	BasalvsOther_S	HALLMARK_ADIPOGENESIS	0.387319	0.440135	0.3101	1.03425	193	CHCHD10, ATP1B3, MRPL15, APOE, SSPN, MDH2, TKT, MTCH2, LAMA4, PGM1, C3, MYLK, DLAT, SLC5A6, ME1, DHCR7, AK2, SDHB, NDUFS3, ECHS1, PLIN2, DLD, ACAA2, TANK, DDT, TALDO1, SCARB1, GADD45A, SUCLG1, COQ9, CAT, STAT5A, CS, ARL4A, IMMT, ELOVL6, SLC25A10, PFKL, SPARCL1, SAMM50, NDUFB7, SLC19A1, NDUFAB1, PTCD3, ESRRA, UBQLN1, COL4A1, ANGPT1, CYC1, MCCC1, RIOK3, ACO2, GHITM, ENPP2, RAB34, MGST3
cohort1	across	cohort1_across	BasalvsOther_S	HALLMARK_UNFOLDED_PROTEIN_RESPONSE	0.449183	0.499092	0.320908	1.0069	109	PSAT1, CKS1B, DDX10, LSM4, EEF2, EIF4EBP1, PDIA6, DKC1, ASNS, CALR, NOLC1, DDIT4, RRP9, HSPA9, NPM1, KDELR3, KIF5B, NOP14, PARN, EXOSC5, SPCS3, CCL2
cohort1	across	cohort1_across	BasalvsOther_S	HALLMARK_IL2_STAT5_SIGNALING	0.563657	0.612671	0.287487	0.960104	196	PRNP, GLIPR2, ODC1, UCK2, ST3GAL4, PHLDA1, NOP2, COCH, NT5E, ITGA6, CXCL10, COL6A1, ETV4, AHCY, PLSCR1, GSTO1, CDC6, SPP1, PLIN2, BMP2, ANXA4, EMP1, MYC, CD83, TNFRSF1B, PIM1, PUS1, DCPS, PTGER2, TNFRSF21, ARL4A, GPR83, LRRC8C, UMPS, CSF1, CD44, IL1R2, CST7, CCND2, BATF3, CKAP4, NRP1, LTB, GBP4, MYO1E, CD48, TNFRSF9, CAPG, IL18R1, SLC39A8, IRF8, LIF, CD79B, TGM2, CTLA4, PNP
cohort1	across	cohort1_across	BasalvsOther_S	HALLMARK_NOTCH_SIGNALING	0.673874	0.716887	0.334072	0.865413	32	MAML2, FZD1, FZD7, ST3GAL6, CCND1, APH1A, TCF7L2, PRKCA, JAG1, SAP30
cohort1	across	cohort1_across	BasalvsOther_S	HALLMARK_PROTEIN_SECRETION	0.743795	0.774787	0.279312	0.86065	95	CTSC, CAV2, ANP32E, SSPN, AP2M1, CLTA, ARF1, M6PR, LMAN1, DNM1L, SEC22B, ATP6V1B1, EGFR, VPS4B, RPS6KA3, COPE, DST
cohort1	across	cohort1_across	BasalvsOther_S	HALLMARK_PANCREAS_BETA_CELLS	0.810032	0.826563	0.29264	0.785898	39	DPP4, AKT3, DCX, MAFB, PAK3, SEC11A
cohort1	across	cohort1_across	BasalvsOther_S	HALLMARK_PI3K_AKT_MTOR_SIGNALING	0.872383	0.872383	0.254679	0.793297	103	CDK4, AP2M1, CALR, ACTR2, ACTR3, PFN1, CDK1, ARF1, CXCR4, IL2RG, MAP2K3, NCK1, CAMK4, EGFR, MAPKAP1, RPS6KA3, HSP90B1, SLA, PRKCB, LCK, MKNK1, ITPR2, RPS6KA1, CDK2, CAB39L, CSNK2B, MAP3K7, FASLG, PTPN11, TNFRSF1A, TRAF2, PPP2R1B
cohort1	across	cohort1_across	BasalvsOther_G2M	HALLMARK_MYC_TARGETS_V1	8.33836e-29	4.16918e-27	0.763361	2.43357	194	CDC20, RPS6, CCNA2, SERBP1, EEF1B2, RANBP1, PABPC1, ODC1, PHB2, RPS3, MCM7, PSMB2, CCT5, PSMD7, HDAC2, C1QBP, RAN, CCT4, DDX21, CNBP, MAD2L1, DEK, NAP1L1, SRPK1, KPNA2, HSPD1, FBL, CTPS1, HNRNPA3, SET, SYNCRIP, CCT2, HNRNPR, SNRPG, HDDC2, TYMS, RPS2, CCT3, RPLP0, PSMD1, SNRPD1, SNRPA1, TCP1, CDK4, HDGF, YWHAQ, PABPC4, AIMP2, CCT7, VDAC3, EIF3D, USP1, RSL1D1, SSB, RPS5, HNRNPA1, NOLC1, CLNS1A, RPL…
cohort1	across	cohort1_across	BasalvsOther_G2M	HALLMARK_E2F_TARGETS	9.09462e-26	2.27366e-24	0.744987	2.37583	195	CDC20, BIRC5, PLK1, CDCA3, HMGA1, CCNB2, ANP32E, DEPDC1, PSIP1, PTTG1, AURKB, TK1, RANBP1, STMN1, LYAR, MKI67, CDCA8, TRIP13, SMC4, MCM7, KIF2C, NCAPD2, DIAPH3, LBR, RAN, HMGB2, UBE2T, TUBB, BRCA2, CDKN2A, SSRP1, MAD2L1, DEK, CDK1, RAD51AP1, EED, CKS1B, NAP1L1, KPNA2, ORC6, DDX39A, HMMR, NASP, MELK, CTPS1, CDC25B, ILF3, CDKN3, SYNCRIP, AURKA, CENPE, SMC3, RACGAP1, LMNB1, CDK4, CHEK1, DSCC1, UBE2S…
cohort1	across	cohort1_across	BasalvsOther_G2M	HALLMARK_G2M_CHECKPOINT	1.81475e-21	3.02458e-20	0.721087	2.29519	190	CDC20, CENPF, BIRC5, PLK1, HMGA1, UBE2C, CCNB2, NCL, CCNA2, NDC80, PTTG1, AURKB, STMN1, MKI67, ODC1, NUSAP1, CENPA, SMC4, KIF2C, NEK2, TPX2, UCK2, PBK, KIF23, LBR, BRCA2, E2F4, MAD2L1, CDK1, CKS1B, KPNA2, ORC6, DDX39A, HMMR, PRC1, NASP, DTYMK, DKC1, CDC25B, ILF3, CDKN3, SYNCRIP, AURKA, CENPE, DBF4, SNRPD1, TROAP, RACGAP1, KIF20B, LMNB1, KIF5B, CDK4, CHEK1, UBE2S, TTK, TACC3, SMC2, CHMP1A, TOP2A, …
cohort1	across	cohort1_across	BasalvsOther_G2M	HALLMARK_ESTROGEN_RESPONSE_EARLY	8.2499e-19	1.03124e-17	-0.628916	-2.47799	196	XBP1, MLPH, KRT19, SLC39A6, TOB1, KRT18, TFF3, FOS, AR, KLF4, ELF3, CLDN7, KRT8, SLC9A3R1, DHRS2, BLVRB, CA12, BHLHE40, IL6ST, MAPT, STC2, MUC1, ELOVL5, TFF1, PRSS23, TTC39A, HES1, GFRA1, UGCG, FASN, TIPARP, SULT2B1, CHPT1, KDM4B, RHOBTB3, AQP3, KCNK15, RARA, INHBB, FLNB, TJP3, FAM102A, THSD4, GJA1, PEX11A, ANXA9, NRIP1, PGR, MAST4, SLC22A5, SEMA3B, GREB1, MPPED2, PDZK1, SCNN1A, SLC19A2, PDLIM3, …
cohort1	across	cohort1_across	BasalvsOther_G2M	HALLMARK_EPITHELIAL_MESENCHYMAL_TRANSITION	9.23678e-12	9.23678e-11	0.623765	1.99156	198	VIM, CALD1, SERPINE2, TPM2, SFRP1, VCAN, CALU, MCM7, POSTN, SERPINE1, PFN2, NT5E, TIMP3, DPYSL3, GLIPR1, FAS, PLOD3, GPX7, SERPINH1, TNFRSF11B, LOXL1, CDH11, COL6A2, ACTA2, EMP3, PCOLCE2, SPP1, ITGB1, LAMC1, MMP14, WIPF1, FN1, CTHRC1, PTX3, PLAUR, COL1A2, CD44, LGALS1, TGFBI, COL4A2, CD59, MMP2, MYLK, ITGA5, SGCB, COL6A3, GAS1, PPIB, SLIT2, ITGA2, SPARC, COLGALT1, TNFRSF12A, FSTL1, PLOD2, TPM4, P…
cohort1	across	cohort1_across	BasalvsOther_G2M	HALLMARK_ALLOGRAFT_REJECTION	7.21097e-11	6.00914e-10	0.615566	1.9624	194	HLA-DRA, CD74, RPS19, HLA-DQA1, TAP1, HLA-A, HLA-DMA, B2M, HLA-E, IL27RA, IL18, CDKN2A, MTIF2, FAS, SRGN, HLA-DMB, EIF5A, TAP2, EIF3A, HCLS1, MRPL3, ITGB2, EIF3D, BCAT1, CTSS, RPL9, NPM1, ABCE1, RPS9, EIF3J, LYN, IRF8, CCL5, HLA-DOB, CD47, RIPK2, LY75, CAPG, IFNAR2, TGFB1, THY1, STAT1, SOCS5, ETS1, CCL2, PSMB10, CSF1, IL2RG, CXCL9, NCK1, TAPBP, IL15, ABI1, RPS3A, SPI1, IL1B, CD8A, CCL4, PTPRC, HL…
cohort1	across	cohort1_across	BasalvsOther_G2M	HALLMARK_ESTROGEN_RESPONSE_LATE	4.7992e-10	3.428e-09	-0.512987	-2.02122	196	XBP1, AGR2, TSPAN13, KRT19, ZFP36, TOB1, TFF3, FOS, KLF4, DNAJC1, COX6C, SLC9A3R1, DCXR, DHRS2, BLVRB, CA12, IL6ST, MAPT, SCUBE2, ID2, ELOVL5, TFF1, PRSS23, UGDH, PRLR, CD9, DNAJC12, SULT2B1, ST6GALNAC2, CHPT1, EMP2, HMGCS2, BATF, RABEP1, FLNB, TJP3, FAM102A, ANXA9, NRIP1, PGR, LTF, CDH1, SLC22A5, IDH2, SEMA3B, TFPI2, PDCD4, PDZK1, SCNN1A, PDLIM3, NPY1R, SERPINA5, SIAH2, CISH, GLA, PTGER3, OLFM1,…
cohort1	across	cohort1_across	BasalvsOther_G2M	HALLMARK_MITOTIC_SPINDLE	4.13792e-09	2.5862e-08	0.588203	1.87802	198	FSCN1, CENPF, BIRC5, PLK1, CCNB2, CEP57, CCDC88A, NDC80, NUSAP1, SMC4, KIF2C, NEK2, TPX2, KIF23, BRCA2, CDK1, PRC1, AURKA, CENPE, SMC3, PIF1, RACGAP1, KIF20B, LMNB1, KIF5B, DLGAP5, TTK, CENPJ, EPB41L2, SPTBN1, CDC42EP1, TOP2A, BIN1, WASF2, PPP4R2, BCAR1, KATNA1, RALBP1, KIF11, MYH9, KIF15, BUB1, CDC42BPA, DST, ATG4B, CAPZB, NCK1, CNTRL, FBXO5, ABI1, WASF1, SOS1, DOCK4, MYO1E, SASS6, LRPPRC, GSN, …
cohort1	across	cohort1_across	BasalvsOther_G2M	HALLMARK_MYC_TARGETS_V2	1.15016e-08	6.38977e-08	0.751876	2.09278	58	PLK1, NIP7, WDR43, MPHOSPH10, HSPD1, NOP2, CDK4, AIMP2, NDUFAF4, MRTO4, NOLC1, NPM1, DDX18, PES1, PA2G4, WDR74, UNG, RRP9, MCM4, PUS1, RCL1, TCOF1, BYSL, HSPE1, NOP16, UTP20, MCM5, SLC19A1, CBX3, TBRG4, PPAN, FARSA, SRM, PPRC1, TFB2M, MYBBP1A, PLK4, GNL3, DCTPP1, SUPV3L1, NOP56
cohort1	across	cohort1_across	BasalvsOther_G2M	HALLMARK_TNFA_SIGNALING_VIA_NFKB	1.89831e-07	9.49153e-07	-0.46188	-1.82387	199	RHOB, BTG2, FOSB, ZFP36, SAT1, FOS, GADD45B, TSC22D1, IER3, JUNB, KLF4, DUSP1, NR4A1, ATF3, IER2, DUSP4, JUN, BHLHE40, IL6ST, EFNA1, MAFF, PPP1R15A, ID2, CEBPD, SDC4, NR4A2, BCL3, HES1, TRIB1, TIPARP, KLF2, KLF6, EGR1, BTG1, LITAF, LDLR, MCL1, CDKN1A, ZC3H12A, IRF1, EIF1, PLK2, MAP3K8, NINJ1, DNAJB4, CCNL1, DUSP5, IER5, KDM6B, EDN1, EGR3, TGIF1, NR4A3, B4GALT1, AREG, PDLIM5, SLC16A6, TNFAIP3, SOC…
cohort1	across	cohort1_across	BasalvsOther_G2M	HALLMARK_INTERFERON_GAMMA_RESPONSE	2.82377e-05	0.000128353	0.515465	1.64578	198	PSMB9, HLA-B, CD74, UPP1, C1S, HLA-DQA1, TAP1, HLA-A, PSMB2, HLA-DMA, B2M, PFKP, SSPN, TNFAIP6, FAS, LYSMD2, NUP93, PSMB8, IL15RA, HLA-DRB1, PNPT1, C1R, EPSTI1, NMI, PLSCR1, CXCL10, SOD2, PTPN2, PSME2, MT2A, IRF8, PIM1, SRI, CCL5, BATF2, VCAM1, IFI27, RIPK2, EIF2AK2, IFNAR2, IFI44L, CASP1, CASP4, ARL4A, STAT1, NLRC5, LAP3, CCL2, PSMB10, CIITA, PELI1, CXCL9, TAPBP, IL15, APOL6
cohort1	across	cohort1_across	BasalvsOther_G2M	HALLMARK_MTORC1_SIGNALING	5.76691e-05	0.000240288	0.507496	1.61905	196	PLK1, CTSC, TPI1, TOMM40, PSAT1, GAPDH, PPA1, ENO1, PNO1, HSPD1, SERPINH1, CALR, CCT6A, DDX39A, POLR3G, AURKA, ASNS, ACTR3, SHMT2, PGM1, GMPS, ACTR2, ITGB2, DDIT4, BCAT1, TES, FADS1, PDAP1, CXCR4, ABCF2, SLC7A11, PLOD2, PSMC2, LDHA, RPA1, UCHL5, PSMD14, CYB5B, ELOVL6, PHGDH, ME1, NUFIP1, M6PR, CORO1A, HSPA9, PSMG1, HPRT1, ARPC5L, UNG, DHCR7, SEC11A, CACYBP, RRP9, PSMA4, BUB1, RRM2, SLC6A6, MLLT11…
cohort1	across	cohort1_across	BasalvsOther_G2M	HALLMARK_ANDROGEN_RESPONSE	0.00201756	0.00775983	-0.434279	-1.55838	97	AZGP1, SPDEF, KRT19, SAT1, TSC22D1, KRT8, ELOVL5, DNAJB9, BMPR1B, IQGAP2, SCD, HMGCS1, DHCR24, DBI, SLC38A2, HMGCR, INPP4B, AKT1, B4GALT1, PDLIM5, TPD52, SRF, ACSL3, APPBP2, MAP7, ZBTB10, GPD1L, NKX3-1, ZMIZ1
cohort1	across	cohort1_across	BasalvsOther_G2M	HALLMARK_P53_PATHWAY	0.00229889	0.00797061	-0.356512	-1.40201	193	BTG2, SAT1, TOB1, FOS, TSC22D1, IER3, KLF4, ATF3, HINT1, DCXR, JUN, PPP1R15A, SERTAD3, TXNIP, ZFP36L1, TRAF4, VAMP8, MKNK2, CTSF, BTG1, HEXIM1, CLCA2, EPHX1, INHBB, NUPR1, CDKN1A, WWP1, PLK2, FUCA1, TSPYL2, NINJ1, PLK3, SLC19A2, IER5, RPL36, ANKRA2, IP6K2, RAD51C, ZBTB16
cohort1	across	cohort1_across	BasalvsOther_G2M	HALLMARK_GLYCOLYSIS	0.00239118	0.00797061	0.458296	1.46325	198	TPI1, UGP2, DEPDC1, STMN1, VCAN, CENPA, MET, ENO1, ME2, PFKP, MDH1, NT5E, CDK1, HMMR, NASP, AURKA, PKM, MDH2, KIF20A, DDIT4, CD44, TGFBI, TPST1, HDLBP, CXCR4, DSC2, PLOD2, PLOD1, LDHA, SDC2, DLD, GOT2, CLN6, FKBP4, SLC16A3, ALDH7A1, ME1, B3GNT3, SLC25A10, ALDH9A1, ADORA2B, PYGB, SLC25A13, SOX9, KDELR3, RPE, CHST2, AK4, IGFBP3, VEGFA, B4GALT2, PRPS1, PYGL, SAP30, EXT1, PGAM1, TALDO1, EXT2, TGFA, C…
cohort1	across	cohort1_across	BasalvsOther_G2M	HALLMARK_APICAL_JUNCTION	0.00377463	0.0117957	0.453667	1.44573	193	FSCN1, CALB2, VCAN, LAMB3, SGCE, ARPC2, MSN, TNFRSF11B, PFN1, CDH11, RSU1, ITGB1, ACTG2, EPB41L2, VASP, MYL12B, TGFBI, MMP2, SIRPA, ZYX, SLIT2, ITGA2, FLNC, AKT3, VCAM1, CDH3, SPEG, NEXN, MYH9, THY1, YWHAH, GNAI2, LAMC2, FBN1, ACTN1, SORBS3, LAYN, MDK, RAC2, JAM3, TIAL1, DSC3, MPZL1, PTPRC, SHC1, DHX16, NFASC, CD209, NF2, ACTB, BMP1, MMP9, CD276, ACTG1, CAP1
cohort1	across	cohort1_across	BasalvsOther_G2M	HALLMARK_ANGIOGENESIS	0.00504341	0.0148336	0.632705	1.63353	36	S100A4, VCAN, POSTN, PDGFA, SPP1, FSTL1, TNFRSF21, NRP1, COL5A2, VEGFA, CCND2, JAG1, JAG2, COL3A1, LUM, FGFR1, MSX1, CXCL6
cohort1	across	cohort1_across	BasalvsOther_G2M	HALLMARK_BILE_ACID_METABOLISM	0.00724791	0.0201331	-0.390338	-1.42874	111	AR, SULT2B1, EFHC1, GSTK1, PEX11A, DHCR24, IDH2, ABCD3, SOD1, PEX7, SLC22A18, DIO1, ABCA5, LONP2, ATXN1, EPHX2, SCP2, CROT, PEX11G, GNMT, HSD17B4, ACSL1, PNPLA8, NUDT12, SERPINA6, RXRA, ABCA3, ISOC1, ABCA2, FDXR, HSD3B7, SLC27A2, PEX1, AMACR, IDH1, IDI1, SLC27A5
cohort1	across	cohort1_across	BasalvsOther_G2M	HALLMARK_INFLAMMATORY_RESPONSE	0.0109254	0.028751	0.431277	1.3775	199	SPHK1, MARCO, MET, SERPINE1, IL18, TNFAIP6, CD70, IL15RA, EMP3, DCBLD2, MMP14, AXL, PLAUR, ITGA5, NMI, GNA15, CXCL10, TNFRSF1B, ITGB8, LYN, ADGRE1, SRI, CCL5, RIPK2, CYBB, EIF2AK2, SLC7A1, ADORA2B, CCL2, ADRM1, CSF1, CXCL9, PDPN, TAPBP, PCDH7, IL15, ABI1, CHST2, IL1B, OPRK1, HRH1, LY6E, LCP2, IRAK2, ATP2B1, KCNJ2, C3AR1, GPR183, CCR7, MSR1, PTPRE, HAS2, CD14, RGS1, IFNAR1, IL1R1, OSMR, CXCR6, CX3…
cohort1	across	cohort1_across	BasalvsOther_G2M	HALLMARK_COMPLEMENT	0.0118995	0.0289872	0.429852	1.37295	199	CTSC, PSMB9, C1S, PLA2G7, SERPINE1, CDH13, PFN1, DPP4, C1QC, SPOCK2, C3, L3MBTL4, MMP14, FN1, PLAUR, COL4A2, C1R, CD59, C1QA, CTSS, FCER1G, ANXA5, APOC1, PLSCR1, ZEB1, GNB2, LYN, PIM1, CCL5, CXCL1, ME1, PRSS3, CASP1, CASP4, GNAI2, CTSB, LAP3, DGKG, CPM, DOCK10, CTSV, DOCK4, SH2B3, GNG2, XPNPEP1, FDX1, LCP2, WAS, CFH, STX4, PLEK, LRP1, CTSH, RAF1, CALM3, RHOG, GZMA, DGKH, ZFPM2, ERAP2, APOBEC3G, F…
cohort1	across	cohort1_across	BasalvsOther_G2M	HALLMARK_APOPTOSIS	0.0121746	0.0289872	-0.348413	-1.33945	159	RHOB, BTG2, HSPB1, SAT1, KRT18, GADD45B, IER3, ATF3, GPX4, TNFSF10, JUN, ERBB3, TXNIP, CLU, IFITM3, ERBB2, BNIP3L, WEE1, RARA, MCL1, CDKN1A, EBP, IRF1, MGMT, PDCD4, PLAT, SOD1, EGR3, NEDD9, BCL10, APP, SC5D, ISG20, LMNA, PSEN1, SQSTM1, BCL2L1, BCAP31, BRCA1
cohort1	across	cohort1_across	BasalvsOther_G2M	HALLMARK_SPERMATOGENESIS	0.012851	0.0292069	0.463968	1.42476	127	CCNB2, KIF2C, NEK2, CDK1, CDKN3, AURKA, DBF4, TTK, VDAC3, PEBP1, CSNK2A2, IL13RA2, IL12RB2, PSMG1, ARL4A, BUB1, EZH2, GMCL1, MLLT10, JAM3, RFC4, CAMK4, NF2, TLE4, PGS1, TALDO1, ART3, NCAPH, CCNA1, TSN, HSPA4L, TOPBP1
cohort1	across	cohort1_across	BasalvsOther_G2M	HALLMARK_INTERFERON_ALPHA_RESPONSE	0.0215755	0.0464701	0.476181	1.41626	95	PSMB9, CD74, C1S, TAP1, B2M, PSMB8, PNPT1, EPSTI1, PROCR, NMI, PLSCR1, CXCL10, HLA-C, PSME2, BATF2, CD47, IFI27, RIPK2, EIF2AK2, IFI44L, CASP1, LAP3, NCOA7, CSF1, IL15
cohort1	across	cohort1_across	BasalvsOther_G2M	HALLMARK_KRAS_SIGNALING_UP	0.0225195	0.0464701	0.417559	1.3326	197	KCNN4, ETV5, GYPC, SPRY2, SATB1, GNG11, SPON1, PSMB8, TMEM158, SPP1, DCBLD2, ETV4, ITGB2, PLAUR, ETV1, CTSS, FCER1G, EPHB2, EMP1, ITGA2, CXCR4, CXCL10, LAPTM5, PRRX1, TNFRSF1B, IRF8, BIRC3, PLAU, GPNMB, G0S2, LY96, AKAP12, PRELID3B, BMP2, MAFB, NRP1, PDCD1LG2, ETS1, IL2RG, SOX9, IL1B, IGFBP3, CD37, STRN, F13A1, FGF9, MMP9, ZNF277, ENG, C3AR1, CCND2, TSPAN7, CFH, PRDM1, CSF2RA, CBL, NIN, GFPT2, TR…
cohort1	across	cohort1_across	BasalvsOther_G2M	HALLMARK_CHOLESTEROL_HOMEOSTASIS	0.0232351	0.0464701	-0.407818	-1.39834	73	ATF3, TM7SF2, CLU, FASN, CD9, SCD, LDLR, PMVK, EBP, ETHE1, HMGCS1, SEMA3B, HSD17B7, TP53INP1, HMGCR, CPEB2, ECH1, CYP51A1, SC5D, SQLE, SREBF2, FBXO6, TMEM97, ALCAM
cohort1	across	cohort1_across	BasalvsOther_G2M	HALLMARK_XENOBIOTIC_METABOLISM	0.0292653	0.0562795	-0.313568	-1.23461	195	CYB5A, ESR1, FBP1, DCXR, SERTAD1, SPINT2, BLVRB, ID2, ELOVL5, MCCC2, UGDH, PDK4, TMBIM6, JUP, EPHX1, SAR1B, NINJ1, CSAD, DHRS7, ALDH2, MAOA, ACP2, TDO2, PDLIM5, CROT, GNMT, ECH1, ENTPD5, ACSM1, ACOX2, CFB, DHPS, CA2, KYNU, ETFDH
cohort1	across	cohort1_across	BasalvsOther_G2M	HALLMARK_COAGULATION	0.0430266	0.0796789	0.426544	1.31854	136	ANXA1, C1S, MMP7, SERPINE1, TIMP3, DPP4, C3, MMP14, PROS1, FN1, C1R, MMP2, C1QA, ITGA2, SPARC, APOC1, WDR1, GNB2, CTSK, PLAU, CAPN2, CTSB, FBN1, KLK8, MMP1, CTSV, MMP3, HTRA1, GSN, CFI, BMP1, PEF1, MMP9, CTSE, ISCU, CFH, PLEK, LRP1, CTSH
cohort1	across	cohort1_across	BasalvsOther_G2M	HALLMARK_FATTY_ACID_METABOLISM	0.0495201	0.0884288	-0.31931	-1.22463	156	GLUL, XIST, REEP6, ELOVL5, UGDH, FASN, BMPR1B, HMGCS2, EPHX1, GSTZ1, TP53INP2, HMGCS1, DHCR24, SLC22A5, SERINC1, CRAT, HSD17B7, MIF, ALDOA, ECI2, MAOA, ACAA1, PCBD1, TDO2, ECH1, HSD17B4, ACSL1, LTC4S, BLVRA, CA2, HSDL2, ETFDH
cohort1	across	cohort1_across	BasalvsOther_G2M	HALLMARK_UV_RESPONSE_UP	0.0563663	0.0971832	-0.316712	-1.21322	155	RHOB, BTG2, FOSB, FOS, JUNB, NR4A1, ATF3, IL6ST, HSPA2, BTG1, AQP3, TMBIM6, EPHX1, NAT1, DNAJB1, IRF1, PPP1R2, CYB5R1, PDLIM3, SULT1A1, ALDOA, MAOA, ACAA1, OLFM1, CDC34, MRPL23, ICAM1, IGFBP2, STARD3, SQSTM1, RET, CA2, DGAT1, SLC25A4, PRKCD
cohort1	across	cohort1_across	BasalvsOther_G2M	HALLMARK_IL6_JAK_STAT3_SIGNALING	0.0755089	0.125848	0.443055	1.30187	86	LTBR, FAS, IL15RA, CD44, CXCL3, TNFRSF12A, CXCL10, PDGFC, TNFRSF1B, TNFRSF21, PTPN2, PIM1, CXCL1, ITGA4, TGFB1, BAK1, STAT1, CSF1, IL2RG, CXCL9, HMOX1, IL1B, LEPR, IL1R2, CD14, IFNAR1, IL1R1, CSF2RA, CBL, OSMR, PTPN11, LTB, IL7, IFNGR2, IL10RB, TNFRSF1A, IL2RA
cohort1	across	cohort1_across	BasalvsOther_G2M	HALLMARK_KRAS_SIGNALING_DN	0.0969721	0.156407	-0.292676	-1.14839	188	BTG2, TFAP2B, EFHD1, NR4A2, GAMT, GPRC5C, BMPR1B, LYPD3, SIDT1, MAGIX, EDN1, MTHFR, ZBTB16, THRB, TNNI3, RGS11, THNSL2, SKIL, CELSR2, PNMT, IGFBP2, PDK2, FGFR3, ZC2HC1C, COL2A1, CCDC106, GP2, CPEB3, RIBC2, YBX2, KRT4, SLC25A23, EGF, CAPN9, HSD11B2, IDUA, PRODH, VPS50, PDE6B, SLC29A3, EDN2, PTPRJ
cohort1	across	cohort1_across	BasalvsOther_G2M	HALLMARK_MYOGENESIS	0.100883	0.15763	0.3795	1.21114	197	SPHK1, TPM2, CRYAB, MRAS, PRNP, SVIL, CDH13, NCAM1, SSPN, COL6A2, ITGB1, WWTR1, TEAD4, COL4A2, TPD52L1, MYLK, COL6A3, BIN1, SPARC, IGFBP7, DMD, TAGLN, TNNI2, HSPB2, LSP1, SPEG, FHL1, MYH9, TGFB1, COL1A1, ADAM12, SCHIP1, SORBS3, MAPK12, KLF5, IGFBP3, TPM3, GSN, GABARAPL2, PDLIM7, NQO1, IFRD1, MEF2C, MYL6B, RB1, NOTCH1
cohort1	across	cohort1_across	BasalvsOther_G2M	HALLMARK_UV_RESPONSE_DN	0.107754	0.163263	0.395471	1.22596	140	CAV1, NFIB, MAP1B, MET, SERPINE1, ANXA2, EFEMP1, MT1E, TGFBR2, LAMC1, COL1A2, RGS4, SDC2, DAB2, SRI, SNAI2, AKT3, CELF2, SLC7A1, NRP1, COL1A1, SCHIP1, CDC42BPA, ADORA2B, PTGFR, NR3C1, ANXA4, COL5A2, RND3, SMAD3, LTBP1, SYNE1, BDNF, ATP2B1, ADGRL2, HAS2, PPARG, DLC1, COL3A1
cohort1	across	cohort1_across	BasalvsOther_G2M	HALLMARK_OXIDATIVE_PHOSPHORYLATION	0.124336	0.182848	0.376045	1.19371	184	LDHB, PHB2, UQCRH, POLR2F, SDHD, MDH1, MRPL15, COX4I1, MRPL11, DLAT, TOMM22, MDH2, ACAT1, MRPS15, CYCS, VDAC3, AFG3L2, VDAC2, ECHS1, SLC25A5, COX7A2L, MRPS22, LDHA, OAT, CYB5R3, DLD, GOT2, UQCRC2, SDHB, TIMM8B, TIMM50, TIMM17A, HSPA9, CS, BAX, ACAA2, SLC25A3, COX5A, VDAC1, NDUFA4, MRPL35, NDUFA9, NDUFS3, PDHA1, NDUFAB1, SDHA, SUCLG1, UQCRB, LRPPRC, FDX1, SLC25A6, FH, ATP1B1, FXN, HADHA, IMMT, ISC…
cohort1	across	cohort1_across	BasalvsOther_G2M	HALLMARK_HEDGEHOG_SIGNALING	0.186381	0.266259	0.471767	1.21802	36	CDK6, NRP2, MYH9, NRP1, THY1, HEY2, VEGFA, L1CAM, DPYSL2, PML, ADGRG1
cohort1	across	cohort1_across	BasalvsOther_G2M	HALLMARK_HYPOXIA	0.235648	0.317622	0.35029	1.11629	193	CAV1, S100A4, TPI1, UGP2, GAPDH, ENO1, SERPINE1, SRPX, CSRP2, PFKP, PKP1, ANXA2, MT1E, PGM1, PLAUR, DDIT4, TGFBI, TES, PLIN2, HDLBP, CXCR4, LDHA, SDC2, LOX, MT2A, PIM1, BGN, AKAP12, SCARB1, CHST3, GRHPR, MYH9, ADORA2B, ETS1, SLC6A6, NR3C1, PHKG1, HS3ST1, KDELR3, CHST2, HMOX1, AK4, IGFBP3, VEGFA, GCNT2, RBPJ, XPNPEP1, GBE1, SAP30, PFKL, EXT1
cohort1	across	cohort1_across	BasalvsOther_G2M	HALLMARK_WNT_BETA_CATENIN_SIGNALING	0.245211	0.317622	0.437066	1.15773	42	HDAC2, FZD1, DKK1, WNT5B, SKP2, HEY2, RBPJ, CCND2, NOTCH1, JAG1, JAG2, ADAM17, CTNNB1
cohort1	across	cohort1_across	BasalvsOther_G2M	HALLMARK_UNFOLDED_PROTEIN_RESPONSE	0.247504	0.317622	0.372851	1.12655	109	PSAT1, PDIA6, CKS1B, CALR, EIF4EBP1, DKC1, DDX10, LSM4, ASNS, KIF5B, DDIT4, NOLC1, NPM1, EEF2, NOP14, HSPA9, SEC11A, RRP9, CCL2, HSP90B1, KDELR3, ATF4, VEGFA, PAIP1, SHC1, SLC7A5, SPCS3, PARN, EIF2S1, SDAD1
cohort1	across	cohort1_across	BasalvsOther_G2M	HALLMARK_REACTIVE_OXYGEN_SPECIES_PATHWAY	0.247745	0.317622	0.42753	1.15332	47	PRNP, PFKP, MGST1, FTL, MBP, STK25, PRDX6, GCLM, SOD2, LSP1, LAMTOR5, PRDX4, PRDX1, NQO1, CDKN2D, MSRA
cohort1	across	cohort1_across	BasalvsOther_G2M	HALLMARK_APICAL_SURFACE	0.317151	0.396439	-0.347258	-1.07494	42	HSPB1, GATA3, GSTM3, LYPD3, ATP8B1, B4GALT1, APP, BRCA1, ADAM10
cohort1	across	cohort1_across	BasalvsOther_G2M	HALLMARK_DNA_REPAIR	0.382335	0.466262	0.335301	1.04425	147	POLR2F, SSRP1, POLR2C, DGUOK, SF3A3, TYMS, HCLS1, POLD3, ZWINT, SDCBP, ALYREF, TAF6, HPRT1, RAD51, SNAPC5, NUDT21, NELFE, ADRM1, DUT, NCBP2, CSTF3, RFC3, RFC4, RFC5, ITPA, POLR1C, POLD1, POLR2G, GUK1, RFC2, GTF2H1, GTF2A2, RPA2, UMPS, POLR3C, POLR1D, SEC61A1, GTF2H3
cohort1	across	cohort1_across	BasalvsOther_G2M	HALLMARK_PI3K_AKT_MTOR_SIGNALING	0.450121	0.535858	0.336888	1.01134	103	CDK1, AP2M1, CALR, PFN1, ACTR3, CDK4, ACTR2, ARF1, CXCR4, IL2RG, NCK1, HSP90B1, CAMK4, MAP2K3, PPP2R1B, RPS6KA1, RPS6KA3, MKNK1, MAP3K7, PTPN11, RAF1, SLA, PPP1CA, PRKCB, TNFRSF1A, LCK, EGFR, TRAF2, MAPK1, PIN1, ARHGDIA, CSNK2B, ITPR2, CAB39L
cohort1	across	cohort1_across	BasalvsOther_G2M	HALLMARK_PROTEIN_SECRETION	0.498949	0.580174	0.331427	0.985736	95	CAV2, CTSC, ANP32E, SSPN, AP2M1, CLTA, ARF1, LMAN1, ATP6V1B1, M6PR, DST, DNM1L, VPS4B
cohort1	across	cohort1_across	BasalvsOther_G2M	HALLMARK_ADIPOGENESIS	0.544302	0.618525	0.305096	0.972273	193	CHCHD10, SSPN, APOE, MRPL15, TKT, ATP1B3, MTCH2, LAMA4, C3, DLAT, PGM1, MDH2, MYLK, ECHS1, PLIN2, DLD, TANK, SLC5A6, ELOVL6, ME1, SDHB, UBQLN1, SCARB1, CS, AK2, ACAA2, DHCR7, CDKN2C, ARL4A, SLC25A10, PTCD3, YWHAG, NDUFS3, JAGN1, NDUFAB1, GADD45A, SUCLG1, COQ9, SLC19A1, RAB34, GBE1, PFKL, COL4A1, MCCC1, TALDO1, IMMT, PPARG, ATL2, GHITM, STAT5A, ESRRA, DNAJC15, MGLL
cohort1	across	cohort1_across	BasalvsOther_G2M	HALLMARK_PEROXISOME	0.586148	0.651275	0.313302	0.941493	104	PABPC1, CNBP, ITGB1BP1, CRABP1, TSPO, CTPS1, TOP2A, FADS1, ACSL5, ACSL4, SOD2, CLN6, PEX5, YWHAH, ALDH9A1, SLC25A19, VPS4B, SLC35B2, MSH2, CTBP1, SMARCC1, PRDX1
cohort1	across	cohort1_across	BasalvsOther_G2M	HALLMARK_NOTCH_SIGNALING	0.641721	0.683934	0.350949	0.887419	32	MAML2, FZD7, FZD1, ST3GAL6, APH1A, TCF7L2, SAP30, NOTCH1, JAG1
cohort1	across	cohort1_across	BasalvsOther_G2M	HALLMARK_IL2_STAT5_SIGNALING	0.642898	0.683934	0.291705	0.93062	196	PRNP, ODC1, UCK2, ST3GAL4, GLIPR2, PHLDA1, NT5E, ITGA6, NOP2, SPP1, COL6A1, ETV4, CD44, EMP1, PLIN2, PLSCR1, CXCL10, TNFRSF1B, GSTO1, TNFRSF21, IRF8, PIM1, COCH, CD83, CAPG, BMP2, NRP1, ARL4A, CSF1, PUS1, CKAP4, ANXA4, AHCY, FGL2, MYO1E, CTSZ, DCPS, ADAM19, IL1R2, SLC2A3, UMPS, CCND2, PLAGL1, LRRC8C, TLR7, PTGER2, LTB, NCS1, CDCP1, GPR83, TRAF1
cohort1	across	cohort1_across	BasalvsOther_G2M	HALLMARK_TGF_BETA_SIGNALING	0.71851	0.748448	0.309616	0.853215	54	SERPINE1, WWTR1, FNTA, SPTBN1, HDAC1, FKBP1A, BMP2, TGFB1, SMAD3, LTBP2, ENG, MAP3K7, IFNGR2, PPP1CA, CTNNB1, TJP1, SMAD6, ID1, SMAD1
cohort1	across	cohort1_across	BasalvsOther_G2M	HALLMARK_PANCREAS_BETA_CELLS	0.742845	0.758005	0.316015	0.827095	39	DPP4, AKT3, MAFB, SEC11A, PAK3, DCX
cohort1	across	cohort1_across	BasalvsOther_G2M	HALLMARK_HEME_METABOLISM	0.810528	0.810528	0.267003	0.849858	190	ADD2, GYPC, SLC25A37, OPTN, C3, HTATIP2, ASNS, HDGF, GMPS, PICALM, GCLM, SLC7A11, RAD23A, MOCOS, SDCBP, FBXO7, SEC14L1, ENDOD1, CTSB, RCL1, NR3C1, UROS, TCEA1, MAP2K3, ARL2BP, HMBS, SNCA
cohort1	within	cohort1_within	G1Basal_vs_OtherBasal	HALLMARK_E2F_TARGETS	1e-50	5e-49	-0.92702	-3.04777	195	BIRC5, CDC20, CDCA3, PTTG1, MKI67, PLK1, HMGB2, CCNB2, TK1, CDK1, UBE2T, DEPDC1, AURKB, RAD51AP1, CDCA8, MAD2L1, STMN1, ORC6, CDKN3, TRIP13, SMC4, MCM7, TOP2A, ASF1B, DIAPH3, KIF2C, HMMR, ANP32E, RRM2, BRCA2, CKS2, KPNA2, NASP, MELK, LMNB1, CENPE, CKS1B, MYBL2, AURKA, SPC25, DLGAP5, PCNA, RNASEH2A, ATAD2, RANBP1, TACC3, DEK, RACGAP1, CENPM, CHEK1, UBE2S, TUBB, HMGB3, NCAPD2, SNRPB, KIF4A, BUB1B, …
cohort1	within	cohort1_within	G1Basal_vs_OtherBasal	HALLMARK_G2M_CHECKPOINT	6.39827e-48	1.59957e-46	-0.884589	-2.9002	190	UBE2C, BIRC5, CENPF, CDC20, PTTG1, MKI67, PLK1, CCNB2, NUSAP1, TPX2, CDK1, CCNA2, AURKB, CENPA, MAD2L1, STMN1, PRC1, ORC6, NDC80, CDKN3, PBK, SMC4, KIF23, TOP2A, NEK2, KIF2C, HMMR, BRCA2, CKS2, KPNA2, NASP, LMNB1, CENPE, CKS1B, GINS2, KIF20B, MYBL2, AURKA, CDC45, SMC2, TROAP, DTYMK, TACC3, RACGAP1, TTK, CHEK1, UBE2S, HMGN2, HMGB3, KIF4A, DBF4, MCM5, KIF15, MCM3, KIF11, BUB1, TMPO, MCM2, DDX39A, L…
cohort1	within	cohort1_within	G1Basal_vs_OtherBasal	HALLMARK_MYC_TARGETS_V1	2.07207e-36	3.45345e-35	-0.844401	-2.77477	194	CDC20, TYMS, CCNA2, MAD2L1, MCM7, KPNA2, CDC45, PCNA, RANBP1, DEK, RRM1, MCM4, MCM5, DUT, MCM2, RAN, USP1, RFC4, SNRPD1, BUB3, HNRNPA2B1, CCT5, SNRPG, MCM6, TFDP1, PA2G4, HNRNPA3, HNRNPR, HSPD1, SRSF3, PTGES3, PSMB2, POLD2, SNRPA1, SNRPD3, LSM2, ODC1, RUVBL2, CCT7, SERBP1, HSPE1, CDK4, PSMD14, SRSF7, XRCC6, POLE3, CCT2, PSMD1, C1QBP, ERH, HNRNPA1, CBX3, LDHA, PPM1G, HPRT1, NOLC1, CDK2, SSBP1, CTP…
cohort1	within	cohort1_within	G1Basal_vs_OtherBasal	HALLMARK_MITOTIC_SPINDLE	4.87162e-18	6.08952e-17	-0.734792	-2.42004	198	BIRC5, CENPF, PLK1, CCNB2, NUSAP1, TPX2, CDK1, PRC1, NDC80, SMC4, KIF23, TOP2A, NEK2, KIF2C, BRCA2, LMNB1, CENPE, KIF20B, AURKA, DLGAP5, RACGAP1, TTK, ECT2, KIF4A, ANLN, KIF15, KIF11, BUB1, CENPJ, PIF1, CKAP5, FBXO5, KIF22, SASS6, SMC3, CCDC88A, INCENP, SMC1A, CEP57, ESPL1, SAC3D1, KNTC1, EPB41L2, YWHAE, CEP72, MAPRE1, CDK5RAP2, CDC27, ARHGDIA, BIN1
cohort1	within	cohort1_within	G1Basal_vs_OtherBasal	HALLMARK_EPITHELIAL_MESENCHYMAL_TRANSITION	8.24082e-11	8.24082e-10	0.548045	2.09046	198	COL3A1, CALD1, SFRP1, PDGFRB, COL5A2, BGN, SPARC, COL5A3, SNAI2, COL5A1, COL1A2, SGCD, COL1A1, FN1, LRP1, THY1, SAT1, BMP1, ADAM12, NID2, TAGLN, COL6A2, LOXL2, MGP, COL4A1, SFRP4, MMP2, FBN1, MYL9, NOTCH2, GAS1, MXRA5, CTHRC1, TPM1, EFEMP2, COL6A3, PRRX1, JUN, CXCL12, HTRA1, LAMC1, GEM, PCOLCE, TIMP1, RHOB, MFAP5, VEGFA, IL6, TIMP3, NNMT, DST, DCN, FAP, MMP14, EDIL3, MATN2, COPA, ACTA2, LUM, SNTB…
cohort1	within	cohort1_within	G1Basal_vs_OtherBasal	HALLMARK_MTORC1_SIGNALING	7.35196e-10	6.12663e-09	-0.641556	-2.11061	196	PLK1, RRM2, AURKA, DHFR, MCM4, BUB1, MCM2, TOMM40, DDX39A, UNG, ENO1, CTSC, GMPS, HSPD1, CACYBP, POLR3G, MTHFD2, TPI1, CCT6A, HSPE1, TUBG1, PSMD14, PSMG1, CDC25A, PDAP1, LDHA, HPRT1, STIP1, ELOVL6, ARPC5L, HSPA9, RPA1, PSMA3, PSAT1, CCNF, PSMA4, UCHL5, GAPDH, PHGDH, PNO1, PPIA, SORD, TMEM97, IMMT, EBP, PSMD12, HMBS, EIF2S2, CYB5B, PSME3, SHMT2, PNP, ABCF2, PPA1, ALDOA, PRDX1, ETF1, PSMD13, PSMC2,…
cohort1	within	cohort1_within	G1Basal_vs_OtherBasal	HALLMARK_MYC_TARGETS_V2	4.35231e-09	3.1088e-08	-0.806148	-2.24244	58	PLK1, MCM4, MCM5, UNG, PA2G4, HSPD1, PLK4, HSPE1, CDK4, DCTPP1, CBX3, NOLC1, NPM1, TCOF1, NIP7, NOP16, WDR43, NOP56, SORD, TMEM97, MRTO4, DDX18, AIMP2, FARSA, SRM, SLC19A1, PHB, PES1, GRWD1, PUS1, NOP2, IMP4, PPAN
cohort1	within	cohort1_within	G1Basal_vs_OtherBasal	HALLMARK_TNFA_SIGNALING_VIA_NFKB	7.19526e-09	4.49704e-08	0.518051	1.97709	199	PNRC1, SGK1, ABCA1, JUNB, IER2, SAT1, IFIT2, CCNL1, NINJ1, KLF6, TSC22D1, FOSB, ZFP36, EGR2, PHLDA1, IRS2, CSF1, ATF3, MCL1, SOD2, FOS, CCND1, JUN, PPP1R15A, IFNGR2, MSC, REL, LITAF, CDKN1A, GEM, NR4A2, MAP3K8, RHOB, TRIB1, IFIH1, VEGFA, IL6, BHLHE40, NFAT5, BTG1, EFNA1, CFLAR, DUSP1, CEBPB, NR4A1, EGR1, CEBPD, NAMPT, TANK, IER3, ICAM1, SLC2A6, TGIF1, PLPP3, BTG2, ZC3H12A, SQSTM1, MAFF, KLF4, DUS…
cohort1	within	cohort1_within	G1Basal_vs_OtherBasal	HALLMARK_MYOGENESIS	2.37576e-08	1.31987e-07	0.509645	1.94317	197	CRYAB, TPD52L1, COL3A1, SPARC, FABP3, HSPB2, SGCD, COL1A1, LPIN1, EIF4A2, GSN, SSPN, SOD3, DMD, ADAM12, TAGLN, COL6A2, IGFBP7, APP, GABARAPL2, COL6A3, MAPRE3, DAPK2, SVIL, ATP6AP1, HDAC5, CDKN1A, KLF5, MB, COX7A1, ITGB4, FHL1, BHLHE40, ITGA7, SIRT2, EPHB3, SYNGR2, LSP1, CLU, IFRD1, IGFBP3, ERBB3, PDE4DIP, GAA, SH3BGR, TNNT3, COL4A2, TGFB1, AEBP1, SPDEF, ITGB5, OCEL1, AGRN, WWTR1, MEF2D, LAMA2, TS…
cohort1	within	cohort1_within	G1Basal_vs_OtherBasal	HALLMARK_DNA_REPAIR	6.90876e-08	3.45438e-07	-0.646583	-2.0576	147	TYMS, ZWINT, PCNA, RAD51, DUT, RFC2, POLD3, RFC3, RFC4, FEN1, RPA3, RFC5, SSRP1, ARL6IP1, POLD1, RPA2, LIG1, PRIM1, SF3A3, POLA2, ALYREF, HPRT1, NME1, SAC3D1, POLE4, NUDT21, POLR2F, ADRM1, POLR2H, RBX1, COX17, GTF2A2, POLR2K, PNP, UMPS, POLR2C, NELFE, CSTF3, TAF6, TAF9, NT5C3A, POLR2G, POLR2D, GTF3C5, POLA1, GTF2H3, POLR2E, NELFB, RAE1, NT5C, MRPL40, POLR2I, HCLS1
cohort1	within	cohort1_within	G1Basal_vs_OtherBasal	HALLMARK_SPERMATOGENESIS	1.36271e-07	6.19411e-07	-0.662363	-2.07026	127	CCNB2, CDK1, CDKN3, NEK2, KIF2C, AURKA, TTK, NCAPH, DBF4, BUB1, RFC4, EZH2, PSMG1, PARP2, TOPBP1, VDAC3, RPL39L, IL13RA2, HSPA4L
cohort1	within	cohort1_within	G1Basal_vs_OtherBasal	HALLMARK_HYPOXIA	1.59897e-06	6.66238e-06	0.476671	1.8138	193	PNRC1, CHST2, SDC2, BGN, COL5A1, SELENBP1, MXI1, TMEM45A, KLHL24, PRDX5, ZNF292, KLF6, ZFP36, ISG20, IRS2, WSB1, P4HA2, ATF3, FOS, NDRG1, BNIP3L, RRAGD, EFNA3, JUN, PPP1R15A, FOXO3, RORA, CDKN1A, IDS, VEGFA, IL6, BHLHE40, CITED2, BTG1, EFNA1, EGFR, DDIT3, GLRX, HEXA, DUSP1, DCN, VLDLR, STC1, EDN2, KDELR3, IER3, TGFBI, IGFBP3, ANKZF1, CP, PAM, GAA, P4HA1, TPBG, PKP1, TGFB3, XPNPEP1, MAFF, LALBA, A…
cohort1	within	cohort1_within	G1Basal_vs_OtherBasal	HALLMARK_UV_RESPONSE_DN	9.66726e-06	3.71818e-05	0.499796	1.82224	140	COL3A1, PDGFRB, SDC2, COL5A2, SNAI2, COL1A2, COL1A1, ADD3, IGFBP5, KIT, NOTCH2, ATRX, DLG1, ARHGEF9, PLCB4, DBP, LAMC1, ANXA4, BHLHE40, GRK5, CITED2, SLC22A18, PTEN, DUSP1, ICA1, VLDLR, RUNX1, FYN, DAB2, PLPP3, TGFBR3, MTA1, TFPI, WDR37, NIPBL, NEK7, KALRN, BDNF, MGMT, PIAS3, SCAF8, YTHDC1, PRDM2, MAGI2, PHF3, BCKDHB, ATRN, NFIB, PTGFR, PIK3R3, PRKAR2B, PTPRM, LDLR, RND3, HAS2, MYC, ZMIZ1, SCHIP1…
cohort1	within	cohort1_within	G1Basal_vs_OtherBasal	HALLMARK_COAGULATION	1.34466e-05	4.80236e-05	0.498697	1.81241	136	SPARC, MMP11, LAMP2, GSN, FN1, LRP1, CRIP2, BMP1, CTSK, MMP2, FBN1, CPQ, S100A13, C1S, S100A1, C1R, HTRA1, KLK8, PROS1, TIMP1, CFH, ARF4, SERPING1, TIMP3, SIRT2, RGN, MMP14, LGMN, FYN, CLU, A2M, CTSO, CTSB, MAFF, KLF7, F2RL2, DCT
cohort1	within	cohort1_within	G1Basal_vs_OtherBasal	HALLMARK_KRAS_SIGNALING_DN	0.00012072	0.0004024	0.430208	1.63211	188	SOX10, CHST2, KRT15, SGK1, KLK7, SLC6A14, PLAG1, CALML5, SMPX, LYPD3, CLDN8, KLK8, NR4A2, CLSTN3, GRID2, TFF2, SKIL, EDN2, FGGY, SLC25A23, SHOX2, IDUA, MFSD6, COPZ2, RSAD2, PKP1, BTG2, CLDN16, EDN1, SPTBN2, THNSL2, KCND1, CCNA1, DCC, PTGFR, MAGIX, SLC29A3, CCDC106, EDAR, DLK2, MX1, CPEB3, SYNPO, CYP39A1, EPHA5, TCF7L1, FGF16, CELSR2, IRS4, TAS2R4, EGF, ACTC1, GDNF, P2RX6, ATP6V1B1
cohort1	within	cohort1_within	G1Basal_vs_OtherBasal	HALLMARK_P53_PATHWAY	0.00021653	0.000676656	0.420919	1.60166	193	TPD52L1, NUPR1, ZMAT3, PERP, CTSF, SAT1, RPS12, CCND2, NINJ1, TGFA, TSC22D1, RPL18, APP, ATF3, FOS, NDRG1, ZFP36L1, JUN, MXD4, PPP1R15A, FOXO3, VAMP8, KLK8, F2R, CDKN1A, CDKN2B, ITGB4, SERPINB5, BTG1, CD82, DDIT3, TCHH, IER3, DGKA, CTSD, MKNK2, BLCAP, EPS8L2, FGF13, PHLDA3, TGFB1, BTG2, TOB1, ACVR1B, ABCC5, S100A10, FUCA1, KLF4, PLK3, TRAF4, FAM162A, GADD45A, TXNIP, MXD1, RPL36, RRAD, SDC1, ANKRA…
cohort1	within	cohort1_within	G1Basal_vs_OtherBasal	HALLMARK_ESTROGEN_RESPONSE_EARLY	0.000549936	0.00161746	0.403977	1.53957	196	TPD52L1, KRT15, KRT19, ADD3, OLFML3, ELF3, FRK, NBL1, FOS, CCND1, SYNGR1, CLIC3, CXCL12, SVIL, PDLIM3, MYOF, SLC26A2, BHLHE40, SH3BP5, PTGES, AKAP1, ENDOD1, DHRS3, GAB2, TPBG, UNC119, FLNB, DEPTOR, TOB1, KCNK5, KLF4, DYNLT3, ABHD2, KRT8, JAK2, BLVRB, NCOR2, IGFBP4, XBP1, FOXC1, CD44, MLPH, RAB31, MAPT, EGR3, MYC, ESRP2, AR, CA12, PEX11A, FAM102A, CYP26B1, RARA, KDM4B, SLC9A3R1, NADSYN1
cohort1	within	cohort1_within	G1Basal_vs_OtherBasal	HALLMARK_OXIDATIVE_PHOSPHORYLATION	0.00183132	0.005087	-0.48589	-1.58743	184	LDHB, SLC25A5, MRPS15, LDHA, CYCS, VDAC1, DLAT, HSPA9, MRPL11, CYC1, FH, TIMM50, MDH1, VDAC3, NDUFAB1, TIMM10, POLR2F, IMMT, NDUFB6, PHB2, MRPL35, COX17, DLD, ECHS1, UQCRQ, PDHA1, PRDX3, NDUFV2, TOMM22, MRPS12, COX5A, MRPS22, TIMM13, NDUFS8, GRPEL1, MRPL15, MRPS11, MDH2, AFG3L2, NDUFA9, NDUFA6, UQCR10, NDUFB2, NDUFS3, SDHD, CS, UQCRFS1, UQCRC1, BAX, VDAC2, NDUFV1, GPI, UQCRH, SDHA, ECI1, UQCRC2, …
cohort1	within	cohort1_within	G1Basal_vs_OtherBasal	HALLMARK_HEME_METABOLISM	0.00218582	0.00572452	0.386845	1.46965	190	OPTN, SELENBP1, LAMP2, MXI1, PDZK1IP1, RIOK3, YPEL5, KLF3, MGST3, LRP10, P4HA2, BNIP3L, FOXO3, RNF19A, PGLS, SLC25A37, TNRC6B, AGPAT4, ARHGEF12, HTATIP2, ARL2BP, TNS1, KAT2B, SNCA, EPB41, FN3K, SIDT2, ENDOD1, KDM7A, CAT, SDCBP, BTG2, CLCN3, ADIPOR1, CTSB, CCDC28A, ATP6V0A1, PPP2R5B, DAAM1, NEK7, BCAM, HEBP1, CIR1, BLVRB, TMEM9B, CLIC2, NARF, MARK3, MKRN1, GYPE, EZH1, MOSPD1, PPOX, ALDH6A1, USP15,…
cohort1	within	cohort1_within	G1Basal_vs_OtherBasal	HALLMARK_APOPTOSIS	0.00230999	0.00572452	0.405663	1.50496	159	PDGFRB, BGN, LGALS3, PDCD4, GSN, SAT1, SATB1, CCND2, TNFSF10, TIMP2, MMP2, ISG20, APP, ATF3, MCL1, SOD2, IGFBP6, BNIP3L, CCND1, JUN, CD14, F2R, CDKN1A, DNAJC3, TIMP1, RHOB, CYLD, IL6, TIMP3, TSPO, CFLAR, DDIT3, DCN, IFITM3, FEZ1, HSPB1, IFNGR1, LUM, CLU, IER3, GPX4, ERBB3, TGFBR3, IFNB1, EMP1, CASP4, BTG2, SQSTM1, XIAP, PPP2R5B, GADD45A, MGMT, TXNIP, NEDD9, IGF2R, CCNA1, BMP2, SPTAN1, CD44, RETSA…
cohort1	within	cohort1_within	G1Basal_vs_OtherBasal	HALLMARK_INTERFERON_GAMMA_RESPONSE	0.0024043	0.00572452	0.381169	1.45393	198	SSPN, HLA-B, ARID5B, IFIT2, TNFSF10, PELI1, ISG20, C1S, SOD2, IDO1, C1R, PARP14, VAMP8, CDKN1A, CFH, IFIH1, ADAR, SERPING1, IL6, UBE2L6, BTG1, IFIT3, MVP, HLA-A, ISG15, IFITM3, STAT3, NAMPT, PML, VAMP5, AUTS2, RNF213, STAT2, ICAM1, TAPBP, RSAD2, IL18BP, ST3GAL5, RTP4, XAF1, HERC6, CASP4, GBP4, PTPN6, VCAM1, SECTM1, JAK2, TXNIP, IFITM2, PIM1, OASL, TNFAIP6, MX2, CXCL11, DDX58, B2M, NCOA3, BATF2, S…
cohort1	within	cohort1_within	G1Basal_vs_OtherBasal	HALLMARK_ANGIOGENESIS	0.0029984	0.00681455	0.597937	1.71286	36	COL3A1, COL5A2, CCND2, APP, TIMP1, VEGFA, STC1, LUM, VCAN, LRPAP1, FSTL1, ITGAV, KCNJ8, PRG2, POSTN, PTK2, LPL
cohort1	within	cohort1_within	G1Basal_vs_OtherBasal	HALLMARK_INTERFERON_ALPHA_RESPONSE	0.00433596	0.00942599	0.451067	1.55101	95	GBP2, HLA-C, NCOA7, IFIT2, ISG20, CSF1, C1S, TMEM140, PARP14, MVB12A, IFIH1, ADAR, UBE2L6, IFIT3, IFITM1, ISG15, IFITM3, STAT2, RSAD2, LPAR6, RTP4, HERC6, GBP4, TRIM5, TXNIP, IFITM2, OASL, CXCL11, B2M, BATF2, SP110, PARP12, IRF7, SAMD9L, MX1, IFI44, RNF31
cohort1	within	cohort1_within	G1Basal_vs_OtherBasal	HALLMARK_BILE_ACID_METABOLISM	0.00753052	0.0156886	0.421236	1.48594	111	OPTN, ABCA1, SLCO1A2, CYP27A1, PRDX5, CYP7B1, ABCA5, EFHC1, GSTK1, SLC22A18, ABCA6, MLYCD, BBOX1, CAT, PNPLA8, SCP2, PHYH, LONP2, PAOX, IDH1, PEX26, SLC35B2, RBP1, RETSAT, PEX13, NR3C2, AR, ABCA8, PEX11A, ABCD1, NPC1, RXRG, PEX7, PEX1, CYP39A1, ATXN1, ALDH9A1, ABCA2, RXRA
cohort1	within	cohort1_within	G1Basal_vs_OtherBasal	HALLMARK_ESTROGEN_RESPONSE_LATE	0.00869154	0.0173831	-0.446944	-1.47037	196	CDC20, TOP2A, GINS2, RNASEH2A, KIF20A, FABP5, CDC6, GAL, NMU, STIL, PLK4, RBBP8, XRCC3, IMPA2, HPRT1, PPIF, CAV1, CKB, MEST, SORD, SFN, HSPA4L, IL17RB, SLC16A1, SLC29A1, GPER1, EMP2, BTG3, S100A9, MAPK13, GALE, SNX10, OPN3
cohort1	within	cohort1_within	G1Basal_vs_OtherBasal	HALLMARK_GLYCOLYSIS	0.00943942	0.0181527	-0.444819	-1.46501	198	CDK1, DEPDC1, CENPA, STMN1, HMMR, NASP, AURKA, KIF20A, ENO1, CLN6, TPI1, ALDH7A1, SLC25A10, LDHA, PKM, POLR3K, MET, TXN, PRPS1, NT5E, PGAM1, MDH1, PPIA, ME2, DLD, MIF, PFKP, ALDOA, ADORA2B, RPE, MDH2, TALDO1, PYGL, GALE, KIF2A, SOD1, PSMC4, SAP30, G6PD, PGM2, GOT1, ARPP19
cohort1	within	cohort1_within	G1Basal_vs_OtherBasal	HALLMARK_KRAS_SIGNALING_UP	0.0158066	0.0292715	0.347344	1.32435	197	GPNMB, SPARCL1, MMP11, SLPI, SATB1, CCND2, GPRC5B, MALL, ITGBL1, ZNF277, PRRX1, CAB39L, PPP1R15A, ADGRA2, JUP, SOX9, CFH, TRIB1, SCG5, RABGAP1L, PCP4, GLRX, CCSER2, ADAM17, IGFBP3, LY96, PCSK1N, EMP1, TFPI, RBM4, CTSS, FUCA1, KLF4, KCNN4, NGF, ENG, GALNT3, PRKG2, BMP2, TNNT2, LIF, ABCB1, SDCCAG8, ANGPTL4
cohort1	within	cohort1_within	G1Basal_vs_OtherBasal	HALLMARK_PROTEIN_SECRETION	0.0180394	0.0322133	0.415888	1.43005	95	GNAS, LAMP2, SSPN, ABCA1, ERGIC3, LMAN1, SEC31A, ARFGAP3, GOLGA4, SNAP23, ATP1A1, RAB9A, DST, USO1, EGFR, STX12, STX16, ICA1, ARFGEF2, CD63, SEC22B, PAM, BNIP3, BET1, CLCN3, KIF1B, RAB2A, CLN5, STX7, RAB5A, IGF2R, ATP6V1H, SCAMP3
cohort1	within	cohort1_within	G1Basal_vs_OtherBasal	HALLMARK_APICAL_SURFACE	0.0223962	0.038486	0.510254	1.50823	42	RHCG, THY1, APP, GAS1, LYPD3, HSPB1, CX3CL1, ATP8B1, CROCC, GATA3, LYN, GSTM3, NCOA6, SULF2, AFAP1L2
cohort1	within	cohort1_within	G1Basal_vs_OtherBasal	HALLMARK_UV_RESPONSE_UP	0.0230916	0.038486	-0.443473	-1.42124	155	GGH, RFC4, FEN1, GAL, PSMC3, POLE3, PDAP1, STIP1, CDK2, PARP2, PPIF, AP2S1, DNAJA1, HNRNPU, SIGMAR1, CHRNA5, BID, EIF5, ARRB2, POLR2H, RAB27A, CTSV, CYB5B, DDX21, ALDOA, GRPEL1, CCNE1, PPAT, BTG3, PPT1, CDC5L, NUP58, STK25, NKX2-5, RPN1, CEBPG, ASNS, TFRC
cohort1	within	cohort1_within	G1Basal_vs_OtherBasal	HALLMARK_HEDGEHOG_SIGNALING	0.0384227	0.0619721	0.50949	1.45949	36	HEY2, THY1, VEGFA, UNC5C, VLDLR, PML, OPHN1, TLE1, SCG2
cohort1	within	cohort1_within	G1Basal_vs_OtherBasal	HALLMARK_NOTCH_SIGNALING	0.0408159	0.0637748	0.523108	1.46106	32	FZD7, MAML2, NOTCH3, NOTCH2, CCND1, FZD1, HEYL, ST3GAL6
cohort1	within	cohort1_within	G1Basal_vs_OtherBasal	HALLMARK_IL6_JAK_STAT3_SIGNALING	0.0523046	0.0792493	0.391538	1.32435	86	IL1R1, CSF1, LTBR, JUN, CD14, IFNGR2, TNFRSF1A, MAP3K8, IL6, STAT3, IFNGR1, STAT2, IFNAR1, A2M, IL1R2, TGFB1, ACVR1B, IL17RA, PIM1, CXCL11, HAX1, CD44, STAM2, IL10RB, CD9
cohort1	within	cohort1_within	G1Basal_vs_OtherBasal	HALLMARK_IL2_STAT5_SIGNALING	0.055622	0.0817971	0.322066	1.22741	196	GABARAPL1, COL6A1, CCND2, TNFSF10, NFKBIZ, KLF6, PHLDA1, CSF1, AHNAK, S100A1, NDRG1, RRAGD, RORA, MAP3K8, GPR83, RHOB, ITGA6, RABGAP1L, ANXA4, BHLHE40, SYNGR2, IFITM3, IFNGR1, PLPP1, BMPR2, GPX4, DHRS3, IL1R2, P4HA1, EMP1, TTC39B, GBP4, HIPK2, MAFF, PRAF2, PIM1, F2RL2, MXD1, IGF2R, BMP2, NCOA3, LIF, ITGAV, NFIL3, SNX14, XBP1, ABCB1, CD44, GADD45B, BCL2L1, MYC, RNH1, ECM1, ADAM19, HUWE1, CD79B, AL…
cohort1	within	cohort1_within	G1Basal_vs_OtherBasal	HALLMARK_UNFOLDED_PROTEIN_RESPONSE	0.0682168	0.0974525	-0.437107	-1.33843	109	CKS1B, LSM4, MTHFD2, EIF4EBP1, DKC1, NOLC1, NPM1, HSPA9, EIF2S1, PSAT1, BANF1, EXOSC9, NOP56, EIF4E, EXOSC2, NHP2, EIF4A3, NFYB, NOP14, CALR, BAG3, EIF4A1, CEBPG, ASNS, KHSRP, DDX10, EIF4G1, SLC7A5, GEMIN4, POP4
cohort1	within	cohort1_within	G1Basal_vs_OtherBasal	HALLMARK_APICAL_JUNCTION	0.0840821	0.116781	0.312681	1.1898	193	CLDN4, THY1, BMP1, CERCAM, COL9A1, RRAS, MMP2, FBN1, MYL9, DLG1, CLDN8, JUP, NFASC, THBS3, CDH1, ITGB4, EGFR, CTNND1, CRB3, PTEN, TGFBI, VCAN, ICAM1, NEXN, SKAP2, LAMC2, CX3CL1, PCDH1, CLDN15, PKD1, COL16A1, WASL, VCAM1, CLDN14, RSU1, EXOC4, CLDN19, PIK3R3, BAIAP2, ADAM23, ITGA2, ICAM5, ICAM2, ARHGEF6, TRO, AMIGO1, PTK2, MPZL1, CDH6, LIMA1, PBX2, VCL, INPPL1, CD99
cohort1	within	cohort1_within	G1Basal_vs_OtherBasal	HALLMARK_COMPLEMENT	0.0996415	0.134651	0.306913	1.17131	199	LGALS3, LAMP2, FN1, LRP1, TIMP2, CD55, CPQ, S100A13, C1S, F5, CD46, C1R, TIMP1, CFH, SERPING1, IL6, CEBPB, MMP14, LGMN, FYN, CLU, PDP1, CP, CTSD, CDA, DYRK2, CTSO, CASP4, COL4A2, CTSS, CTSB, GNG2, XPNPEP1, MAFF, DOCK9, CD59, JAK2, CBLB, PIM1, GATA3, PIK3CA, ERAP2, FDX1, LYN, KCNIP3, CTSH, IRF7, USP8, CPM, APOBEC3G, USP15
cohort1	within	cohort1_within	G1Basal_vs_OtherBasal	HALLMARK_PI3K_AKT_MTOR_SIGNALING	0.143167	0.188377	-0.406711	-1.2363	103	CDK1, PFN1, CDK4, CFL1, CDK2, E2F1, PPP1CA, UBE2N, SFN, EIF4E, CSNK2B, ARHGDIA, PIN1, ARF1, AP2M1, PPP2R1B, PTPN11, ACTR3, YWHAB, CALR
cohort1	within	cohort1_within	G1Basal_vs_OtherBasal	HALLMARK_TGF_BETA_SIGNALING	0.149272	0.191375	0.393198	1.22208	54	JUNB, PPP1R15A, IFNGR2, ACVR1, CDH1, SKIL, ARID4B, BMPR2, TGIF1, LTBP2, TGFB1, XIAP, HIPK2, WWTR1, ENG, NCOR2, BMP2
cohort1	within	cohort1_within	G1Basal_vs_OtherBasal	HALLMARK_WNT_BETA_CATENIN_SIGNALING	0.195417	0.244271	0.401759	1.18753	42	HEY2, CCND2, FZD1, HDAC5, WNT6, ADAM17, CSNK1E, NUMB, NCOR2, NCSTN, MYC, PSEN2, PTCH1
cohort1	within	cohort1_within	G1Basal_vs_OtherBasal	HALLMARK_ANDROGEN_RESPONSE	0.201769	0.24606	0.328955	1.13434	97	SGK1, KRT19, SAT1, ARID5B, TSC22D1, AZGP1, DNAJB9, NDRG1, CCND1, TMEM50A, LMAN1, SLC26A2, TMPRSS2, HSD17B14, UAP1, PLPP1, RAB4A, SPDEF, APPBP2, HOMER2, ABHD2, KRT8
cohort1	within	cohort1_within	G1Basal_vs_OtherBasal	HALLMARK_INFLAMMATORY_RESPONSE	0.266425	0.317173	0.278991	1.06474	199	CHST2, ABCA1, TNFSF10, CD55, KLF6, IL1R1, CSF1, ITGB8, CD14, IFNGR2, CDKN1A, PDPN, TIMP1, IL6, CD82, IFITM1, MMP14, TNFSF15, NAMPT, PCDH7, ICAM1, TAPBP, IFNAR1, CX3CL1, RTP4, TPBG, BTG2, KIF1B, ABI1, ACVR1B, CCL17, ADM, EDN1, MXD1, TNFAIP6, CXCL11, LIF, LYN, IRF7, LDLR, SLC31A2, HAS2, MYC, NFKBIA, TLR3, GABBR1, AHR, TLR2, TACR1, CD48, RASGRP1, PTGER4, ICOSLG, CD40, RIPK2, LAMP3
cohort1	within	cohort1_within	G1Basal_vs_OtherBasal	HALLMARK_FATTY_ACID_METABOLISM	0.291642	0.339119	-0.340794	-1.093	156	ODC1, LDHA, YWHAH, ACAT2, NCAPH2, FH, MDH1, AADAT, MGLL, HADH, DLD, ECHS1, HSP90AA1, MIF, PDHA1, SMS, ALDOA, KMT5A, MDH2, HSPH1, CBR3, SDHD, ADSL, ALDH1A1, CPOX, SDHA, ECI2, ECI1, METAP1, ACADM, G0S2, HSD17B10, ACSL5, GCDH, LGALS1, DLST, PSME1, PRDX6, BLVRA, HCCS, HSDL2, NTHL1, GPD2, IDH3B, RDH16, ACAA2, PTS, ELOVL5
cohort1	within	cohort1_within	G1Basal_vs_OtherBasal	HALLMARK_XENOBIOTIC_METABOLISM	0.346206	0.38892	0.271331	1.03355	195	NDRG2, PTGDS, GABARAPL1, APOE, CYP27A1, NINJ1, IL1R1, DDAH2, JUP, ENPEP, TNFRSF1A, PROS1, CDO1, HSD17B2, POR, PTGES, SPINT2, CAT, CDA, SERTAD1, ETFDH, COMT, GSTM4, VNN1, PINK1, BLVRB, FMO1, CYB5A, IDH1, IGFBP4, RETSAT, LEAP2, PSMB10, TDO2, ACOX3, SMOX, NPC1, PDLIM5, FMO3, CASP6, DHRS1, ALDH9A1, ADH1C
cohort1	within	cohort1_within	G1Basal_vs_OtherBasal	HALLMARK_PEROXISOME	0.350028	0.38892	-0.349485	-1.06338	104	TOP2A, MSH2, CLN6, SLC25A19, CTPS1, YWHAH, ITGB1BP1, ISOC1, FDPS, PRDX1, SLC25A17, SOD1, FADS1, ALDH1A1, CNBP, ECI2, HRAS
cohort1	within	cohort1_within	G1Basal_vs_OtherBasal	HALLMARK_REACTIVE_OXYGEN_SPECIES_PATHWAY	0.494428	0.537422	-0.362091	-0.972651	47	CDKN2D, TXN, GCLM, NQO1, PFKP, PRDX2, PRDX1, NDUFA6, SOD1, G6PD, GLRX2, STK25, HHEX, SRXN1, MPO, IPCEF1, GSR, PRDX6, TXNRD1, MGST1
cohort1	within	cohort1_within	G1Basal_vs_OtherBasal	HALLMARK_ADIPOGENESIS	0.515696	0.548613	0.256971	0.97781	193	SPARCL1, PDCD4, SSPN, ABCA1, RIOK3, APOE, COL4A1, MGST3, DNAJB9, LAMA4, SLC27A1, RNF11, UBC, ITGA7, ANGPT1, DECR1, RTN3, IFNGR1, TANK, POR, ATL2, LPCAT3, GPX4, CAT, MCCC1, SCP2, PHYH, TOB1, BCL6, GADD45A, NABP1, PHLDB1, IDH1, SOWAHC, DRAM2, FABP4, PGM1, REEP5, BAZ2A, PPP1R15B, ANGPTL4, RETSAT, UQCR11, CMPK1, STAT5A, CD151
cohort1	within	cohort1_within	G1Basal_vs_OtherBasal	HALLMARK_ALLOGRAFT_REJECTION	0.562833	0.586285	0.253188	0.963856	194	GBP2, RPL39, THY1, CCND2, CSF1, IFNGR2, NCK1, RPL9, F2R, TIMP1, LY75, IL6, EGFR, HLA-A, RPS9, IFNGR1, RPS19, ICAM1, TAPBP, RPS3A, HLA-E, EIF4G3, TGFB1, ABI1, CTSS, PTPN6, IKBKB, JAK2, GALNT1, UBE2D1, IL27RA, B2M, LIF, LYN, IFNAR2
cohort1	within	cohort1_within	G1Basal_vs_OtherBasal	HALLMARK_CHOLESTEROL_HOMEOSTASIS	0.576622	0.58839	0.285328	0.939038	73	PNRC1, LGALS3, ETHE1, ATF3, STX5, S100A11, LGMN, CLU, TM7SF2, FBXO6, HSD17B7, NFIL3, CPEB2, LDLR, CD9, TRIB3, LPL, ALCAM, ACSS2, SREBF2, ABCA2
cohort1	within	cohort1_within	G1Basal_vs_OtherBasal	HALLMARK_PANCREAS_BETA_CELLS	0.648256	0.648256	-0.334159	-0.867952	39	SRP9, DPP4, PCSK1, SLC2A2, SST, VDR
cohort1	within	cohort1_within	G1Her2_vs_OtherHer2	HALLMARK_E2F_TARGETS	1e-50	5e-49	-0.928291	-2.72174	195	MKI67, RRM2, PTTG1, BIRC5, CCNB2, CDC20, CDKN3, CDK1, HMGB2, STMN1, PLK1, DLGAP5, SMC4, CDCA8, TMPO, KIF4A, ASF1B, UBE2T, MYBL2, HMMR, AURKA, DEPDC1, TOP2A, PCNA, CKS2, ORC6, CKS1B, DEK, KIF2C, ATAD2, MAD2L1, CDCA3, AURKB, RNASEH2A, KPNA2, TK1, MXD3, SPC25, UBE2S, CENPE, BUB1B, TCF19, SPC24, RFC2, RAD51AP1, HMGB3, MELK, NASP, ANP32E, CENPM, DIAPH3, USP1, MCM7, DUT, TACC3, RAN, RANBP1, TRIP13, TUB…
cohort1	within	cohort1_within	G1Her2_vs_OtherHer2	HALLMARK_G2M_CHECKPOINT	1.38393e-44	3.45983e-43	-0.891384	-2.60889	190	MKI67, NUSAP1, UBE2C, TPX2, PRC1, CENPF, PTTG1, BIRC5, CCNB2, CDC20, CENPA, CDKN3, CDK1, STMN1, PLK1, SMC4, TMPO, KIF4A, KIF23, MYBL2, HMMR, AURKA, HMGN2, TOP2A, CCNA2, CKS2, ORC6, DTYMK, CKS1B, KIF2C, MAD2L1, AURKB, KPNA2, UBE2S, CENPE, BUB1, HMGB3, DBF4, NASP, TROAP, NEK2, SMC2, KIF20B, GINS2, TACC3, PBK, RACGAP1, NDC80, CDC6, INCENP, RAD54L, KIF15, LMNB1, TTK, BARD1, CHEK1, CDC45, KIF11, KIF22…
cohort1	within	cohort1_within	G1Her2_vs_OtherHer2	HALLMARK_MYC_TARGETS_V1	1.74005e-25	2.90008e-24	-0.815001	-2.38876	194	TYMS, CDC20, PCNA, CCNA2, DEK, MAD2L1, KPNA2, USP1, MCM7, DUT, RAN, RANBP1, SNRPG, RFC4, CDC45, MCM5, SNRPD1, RRM1, HNRNPA2B1, MCM2, BUB3, LSM2, MCM6, TFDP1, SRSF3, PSMA4, PA2G4, PPM1G, MCM4, CCT5, HNRNPA1, ILF2, PTGES3, CBX3, SNRPA1, NAP1L1, GLO1, PPIA, SERBP1, SRSF2, ERH, HNRNPA3, YWHAQ, POLE3, CDK4, PSMD14, POLD2, VBP1, COX5A, VDAC3, HNRNPD, PSMA2, CDK2, PRPS2, NPM1, EIF2S1, HPRT1, PRDX3, PSMB…
cohort1	within	cohort1_within	G1Her2_vs_OtherHer2	HALLMARK_MITOTIC_SPINDLE	1.07156e-16	1.33945e-15	-0.752177	-2.20771	198	NUSAP1, TPX2, PRC1, CENPF, BIRC5, CCNB2, CDK1, PLK1, DLGAP5, SMC4, KIF4A, KIF23, AURKA, TOP2A, ANLN, KIF2C, CENPE, BUB1, ECT2, NEK2, KIF20B, RACGAP1, NDC80, INCENP, KIF15, LMNB1, TTK, PIF1, SAC3D1, KIF11, KIF22, CKAP5, SMC3, BRCA2, SMC1A, FBXO5, CDK5RAP2, ESPL1, PCNT, CENPJ, SASS6, MAPRE1, RFC1, PCM1, CEP250, CDC27, KPTN, TUBGCP3, KNTC1, CEP192, CNTRL, FSCN1, CEP57, GSN, CEP72
cohort1	within	cohort1_within	G1Her2_vs_OtherHer2	HALLMARK_SPERMATOGENESIS	2.20002e-10	2.20002e-09	-0.742053	-2.09843	127	CCNB2, CDKN3, CDK1, NCAPH, AURKA, KIF2C, BUB1, DBF4, NEK2, RPL39L, RFC4, TTK, EZH2, PARP2, CNIH2, TOPBP1, VDAC3, PSMG1, MAST2
cohort1	within	cohort1_within	G1Her2_vs_OtherHer2	HALLMARK_HYPOXIA	2.15227e-09	1.79356e-08	0.520115	2.01639	193	NDRG1, KLF6, ZFP36, TES, JUN, PFKFB3, WSB1, VLDLR, PNRC1, P4HA1, IDS, MAFF, EFNA3, ERO1A, MYH9, HDLBP, ATF3, EFNA1, EDN2, VEGFA, FOS, B4GALNT2, BHLHE40, PPP1R15A, HK2, RRAGD, BTG1, PRDX5, DDIT3, KDELR3, ADM, ALDOA, SDC4, CITED2, KLHL24, MIF, ANGPTL4, DUSP1, BNIP3L, MXI1, FOXO3, SLC25A1, TIPARP, ZNF292, RORA, GPI, NDST1, ISG20, ANKZF1, HSPA5, ALDOC, GYS1, KDM3A, PDK1, FOSL2, TPST2, S100A4, CCNG2, …
cohort1	within	cohort1_within	G1Her2_vs_OtherHer2	HALLMARK_DNA_REPAIR	3.72473e-09	2.66052e-08	-0.701843	-2.01054	147	TYMS, ZWINT, PCNA, FEN1, RFC2, DUT, RFC4, SAC3D1, RAD51, LIG1, RPA3, POLD3, RPA2, RFC3, POLE4, GTF3C5, PNP, POLA2, SSRP1, ARL6IP1, POLA1, POLR2H, POLD1, RFC5, COX17, HPRT1, PRIM1, NUDT21, POLR2D, NME1, ALYREF, RBX1, UPF3B, POLR2G, DDB2, POLR2K, SF3A3, MPC2, GTF2A2, ADRM1, POLH, SRSF6, POLR2A, RAE1, TAF9, UMPS
cohort1	within	cohort1_within	G1Her2_vs_OtherHer2	HALLMARK_TNFA_SIGNALING_VIA_NFKB	2.95966e-07	1.84979e-06	0.474153	1.84493	199	KLF6, ZFP36, EDN1, JUN, PFKFB3, RHOB, SAT1, TRIB1, FOSB, TSC22D1, PNRC1, JUNB, MAFF, CCNL1, ATF3, EFNA1, VEGFA, SQSTM1, NAMPT, FOS, BHLHE40, SPSB1, PPP1R15A, DUSP4, IFNGR2, BTG1, LDLR, SDC4, PDLIM5, BCL6, PMEPA1, IER2, KLF4, GADD45B, GEM, KDM6B, DUSP1, TIPARP, AREG, KLF9, CCND1, RELA, PLPP3, MXD1, NINJ1, MCL1, TNC, FOSL2, NFAT5, ABCA1, RCAN1, F2RL1, IRS2, IL15RA, CCRL2, CEBPD, YRDC, ZC3H12A, MAP3…
cohort1	within	cohort1_within	G1Her2_vs_OtherHer2	HALLMARK_ESTROGEN_RESPONSE_EARLY	2.05376e-05	0.000114098	0.430389	1.67057	196	XBP1, PDLIM3, RAPGEFL1, CLIC3, MED24, ELF3, DHRS3, KRT19, BLVRB, KRT8, FASN, MLPH, FLNB, SCNN1A, FOS, PAPSS2, TPD52L1, BHLHE40, INHBB, CLDN7, ABLIM1, RRP12, KLF4, KRT18, ESRP2, P2RY2, DEPTOR, RPS6KA2, HSPB8, RAB17, MUC1, SLC9A3R1, TIPARP, AREG, SYBU, KDM4B, CCND1, AR, UNC119, SYT12, TOB1, PTGES, KRT15, DHCR7, KCNK15, BAG1, TJP3, ELF1, CALCR, RARA, FAM102A, NRIP1, ADCY9, BCL11B, WFS1, ALDH3B1, TIA…
cohort1	within	cohort1_within	G1Her2_vs_OtherHer2	HALLMARK_MYC_TARGETS_V2	0.00024204	0.0012102	-0.705287	-1.81469	58	PLK1, MCM5, PA2G4, MCM4, CBX3, PLK4, CDK4, NPM1, UNG, NOP56, NOLC1, TMEM97, HSPE1, PHB, TCOF1, LAS1L, HSPD1, SORD, NDUFAF4, DCTPP1, TBRG4
cohort1	within	cohort1_within	G1Her2_vs_OtherHer2	HALLMARK_OXIDATIVE_PHOSPHORYLATION	0.000847209	0.00379367	-0.54469	-1.59028	184	SLC25A5, MRPS11, NDUFB1, TIMM10, COX5A, VDAC3, COX17, ECHS1, PRDX3, MDH1, FH, NDUFB8, NDUFA6, UQCRQ, NDUFA4, CYCS, ACAA2, ECI1, DLST, NQO2, IMMT, NDUFS8, MRPL11, BAX, MRPS15, COX7B, MRPL35, VDAC2, NDUFB2, PDHA1, LDHB, NDUFA9, UQCRH, NDUFAB1, NDUFS3, UQCRC1, NDUFS6, COX8A, HSD17B10, NDUFB6, UQCRFS1, NDUFV2, HTRA2, SLC25A11, FDX1, PHB2, TIMM50, ISCU, NDUFB3, NDUFC2, MRPL15, VDAC1, ETFB, MRPS12, ETF…
cohort1	within	cohort1_within	G1Her2_vs_OtherHer2	HALLMARK_MYOGENESIS	0.000910482	0.00379367	0.38094	1.47997	197	SYNGR2, SCD, ACSL1, CAV3, APP, IFRD1, SPDEF, MYH9, HDAC5, TPD52L1, BHLHE40, MB, DMD, ERBB3, AGRN, OCEL1, ABLIM1, GADD45B, CRYAB, HSPB8, MEF2D, EIF4A2, TSC2, RIT1, KIFC3, MYBPC3, CKMT2, PLXNB2, GABARAPL2, SH2B1, SIRT2, SLC6A8, VIPR1, SOD3, AGL, KLF5, BAG1, ACHE, DTNA, ADCY9, RB1, FXYD1, FLII, MAPRE3, LDB3, CKM, SSPN, ITGB5, LPIN1, SVIL, PYGM, CRAT, COX7A1, PPFIA4, CLU, WWTR1, ATP6AP1, NQO1, PTGIS,…
cohort1	within	cohort1_within	G1Her2_vs_OtherHer2	HALLMARK_MTORC1_SIGNALING	0.0043604	0.0167708	-0.508997	-1.49313	196	RRM2, PLK1, AURKA, BUB1, DHFR, CCNF, TUBG1, MCM2, DDX39A, CACYBP, PSMA4, PHGDH, MCM4, EBP, PNP, GOT1, PPIA, GMPS, CDC25A, PSMA3, PSMD14, CCT6A, PSMG1, HPRT1, FDXR, TOMM40, CDKN1A, UNG, MTHFD2, EIF2S2, TPI1, UCHL5, TMEM97, IDI1, PSMD12, GAPDH, HSPE1, STIP1, CYB5B, IMMT, POLR3G, PSPH, SEC11A, RPA1, HSPD1, PDAP1, SLC37A4, MLLT11, PSMC6, SORD
cohort1	within	cohort1_within	G1Her2_vs_OtherHer2	HALLMARK_IL2_STAT5_SIGNALING	0.00624414	0.0223005	0.349767	1.35764	196	AHNAK, SYNGR2, XBP1, NDRG1, KLF6, TNFSF10, HOPX, NCOA3, RHOB, DHRS3, P4HA1, MAFF, GABARAPL1, EMP1, PLEC, BHLHE40, HK2, RRAGD, GPX4, GADD45B, TNFRSF18, MUC1, CYFIP1, NFKBIZ, ALCAM, CTSZ, RORA, SLC29A2, AHR, MXD1, BCL2L1, RNH1, ETV4, MYO1E, HIPK2, TNFSF11, CD81, IGF2R, CD79B
cohort1	within	cohort1_within	G1Her2_vs_OtherHer2	HALLMARK_ANDROGEN_RESPONSE	0.0086504	0.0288347	0.415777	1.46553	97	NDRG1, SCD, STEAP4, SAT1, TSC22D1, KRT19, KRT8, SPDEF, ABCC4, AZGP1, HPGD, SLC38A2, TMEM50A, ARID5B, PDLIM5, PMEPA1, RRP12, DNAJB9, SEC24D, RAB4A, CDK6, INSIG1, CCND1, UBE2J1, TMPRSS2, LMAN1, HMGCS1
cohort1	within	cohort1_within	G1Her2_vs_OtherHer2	HALLMARK_UV_RESPONSE_DN	0.0117535	0.0367297	0.372762	1.38824	140	ERBB2, VLDLR, IGFBP5, RUNX1, RND3, BHLHE40, LDLR, PDLIM5, MTA1, ICA1, CITED2, MGLL, DUSP1, RXRA, SLC22A18, INSIG1, NFIB, PLPP3, PRDM2, KIT, ADGRL2, PTEN, SCAF8, ABCC1, ANXA4, PLCB4, PIK3CD, NOTCH2, RASA2
cohort1	within	cohort1_within	G1Her2_vs_OtherHer2	HALLMARK_ESTROGEN_RESPONSE_LATE	0.0265459	0.0780761	-0.467891	-1.37254	196	CDC20, TOP2A, RNASEH2A, GINS2, CDC6, BTG3, KIF20A, STIL, IMPA2, FABP5, RBBP8, SFN, CKB, PPIF, PLK4, MAPK13, NMU, HPRT1, S100A9, ST6GALNAC2, MDK, ID2, XRCC3, OLFM1, CHPT1, EMP2, MOCS2, ARL3, FKBP5, OVOL2, SORD, SLC1A4, SLC16A1, CAV1, LSR, SNX10, HSPA4L, ETFB
cohort1	within	cohort1_within	G1Her2_vs_OtherHer2	HALLMARK_PROTEIN_SECRETION	0.0295306	0.0820294	0.387102	1.35997	95	GOLGA4, BNIP3, USO1, SEC31A, COPB2, ERGIC3, ARFGAP3, ICA1, STX7, ATP1A1, RAB5A, KRT18, SEC22B, SEC24D, KIF1B, CLTC, CD63, COPB1, LMAN1, PPT1, TMED10, NAPA, ARFGEF1, RAB9A, ARFGEF2, ABCA1, IGF2R, RAB2A, CLCN3, ADAM10, STX12, NAPG, STX16, ARCN1, PAM, SSPN, SH3GL2, MON2, YIPF6, CLN5, YKT6, AP1G1, SNAP23, LAMP2, GOSR2
cohort1	within	cohort1_within	G1Her2_vs_OtherHer2	HALLMARK_APICAL_JUNCTION	0.034448	0.0906528	0.319683	1.23935	193	GRB7, CX3CL1, CLDN4, CD99, CDH15, RSU1, CRB3, CTNND1, JUP, MYH9, ADAM15, CLDN8, ZYX, CDH1, CLDN7, MYL9, TMEM8B, INSIG1, LIMA1, VCL, CERCAM, ACTG1, THBS3, CNN2, CTNNA1, PTK2, BAIAP2, PKD1, RRAS, CAP1, CLDN15, EXOC4, STX4, PIK3CB, ACTN4, PTEN, CLDN14, INPPL1, ADAM9, ACTN1
cohort1	within	cohort1_within	G1Her2_vs_OtherHer2	HALLMARK_P53_PATHWAY	0.0382508	0.0956269	0.317372	1.23039	193	NDRG1, NUPR1, ZFP36L1, JUN, RPL18, SAT1, MKNK2, APP, TSC22D1, CTSD, PLK3, TRIB3, ATF3, SEC61A1, FOS, TPD52L1, PPP1R15A, SDC1, INHBB, BTG1, DDIT3, KLF4, SLC3A2, FGF13, CTSF, MXD4, GM2A, RXRA, FOXO3, TRAF4, IP6K2, RALGDS, TM4SF1, PLXNB2, RETSAT, S100A10, MXD1, ACVR1B, EPS8L2, NINJ1, CD82, TOB1, SERTAD3, KLK8, BAIAP2, BLCAP, CD81, STEAP3, S100A4
cohort1	within	cohort1_within	G1Her2_vs_OtherHer2	HALLMARK_CHOLESTEROL_HOMEOSTASIS	0.0447885	0.106639	0.401254	1.34726	73	TM7SF2, LGALS3, SCD, PNRC1, ETHE1, FASN, SREBF2, TRIB3, ATF3, LDLR, LSS, ACSS2, MAL2, SQLE, ALCAM, CD9, CYP51A1, LGMN, ALDOC, ACTG1, HMGCS1, DHCR7
cohort1	within	cohort1_within	G1Her2_vs_OtherHer2	HALLMARK_UV_RESPONSE_UP	0.0479329	0.108939	-0.467354	-1.34512	155	FEN1, BTG3, RFC4, CHRNA5, AP2S1, PSMC3, PARP2, PPIF, GGH, CCNE1, POLR2H, POLE3, LHX2, CDK2, KLHDC3, CCND3, OLFM1, HNRNPU, AMD1, STIP1, CYB5B, SIGMAR1, CTSV, PDAP1, RAB27A, ARRB2, MAOA, TYRO3, CLTB, CDC5L, MMP14, NPTXR, FMO1, EIF5, DGAT1, DNAJA1, GRPEL1, RPN1, BCL2L11, NXF1, PTPRD, CXCL2, RET, CASP3, EIF2S3
cohort1	within	cohort1_within	G1Her2_vs_OtherHer2	HALLMARK_GLYCOLYSIS	0.0629672	0.133216	-0.441068	-1.29458	198	CENPA, CDK1, STMN1, HMMR, AURKA, DEPDC1, NASP, KIF20A, CLN6, GOT1, PPIA, POLR3K, PGAM1, MDH1, TPI1, GPR87, SLC25A10, ALDH7A1, GUSB, PGM2, ARPP19, KIF2A, TALDO1, TXN, SLC37A4, PKM, RPE, SLC25A13, B3GAT1, SAP30, PRPS1, PYGL, ALDH9A1, HAX1
cohort1	within	cohort1_within	G1Her2_vs_OtherHer2	HALLMARK_INFLAMMATORY_RESPONSE	0.0656772	0.133216	0.303272	1.18003	199	KLF6, TNFSF10, EDN1, CD55, CX3CL1, EREG, NAMPT, CCL22, IFNGR2, ADM, LDLR, P2RY2, RNF144B, KIF1B, SLC11A2, TAPBP, RELA, AHR, MXD1, ACVR1B, CD82, ITGB8, ROS1, CD14, ABCA1, IL15RA, CCRL2, SLC31A2, IFITM1, IRF7, NOD2, ATP2A2, ICOSLG, IRAK2, TLR3, SRI
cohort1	within	cohort1_within	G1Her2_vs_OtherHer2	HALLMARK_APOPTOSIS	0.0666082	0.133216	0.318576	1.20664	159	ERBB2, LGALS3, TNFSF10, JUN, TSPO, RHOB, SAT1, APP, EREG, ATF3, SQSTM1, EMP1, ERBB3, TGFB2, PPP2R5B, DDIT3, GPX4, GADD45B, KRT18, NEDD9, ANXA1, AIFM3, BNIP3L, DNAJC3, RETSAT, LMNA, SATB1, ISG20, CCND1, RELA, BCL10, XIAP, BCL2L1, PPT1, CASP4, MCL1, PTK2, CD14, BIK, IGF2R, DAP
cohort1	within	cohort1_within	G1Her2_vs_OtherHer2	HALLMARK_HEDGEHOG_SIGNALING	0.0709406	0.136186	0.469008	1.37059	36	VLDLR, MYH9, VEGFA, ADGRG1, CDK6, TLE1, AMOT, ACHE
cohort1	within	cohort1_within	G1Her2_vs_OtherHer2	HALLMARK_UNFOLDED_PROTEIN_RESPONSE	0.0735402	0.136186	0.344959	1.23847	109	YIF1A, XBP1, HERPUD1, CHAC1, WIPI1, SRPRA, EEF2, ERO1A, ATF3, VEGFA, SEC31A, NABP1, HSP90B1, SERP1, KDELR3, ASNS, YWHAZ, DNAJB9, SPCS1, EIF4A2, ATF4, HYOU1, EIF4G1, ARFGAP1, DNAJC3, CALR
cohort1	within	cohort1_within	G1Her2_vs_OtherHer2	HALLMARK_APICAL_SURFACE	0.150824	0.269329	0.406966	1.22886	42	CX3CL1, APP, LYPD3, MAL, TMEM8B, GATA3, NCOA6, ATP6V0A4, ATP8B1, EFNA5, FLOT2, ADAM10, ADIPOR2
cohort1	within	cohort1_within	G1Her2_vs_OtherHer2	HALLMARK_KRAS_SIGNALING_UP	0.198847	0.342839	0.279362	1.08534	197	MALL, TRIB1, EREG, JUP, ERO1A, CPE, EMP1, TSPAN1, PPP1R15A, SOX9, ST6GAL1, KLF4, GPNMB, ANGPTL4, EVI5, HDAC9, SLPI, SATB1, RBM4, ZNF277, DUSP6, ETV4, TRIB2, AVL9, GADD45G, F2RL1, GALNT3, CDADC1, PCSK1N, YRDC, BTC, TMEM100, MAP3K1, GABRA3, MMP11, ALDH1A3, TMEM176A, CMKLR1, PPBP, ACE, VWA5A, SPRY2, ADAM17, TMEM176B, TOR1AIP2
cohort1	within	cohort1_within	G1Her2_vs_OtherHer2	HALLMARK_KRAS_SIGNALING_DN	0.237759	0.395424	0.277021	1.07075	188	CAMK1D, CALML5, TFAP2B, EDN1, EDN2, CLDN8, MTHFR, TGFB2, LYPD3, SPTBN2, PNMT, SKIL, SLC25A23, LGALS7, MFSD6, GPRC5C, KRT15, KLK8, RGS11, KRT4, TENM2, PLAG1, CPEB3, SHOX2, ZNF112, ATP4A, SLC5A5, TFF2
cohort1	within	cohort1_within	G1Her2_vs_OtherHer2	HALLMARK_ADIPOGENESIS	0.245163	0.395424	0.274936	1.06588	193	PFKFB3, CHCHD10, REEP6, UBC, ACADL, NABP1, RNF11, FZD4, RIOK3, CD151, GPX4, ALDOA, BCL6, LEP, PIM3, BAZ2A, DNAJB9, ANGPTL4, DHRS7, HSPB8, MGLL, SLC27A1, SLC25A1, ALDH2, REEP5, ORM1, UBQLN1, RETSAT, SULT1A1, CYP4B1, DRAM2, IDH1, NDUFB7, PTGER3, TOB1, RREB1, DHCR7, MCCC1, AGPAT3, ACLY, ABCA1, CCNG2
cohort1	within	cohort1_within	G1Her2_vs_OtherHer2	HALLMARK_HEME_METABOLISM	0.271988	0.424981	0.272862	1.05599	190	BLVRB, KDM7A, PDZK1IP1, SLC6A9, BSG, RIOK3, RNF19A, PGLS, SLC25A37, PPP2R5B, ASNS, LRP10, DAAM1, BCAM, MKRN1, YPEL5, BNIP3L, MXI1, FOXO3, OPTN, SLC11A2, CAST, KLF3, SLC6A8, NFE2L1, RHCE, HBQ1, RNF123, KEL, CDR2, PIGQ, FBXO34, USP15, CLCN3, EZH1, SIDT2, IGSF3, FN3K, FBXO7, PICALM, BACH1, MAP2K3, UCP2, TNRC6B, TMEM9B, ELL2, SLC2A1, P4HA2, EPB41, MINPP1, ALAD, ANK1
cohort1	within	cohort1_within	G1Her2_vs_OtherHer2	HALLMARK_PI3K_AKT_MTOR_SIGNALING	0.330672	0.501018	-0.393866	-1.0898	103	CDK1, SFN, E2F1, CDK4, CDK2, PPP1CA, CDKN1A, PFN1, HRAS, AKT1, PIN1, UBE2N, AP2M1, CSNK2B, EIF4E, GRB2, MAP2K6, CFL1, ECSIT, SMAD2, ACTR3, YWHAB, TRAF2, PPP2R1B, UBE2D3, MKNK1, GNGT1, ATF1
cohort1	within	cohort1_within	G1Her2_vs_OtherHer2	HALLMARK_IL6_JAK_STAT3_SIGNALING	0.365612	0.537664	0.29857	1.03267	86	JUN, IFNGR2, IL13RA1, LTBR, CD9, STAT3, ACVR1B, TNFRSF1A, CD14, MYD88, IL15RA, MAP3K8, SOCS1, TNFRSF21, TNFRSF12A, IL10RB, IRF1, PDGFC, STAT2, OSMR, IRF9, PTPN1, IL17RA, PIK3R5
cohort1	within	cohort1_within	G1Her2_vs_OtherHer2	HALLMARK_FATTY_ACID_METABOLISM	0.382205	0.546006	-0.365611	-1.0529	156	NCAPH2, HADH, ECHS1, MDH1, FH, ACAT2, ACAA2, IDI1, ECI1, DLST, PRDX6, ECI2, PDHA1, YWHAH, TDO2, HSDL2, CBR3, HSD17B10, MAOA, ADSL, HSP90AA1, AADAT, ALDH9A1, FMO1, GPD2, KMT5A, CD36, DECR1, PDHB, SDHA, LDHA, ERP29, HADHB, BLVRA, DLD, METAP1, RDH16, ACADM, PCBD1, CPOX, ALDH3A1, ACSL4, MCEE, RAP1GDS1, IDH3G, GSTZ1, CEL, EPHX1, HCCS, SDHC, ENO3, SUCLG2, LTC4S, PSME1, MDH2, ADH7, PTS, G0S2, CPT1A, NBN…
cohort1	within	cohort1_within	G1Her2_vs_OtherHer2	HALLMARK_PANCREAS_BETA_CELLS	0.459906	0.638758	-0.414888	-1.00608	39	SRP9, SCGN, PCSK1, SEC11A, SRP14, CHGA, SYT13
cohort1	within	cohort1_within	G1Her2_vs_OtherHer2	HALLMARK_EPITHELIAL_MESENCHYMAL_TRANSITION	0.474586	0.641333	0.254819	0.990844	198	MXRA5, JUN, RHOB, SAT1, VEGFA, FSTL3, SDC1, SNTB1, LGALS1, SDC4, PMEPA1, GADD45B, PPIB, GEM, MYL9, DKK1, OXTR, COPA, PLOD3, AREG, ELN, CD59, SLC6A8, TNC, QSOX1, COMP
cohort1	within	cohort1_within	G1Her2_vs_OtherHer2	HALLMARK_REACTIVE_OXYGEN_SPECIES_PATHWAY	0.514572	0.659759	-0.387533	-0.966617	47	CDKN2D, GLRX2, PRDX2, NDUFA6, PRDX6, TXN, PDLIM1, GCLM, NDUFS2, LAMTOR5, G6PD, GSR
cohort1	within	cohort1_within	G1Her2_vs_OtherHer2	HALLMARK_PEROXISOME	0.514612	0.659759	-0.351935	-0.974685	104	TOP2A, CLN6, MSH2, SLC25A19, HRAS, ISOC1, ITGB1BP1, CTPS1, IDI1, FDPS, ECI2, YWHAH, SLC25A17
cohort1	within	cohort1_within	G1Her2_vs_OtherHer2	HALLMARK_XENOBIOTIC_METABOLISM	0.709244	0.857567	-0.301252	-0.88327	195	HES6, GSTO1, PTGES3, MT2A, MTHFD1, AKR1C2, HPRT1, ID2, TMEM97, ARPP19, AHCY, PTGR1, KYNU, ACP1, PMM1, GSS, TDO2, ARG2, MAOA, SERPINE1, PGRMC1, TTPA, ALDH9A1, AKR1C3, FMO1, DDC, PGD, CD36, SLC22A1, FAH, CYP27A1, ADH5, GNMT, UPP1, GART, SMOX, CES1, CROT, ALDH3A1, GSR, TPST1, NMT1, ABCC2, EPHX1, FAS
cohort1	within	cohort1_within	G1Her2_vs_OtherHer2	HALLMARK_TGF_BETA_SIGNALING	0.713768	0.857567	0.274846	0.872961	54	JUNB, CDH1, PPP1R15A, IFNGR2, PMEPA1, SKIL, TRIM33, XIAP, HIPK2, SMURF1, RHOA, PPM1A, ID3
cohort1	within	cohort1_within	G1Her2_vs_OtherHer2	HALLMARK_NOTCH_SIGNALING	0.720357	0.857567	-0.344215	-0.809186	32	RBX1, HES1, SKP1, SAP30, CUL1, JAG1, ST3GAL6, DTX2, ARRB1
cohort1	within	cohort1_within	G1Her2_vs_OtherHer2	HALLMARK_BILE_ACID_METABOLISM	0.738398	0.858603	0.249316	0.89808	111	ACSL1, EFHC1, ABCD1, PRDX5, GSTK1, RXRA, PEX26, SLC22A18, OPTN, PEX16, RETSAT, AR, IDH1, PNPLA8, ABCA1, GNPAT, SCP2, DIO2, PEX13, EPHX2, PEX6, ABCA3, PEX11G, ABCA2, PEX1, SLC35B2, ABCG8, CYP7B1, LONP2, ACSL5, BCAR3
cohort1	within	cohort1_within	G1Her2_vs_OtherHer2	HALLMARK_WNT_BETA_CATENIN_SIGNALING	0.809441	0.899444	-0.307652	-0.754304	42	SKP2, GNAI1, HDAC2, MAML1, HEY1, CUL1, JAG1
cohort1	within	cohort1_within	G1Her2_vs_OtherHer2	HALLMARK_ANGIOGENESIS	0.809499	0.899444	0.27418	0.801241	36	APP, VEGFA, PTK2, S100A4
cohort1	within	cohort1_within	G1Her2_vs_OtherHer2	HALLMARK_INTERFERON_ALPHA_RESPONSE	0.858402	0.933046	-0.276224	-0.757284	95	PSME2, PSMA3, NMI, LY6E, SLC25A28, PSMB8, EIF2AK2, PLSCR1, PROCR, LAP3, PSMB9, CASP1, TRIM26, IFI44, PSME1, EPSTI1, LGALS3BP, IFI35, IL4R, IL15
cohort1	within	cohort1_within	G1Her2_vs_OtherHer2	HALLMARK_COAGULATION	0.906699	0.961308	0.22675	0.840928	136	CRIP2, ARF4, MAFF, HMGCS2, ANXA1, CD9, CAPN2, SERPINA1, LGMN, DUSP6, SIRT2, KLK8, CPB2, COMP, ADAM9, DUSP14, MST1, KLF7, MMP11, CPQ, PDGFB, HRG, MSRB2, LAMP2, CLU, C8B, GDA, MMP15
cohort1	within	cohort1_within	G1Her2_vs_OtherHer2	HALLMARK_COMPLEMENT	0.934485	0.961308	-0.250182	-0.734625	199	CALM3, CALM1, PFN1, S100A9, ANXA5, USP14, S100A12, KYNU, PREP, KIF2A, CTSV, CASP10, RABIF, SERPINE1, FDX1, GRB2, MMP14, GPD2, PLSCR1, GNAI3, ACTN2, CD36, F8, COL4A2, LAP3, DOCK10, PSMB9, KLK1, PLA2G4A, CASP1, PPP4C, CXCL1, CTSC, TIMP1, CASP3, RNF4, CASP7, C2, HNF4A, SH2B3, CASP9, CTSL, GNB2, DGKH, ZEB1, PLAUR, F3, CPM, LCK
cohort1	within	cohort1_within	G1Her2_vs_OtherHer2	HALLMARK_INTERFERON_GAMMA_RESPONSE	0.944979	0.961308	-0.246541	-0.723619	198	PNP, MT2A, PSME2, PSMA3, PSMA2, CDKN1A, MTHFD2, PSMB2, NUP93, ISOC1, OAS3, NMI, LY6E, SLC25A28, PSMB8, EIF2AK2, PLSCR1, SPPL2A, LAP3, PSMB9, PLA2G4A, CASP1, UPP1, TRIM26, CASP3, HIF1A, CASP7, PML, FPR1, IFI44, FAS, IFNAR2, ST8SIA4, TNFAIP2, XCL1, LYSMD2, PSME1, GCH1, EPSTI1, LGALS3BP, IFI35, CD274, IL4R
cohort1	within	cohort1_within	G1Her2_vs_OtherHer2	HALLMARK_ALLOGRAFT_REJECTION	0.961308	0.961308	-0.240544	-0.705033	194	BRCA1, NPM1, NME1, AKT1, CCND3, CDKN2A, CAPG, ELF4, EIF3J, UBE2N, EIF5A, GLMN, IL1B, MRPL3, TRAF2, IL13, IL11, SRGN, TIMP1, F2R, GCNT1, ETS1, IFNGR1, HIF1A, CRTAM, TRAT1, FAS, IL2, IFNAR2, C2, ST8SIA4, CSK, RPL3L, MTIF2, IL4R, IL18RAP, INHBA, LCK, IL15, CCR1, DEGS1, HLA-DMA, CCL13, GALNT1, CCL2, PTPRC, IGSF6, ACVR2A, IL7, ITK, IL27RA, THY1, KLRD1
cohort1	within	cohort1_within	G1LumA_vs_OtherLumA	HALLMARK_E2F_TARGETS	2.39229e-35	1.19615e-33	-0.764824	-2.89091	195	HMGB2, CKS2, PCNA, SLBP, USP1, CKS1B, NASP, RPA2, RFC2, ATAD2, PTTG1, TOP2A, ANP32E, RBBP7, SMC4, UBR7, HMMR, RPA3, MCM4, TIPIN, CBX5, STMN1, CDKN3, MSH2, POLD3, UBE2S, BIRC5, SNRPB, UNG, MAD2L1, CDK1, TMPO, KPNA2, CDC20, LBR, CENPE, CCNB2, CDCA3, AURKA, BRCA1, UBE2T, MYC, MCM5, TUBB, CDCA8, NOP56, RNASEH2A, DEPDC1, DIAPH3, SMC1A, RACGAP1, RAD51AP1, DUT, PLK1, MCM6, NME1, CENPM, ASF1B, KIF4A, RAN…
cohort1	within	cohort1_within	G1LumA_vs_OtherLumA	HALLMARK_MYC_TARGETS_V1	1.94502e-20	4.86256e-19	-0.66927	-2.5287	194	PCNA, RRM1, USP1, PSMA2, PRPS2, PSMA1, RPS10, RPS2, MCM4, HNRNPA2B1, RPL18, PSMD8, TYMS, MAD2L1, HNRNPA1, HNRNPR, EIF3D, ILF2, NPM1, KPNA2, SNRPD3, SRSF7, PSMA4, CDC20, EIF4H, LDHA, RPS3, PSMB2, MYC, MCM5, CCNA2, NOP56, DUT, PSMB3, MCM6, NME1, SSBP1, EIF4A1, PRPF31, RANBP1, RPS5, SRSF3, RPS6, APEX1, UBA2, POLD2, XRCC6, SRSF2, PSMC6, FBL, PRDX4, EIF1AX, HPRT1, PSMC4, DEK, TCP1, SNRPD1, PSMD3, CCT5…
cohort1	within	cohort1_within	G1LumA_vs_OtherLumA	HALLMARK_G2M_CHECKPOINT	7.09878e-18	1.18313e-16	-0.648573	-2.44463	190	CKS2, CKS1B, NASP, RPA2, PTTG1, TOP2A, CENPF, NEK2, SMC4, UBE2C, HMMR, KIF20B, STMN1, CDKN3, UBE2S, TPX2, BIRC5, HMGN2, SFPQ, MAD2L1, CDK1, NUSAP1, TMPO, PBK, KPNA2, BCL3, GINS2, CDC20, LBR, KIF11, CENPE, CCNB2, CASP8AP2, AURKA, KIF23, PRC1, TROAP, MYC, MCM5, CCNA2, TTK, SMC1A, DTYMK, RACGAP1, PLK1, MCM6, KIF4A, SMC2, DBF4, CENPA, BRCA2, MKI67, DDX39A, BARD1, SRSF2, MCM3, NDC80, ORC6, CHAF1A, SNR…
cohort1	within	cohort1_within	G1LumA_vs_OtherLumA	HALLMARK_INTERFERON_ALPHA_RESPONSE	6.53785e-09	8.17232e-08	-0.639541	-2.19621	95	IRF1, B2M, IFITM3, HLA-C, LPAR6, HELZ2, PLSCR1, ISG15, LGALS3BP, NUB1, OAS1, HERC6, PSMB9, PSME2, BST2, IRF7, TAP1, IRF9, PSMB8, DDX60, PSME1, SAMD9, CD47, MX1, PSMA3, RIPK2, CASP8, IFITM2, IFI44, CMPK2, IFI27, UBE2L6, USP18, PARP9, OASL, IFI35, IRF2, GBP2, SAMD9L, IFIT3, CD74, MOV10, IFI44L, SELL, LAP3, IFIH1, TXNIP, OGFR
cohort1	within	cohort1_within	G1LumA_vs_OtherLumA	HALLMARK_INTERFERON_GAMMA_RESPONSE	2.30913e-08	2.30913e-07	-0.516882	-1.95776	198	ICAM1, PSMA2, HLA-A, IRF1, B2M, IFITM3, SOCS3, HLA-B, CD40, HELZ2, TNFAIP3, SOCS1, NAMPT, IFIT1, PLSCR1, ISG15, PSMB2, LGALS3BP, HERC6, SRI, PSMB9, PSME2, BST2, IRF7, TAP1, PNP, NFKBIA, IRF9, PSMB8, DDX60, PSME1, GCH1, MX1, PSMA3, LYSMD2, BTG1, RIPK2, DDX58, CASP8, IFITM2, IFI44, CMPK2, OAS3, CASP3, IFI27, UBE2L6, USP18, ARL4A, OASL, C1R, IFI35, SOD2, IRF2, SPPL2A, SAMHD1, TNFAIP2, SAMD9L
cohort1	within	cohort1_within	G1LumA_vs_OtherLumA	HALLMARK_TNFA_SIGNALING_VIA_NFKB	7.87164e-07	6.5597e-06	-0.485511	-1.84032	199	CEBPD, BTG2, ICAM1, ATF3, CEBPB, IRF1, BIRC3, IER3, MAFF, HES1, SOCS3, GADD45B, SAT1, PPP1R15A, TNFAIP3, PLAUR, KLF4, NAMPT, JUNB, EIF1, BCL3, ZC3H12A, MYC, ZFP36, ETS2, TUBB2A, TNF, IL18, PHLDA1, SDC4, NFKBIE, IRS2, PLK2, TAP1, FOSB, IER2, NFKBIA, GCH1, AREG, SQSTM1, CCNL1, EGR2, KLF10, NFE2L2, BTG1, RIPK2, DDX58, EGR1, EHD1, NFKB2, DENND5A, TRAF1, IL7R, ATP2B1, GADD45A
cohort1	within	cohort1_within	G1LumA_vs_OtherLumA	HALLMARK_ALLOGRAFT_REJECTION	1.53481e-05	0.000109629	-0.458492	-1.73232	194	ICAM1, CXCL13, HLA-A, B2M, TIMP1, HLA-E, RPS19, CD40, SOCS1, EIF3D, NPM1, BCL3, BRCA1, TNF, IL18, RPS9, NME1, CTSS, IRF7, TAP1, DYRK3, APBB1, RPL9, CD47, RIPK2, DEGS1
cohort1	within	cohort1_within	G1LumA_vs_OtherLumA	HALLMARK_MYOGENESIS	1.76885e-05	0.000110553	0.438208	1.69271	197	CLU, SYNGR2, TNNT1, SCD, ABLIM1, APP, MEF2D, BHLHE40, PDE4DIP, APOD, SSPN, VIPR1, GAA, SVIL, ERBB3, TGFB1, SPDEF, ITGB4, DMPK, HSPB8, TPD52L1, NOTCH1, AGRN, ITGB5, HBEGF, WWTR1, REEP1, CACNA1H, MYH9, PTGIS, MB, MYO1C, CRAT, CFD, NOS1, CHRNB1, KCNH2, MYL6B, FOXO4, FLII, GNAO1, GABARAPL2, EPHB3, ITGB1
cohort1	within	cohort1_within	G1LumA_vs_OtherLumA	HALLMARK_UV_RESPONSE_UP	5.70989e-05	0.000317216	-0.469545	-1.7268	155	HSPA2, BTG2, ICAM1, ATF3, MAOA, IRF1, DNAJA1, HYAL2, EPCAM, JUNB, PPIF, CDKN1C, HLA-F, GRPEL1, TAP1, FOSB, TMBIM6, NFKBIA, FEN1, GCH1, SQSTM1, MRPL23, PSMC3, FGF18, AMD1, ATP6V1F, BTG1, FKBP4, BSG, CASP3, RFC4, GGH
cohort1	within	cohort1_within	G1LumA_vs_OtherLumA	HALLMARK_OXIDATIVE_PHOSPHORYLATION	0.000371207	0.00185604	-0.425695	-1.59792	184	NDUFC2, NDUFB8, ECH1, CYCS, NDUFA5, SLC25A6, COX6C, MDH2, UQCRFS1, LDHA, HSD17B10, NDUFA4, NDUFS7, ACO2, DLD, SDHD, NDUFA9, GRPEL1, BAX, NQO2, ACADM, PDHA1, NDUFB6, NNT, ACAA2, HADHB, ATP6V1F, IDH3B, NDUFS2, NDUFA6, SDHB, MDH1, ATP6V0B, POR, ATP1B1, ETFB, VDAC2, NDUFB5, HCCS, ATP6V0E1, TCIRG1, NDUFS4, CYC1, IMMT, FH, NDUFA8, ACAT1, SLC25A3, ALAS1, ECI1, TIMM50, NDUFS6, AIFM1, COX6B1, ATP6V1E1, UQ…
cohort1	within	cohort1_within	G1LumA_vs_OtherLumA	HALLMARK_UV_RESPONSE_DN	0.000960176	0.00402294	0.426888	1.58094	140	IGFBP5, MTA1, BHLHE40, PRKAR2B, RBPMS, MGLL, PDLIM5, DLG1, AGGF1, CDKN1B, NEK7, INPP4B, SPOP, NIPBL, PIAS3, ZMIZ1, INSIG1, PHF3, DYRK1A, ATRX, DUSP1, DDAH1, ERBB2, ATP2B4, APBB2, SCAF8, IGF1R, TJP1, YTHDC1, GCNT1, PTPRM, DAB2, PLCB4, PTEN, BMPR1A, RASA2, ABCC1, PIK3R3, CAP2, ARHGEF9, SIPA1L1, SYNE1, CACNA1A, KALRN, NFIB, WDR37, NR3C1, NFKB1, SMAD7, ATRN, RXRA, PTGFR, MAPK14, CDK13, GJA1, BCKDHB, …
cohort1	within	cohort1_within	G1LumA_vs_OtherLumA	HALLMARK_ESTROGEN_RESPONSE_LATE	0.000965506	0.00402294	-0.404323	-1.5295	196	TFPI2, SCUBE2, PRSS23, CHPT1, TOP2A, MDK, HMGCS2, XBP1, BLVRB, UGDH, KLF4, MAPT, COX6C, GINS2, AGR2, CDC20, SORD, PPIF, ARL3, ZFP36, LSR, RNASEH2A, FKBP5, PDCD4, CD9, NBL1, DYNLT3, SNX10, ABHD2, TSPAN13, LTF, TJP3, DNAJC1, HPRT1, AREG, TFAP2C, FKBP4, PGR, GLA, CHST8, PLK4, ETFB, TPBG, SIAH2, CYP4F11, KIF20A, CDC6, HOMER2, TMPRSS3, STIL, BAG1
cohort1	within	cohort1_within	G1LumA_vs_OtherLumA	HALLMARK_MYC_TARGETS_V2	0.00110453	0.00424818	-0.551599	-1.74446	58	MCM4, UNG, NPM1, SORD, MYC, MCM5, NOP56, PLK1, TBRG4, PLK4, LAS1L, SRM, PPAN, SLC19A1, NOLC1, TMEM97, PPRC1, MRTO4, HSPE1
cohort1	within	cohort1_within	G1LumA_vs_OtherLumA	HALLMARK_DNA_REPAIR	0.00132321	0.00472574	-0.43051	-1.57236	147	PCNA, RPA2, RFC2, RPA3, POLD3, TYMS, PRIM1, POLA1, GTF2B, ARL6IP1, EIF1B, ZWINT, TSG101, SDCBP, DUT, NME1, ERCC1, RFC3, RBX1, PNP, NUDT9, FEN1, HPRT1, RFC5, POLR2G, ADRM1, MPC2, DAD1, CCNO, NME3, RAD51, DDB2, CMPK2, GTF2A2, RFC4, TAF6, CETN2, CSTF3, LIG1
cohort1	within	cohort1_within	G1LumA_vs_OtherLumA	HALLMARK_APOPTOSIS	0.00204352	0.00681173	-0.414988	-1.5316	159	HMGB2, PMAIP1, BTG2, ATF3, IRF1, BIRC3, IER3, IFITM3, TOP2A, TIMP1, DNAJA1, GADD45B, SAT1, EBP, BRCA1, TNF, PDCD4, IL18, BAX, PLAT, TAP1, GCH1, AIFM3, SQSTM1, CASP8, LMNA, CASP3, VDAC2, GADD45A, IFNGR1, PEA15, LUM, SOD1, PAK1, ANKH, ETF1, SOD2
cohort1	within	cohort1_within	G1LumA_vs_OtherLumA	HALLMARK_SPERMATOGENESIS	0.00249335	0.00773491	-0.432469	-1.54965	127	HSPA2, NEK2, CLGN, CDKN3, TNNI3, CDK1, CCNB2, AURKA, ACTL7B, TTK, MLF1, NCAPH, DBF4, SPATA6, TALDO1, BUB1, EZH2, RPL39L, RFC4, ALOX15, ARL4A, KIF2C, YBX2, NPY5R, TCP11, LDHC, CLPB, ZC2HC1C, HSPA4L, TOPBP1
cohort1	within	cohort1_within	G1LumA_vs_OtherLumA	HALLMARK_ADIPOGENESIS	0.00262987	0.00773491	-0.390071	-1.47296	193	ANGPTL4, STOM, ECH1, DNAJB9, PIM3, DHRS7B, DDT, NDUFA5, MDH2, SAMM50, SCP2, ARAF, DHRS7, ACO2, DLD, PDCD4, GRPEL1, CCNG2, HADH, SLC1A5, FABP4, ACADM, TALDO1, ACAA2, SPARCL1, ATP1B3, ABCB8, SDHB, POR, UBC, LPCAT3, SLC27A1, RTN3, SOWAHC, ETFB, FAH, APLP2, GADD45A, PLIN2, ARL4A, CYC1, IFNGR1, PPM1B, CHCHD10, IMMT, SLC19A1
cohort1	within	cohort1_within	G1LumA_vs_OtherLumA	HALLMARK_MTORC1_SIGNALING	0.00296554	0.0082376	-0.387561	-1.4661	196	BTG2, MCM4, XBP1, UNG, PPP1R15A, EBP, ENO1, HSPA5, NAMPT, PSMD13, TPI1, PSMA4, SORD, LDHA, AURKA, SKAP2, PLK1, CD9, PSMB5, DHFR, EEF1E1, SLC1A5, DDX39A, GLRX, PNP, PSMC6, PRDX1, HPRT1, PSMC4, RRM2, SQSTM1, PSMA3, BUB1, MCM2, GOT1, NFKBIB, GLA, PSMC2, LGMN, CCNF, M6PR, PHGDH, IMMT, PNO1, SLC37A4, EIF2S2, TUBG1, ETF1, CCNG1, CXCR4, DAPP1, CACYBP, TMEM97, TM7SF2, CYB5B, RAB1A, HSPE1, IFRD1, PGK1, EG…
cohort1	within	cohort1_within	G1LumA_vs_OtherLumA	HALLMARK_UNFOLDED_PROTEIN_RESPONSE	0.0119434	0.03143	-0.414795	-1.454	109	CKS1B, EIF4A3, ATF3, CEBPB, DNAJB9, XBP1, EEF2, HSPA5, NPM1, IFIT1, SRPRA, NOP56, TUBB2A, EIF4A1, EIF4A2, NFYB, KHSRP
cohort1	within	cohort1_within	G1LumA_vs_OtherLumA	HALLMARK_COMPLEMENT	0.0127292	0.0318229	-0.359752	-1.36363	199	TFPI2, CEBPB, IRF1, MAFF, ANXA5, TIMP1, PRCP, ANG, TNFAIP3, CALM3, HSPA5, PLAUR, PLSCR1, GATA3, GNAI3, CTSS, LTF, PSMB9, PLAT, CD59, IRF7, LAMP2, CTSO, GCA, CTSL, CTSD, EHD1, CPQ, CASP3, LGMN
cohort1	within	cohort1_within	G1LumA_vs_OtherLumA	HALLMARK_FATTY_ACID_METABOLISM	0.0142429	0.0339115	-0.378085	-1.39182	156	MAOA, ECH1, HSD17B11, HMGCS2, UGDH, GLUL, MDH2, LDHA, HSD17B10, YWHAH, ACO2, DLD, SDHD, HADH, APEX1, ACADM, ECI2, PDHA1, PSME1, HSD17B4, ACAA2, NTHL1, HADHB, IDH3B, SMS, ERP29, MDH1, ACSS1, NBN, ACAT2, UBE2L6, HCCS, GABARAPL1, FH, CBR3, ENO3, ECI1, CPT2, HMGCL, GPD1, BLVRA
cohort1	within	cohort1_within	G1LumA_vs_OtherLumA	HALLMARK_REACTIVE_OXYGEN_SPECIES_PATHWAY	0.0162518	0.0369358	-0.504967	-1.53782	47	EGLN2, JUNB, PRDX2, GLRX, PRDX4, PRDX1, FTL, NDUFS2, NDUFA6, GCLM, TXN, CDKN2D, SOD1, LAMTOR5, SOD2, TXNRD2
cohort1	within	cohort1_within	G1LumA_vs_OtherLumA	HALLMARK_MITOTIC_SPINDLE	0.0333716	0.0725469	-0.341131	-1.29208	198	ECT2, TOP2A, CENPF, NEK2, SMC4, KIF20B, TPX2, BIRC5, CKAP5, ANLN, CDK1, NUSAP1, MAPRE1, KIF11, CENPE, CCNB2, AURKA, KIF23, PRC1, UXT, TTK, SMC1A, RACGAP1, PLK1, CDC42, KIF4A, BRCA2, NDC80, LMNB1, BUB1, CDC42BPA, DLGAP5, PALLD, KIF15, CYTH2
cohort1	within	cohort1_within	G1LumA_vs_OtherLumA	HALLMARK_XENOBIOTIC_METABOLISM	0.0571353	0.119032	-0.329731	-1.24633	195	MAOA, ECH1, SERTAD1, FBP1, BLVRB, DDT, UGDH, ACP2, DHRS7, ACO2, ETS2, ARG2, ACSM1, CYP4F2, SLC1A5, GSTO1, TMBIM6, ASL, HPRT1, GCH1, SMOX, FBLN1, PTGES3, DHPS, POR, TKFC, ACOX3, FAH, SSR3, CYFIP2, PTGR1, GABARAPL1, ALAS1, GNMT, CSAD, NINJ1, NDRG2, TMEM97, AQP9, CNDP2
cohort1	within	cohort1_within	G1LumA_vs_OtherLumA	HALLMARK_INFLAMMATORY_RESPONSE	0.0706026	0.137409	-0.323074	-1.2246	199	BTG2, ICAM1, IRF1, TIMP1, CD40, PLAUR, NAMPT, MYC, GNAI3, IL18, SRI, PTGER2, BST2, IRF7, ADM, NFKBIA, GCH1, ADRM1, CALCRL, SLC7A2, RIPK2, SEMA4D, TPBG, IL7R, ATP2B1, PTGER4, P2RX4, BEST1, RGS16, F3, CD82, AQP9
cohort1	within	cohort1_within	G1LumA_vs_OtherLumA	HALLMARK_GLYCOLYSIS	0.0715777	0.137409	-0.323167	-1.22404	198	ANGPTL4, NASP, IER3, HMMR, STMN1, CDK1, ANG, ENO1, GUSB, HSPA5, CITED2, TPI1, MDH2, LDHA, AURKA, PAM, DLD, DEPDC1, CENPA, ELF3, IRS2, GLRX, PYGL, PSMC4, TALDO1, QSOX1, FKBP4, GOT1, ALDH7A1, MDH1, TXN, CHST12, PFKFB1, TPBG, COPB2, KIF20A, SLC37A4, SOD1, PGM2, NANP, LDHC, CXCR4
cohort1	within	cohort1_within	G1LumA_vs_OtherLumA	HALLMARK_APICAL_JUNCTION	0.074201	0.137409	0.313175	1.20698	193	WASL, PTK2, JUP, DLG1, MPZL2, NF1, CTNND1, CDH1, ITGB4, GAMT, INSIG1, THBS3, PFN1, CERCAM, ALOX15B, MYH9, ADAM15, TSC1, TSPAN4, RAC2, CRAT, TJP1, TAOK2, ZYX, NLGN2, ACTB, KCNH2, PIK3CB, GRB7, CRB3, CX3CL1, VCL, ITGB1, GNAI2, PARD6G, CDH3, PTEN, CTNNA1, SDC3, PBX2, SHC1, ADRA1B, PIK3R3, CD99, CDK8, CDSN, SYMPK, SORBS3, ITGA3, WNK4, B4GALT1, MYH10, MAPK11, SPEG, AKT2, TIAL1, MAPK14, CLDN15, MADCAM1…
cohort1	within	cohort1_within	G1LumA_vs_OtherLumA	HALLMARK_KRAS_SIGNALING_UP	0.0934407	0.161619	-0.316396	-1.19764	197	ANGPTL4, BIRC3, FUCA1, PPP1R15A, TNFAIP3, PLAUR, KLF4, FBXO4, RBM4, SLPI, GALNT3, ADGRL4, PIGR, CTSS, BTC, TSPAN13, PLAT, GLRX, PSMB8, KIF5C, GNG11, SPARCL1, PLVAP, PECAM1, TPH1
cohort1	within	cohort1_within	G1LumA_vs_OtherLumA	HALLMARK_TGF_BETA_SIGNALING	0.0937393	0.161619	0.405293	1.28775	54	THBS1, PMEPA1, CDH1, MAP3K7, TGFBR1, TGFB1, SMURF1, ID3, WWTR1, TJP1, APC, SMAD1, RHOA, XIAP, ID2, RAB31, TRIM33, FURIN, BMPR1A, SMAD6, BCAR3, SMURF2, ACVR1
cohort1	within	cohort1_within	G1LumA_vs_OtherLumA	HALLMARK_NOTCH_SIGNALING	0.119199	0.194481	-0.460575	-1.29952	32	DLL1, HES1, PSENEN, WNT5A, RBX1, SKP1
cohort1	within	cohort1_within	G1LumA_vs_OtherLumA	HALLMARK_IL2_STAT5_SIGNALING	0.121801	0.194481	0.299889	1.15779	196	S100A1, SYNGR2, MUC1, ITGAV, CA2, AHR, BHLHE40, CTSZ, CD44, CAPG, TNFRSF21, ALCAM, KLF6, PLAGL1, NCOA3, CYFIP1, SPRED2, FAM126B, AHNAK, BCL2L1, SPRY4, HUWE1, TNFRSF18, NFIL3, RORA, ITGA6, LIF, PLEC, MYO1C, RHOB, MXD1, EMP1, IGF1R, SOCS2, MAP3K8, RABGAP1L
cohort1	within	cohort1_within	G1LumA_vs_OtherLumA	HALLMARK_ESTROGEN_RESPONSE_EARLY	0.124468	0.194481	-0.308453	-1.16684	196	PMAIP1, PRSS23, MPPED2, CHPT1, HES1, RHOBTB3, XBP1, BLVRB, KLF4, MAPT, PPIF, KDM4B, ARL3, MYC, FKBP5, GFRA1, NBL1, DYNLT3, ELF3, ABHD2, TJP3, AREG, TFAP2C, ADCY1, KLF10, SLC7A2, FKBP4, PGR, DEPTOR, GLA, TMEM164, ISG20L2, TPBG, SIAH2, DLC1, TBC1D30, TGIF2
cohort1	within	cohort1_within	G1LumA_vs_OtherLumA	HALLMARK_P53_PATHWAY	0.130432	0.197624	0.298773	1.15148	193	S100A10, SDC1, ZFP36L1, TM4SF1, WWP1, NUPR1, APP, DDIT4, RPS12, SESN1, FOS, ABAT, TGFB1, TRIAP1, ITGB4, IFI30, PHLDA3, PTPRE, IER5, DGKA, TPD52L1, NOTCH1, ALOX15B, HINT1, HBEGF, JUN, LIF, TRIB3, STEAP3, ZNF365, IP6K2, GM2A, SP1, VAMP8, MXD1, MDM2, INHBB, FOXO3, KIF13B, CCNK, PRMT2, PDGFA
cohort1	within	cohort1_within	G1LumA_vs_OtherLumA	HALLMARK_HYPOXIA	0.137645	0.202419	-0.306372	-1.1569	193	ANGPTL4, ATF3, IER3, MAFF, FBP1, PPP1R15A, TNFAIP3, ENO1, HSPA5, PLAUR, CITED2, TPI1, LDHA, CDKN1C, HEXA, ERRFI1, ZFP36, PAM, CCNG2, SDC4, IRS2, GLRX, HOXB9, ADM, NAGK, JMJD6, BTG1, TGFB3, LXN
cohort1	within	cohort1_within	G1LumA_vs_OtherLumA	HALLMARK_ANGIOGENESIS	0.164123	0.234462	0.417543	1.22479	36	ITGAV, APP, PTK2, TNFRSF21, VEGFA, THBD, PDGFA
cohort1	within	cohort1_within	G1LumA_vs_OtherLumA	HALLMARK_HEME_METABOLISM	0.180726	0.251008	0.290231	1.11679	190	BCAM, CA2, ARHGEF12, CDR2, BNIP3L, NEK7, XPO7, RNF19A, IGSF3, ELL2, USP15, PDZK1IP1, SLC25A37, RANBP10, FN3K, CTSB, PIGQ, FOXJ2, ARL2BP, OSBP2, UCP2, RHAG, DAAM1, RBM5, FOXO3, CLCN3, UROS, RIOK3, SELENBP1, CAST, MBOAT2, EPB41, RHD, GMPS, SYNJ1, RAP1GAP, MOSPD1, DMTN, BTRC, MGST3, ENDOD1, VEZF1, SEC14L1, SLC2A1, HDGF, RNF123, LPIN2, FBXO9, ALAD, TSPAN5, TCEA1, NR3C1, KDM7A, ATP6V0A1, MXI1, GLRX5, …
cohort1	within	cohort1_within	G1LumA_vs_OtherLumA	HALLMARK_COAGULATION	0.192166	0.259684	-0.313381	-1.1336	136	TFPI2, PRSS23, MAFF, TIMP1, HMGCS2, ANG, ARF4, CD9, PLAT, LAMP2, VWF, CTSO, RAC1, DUSP14, PECAM1, CPQ, MSRB2, LGMN, PEF1, C1R, WDR1
cohort1	within	cohort1_within	G1LumA_vs_OtherLumA	HALLMARK_PEROXISOME	0.21657	0.284961	-0.323981	-1.12808	104	TOP2A, ECH1, HSD17B11, MSH2, HSD11B2, SCP2, YWHAH, ERCC1, GSTK1, ECI2, PRDX1, HSD17B4
cohort1	within	cohort1_within	G1LumA_vs_OtherLumA	HALLMARK_PROTEIN_SECRETION	0.24079	0.308705	0.316943	1.10916	95	ARFGEF1, DST, COG2, SSPN, BNIP3, AP3S1, ARFGAP3, SGMS1, CLTC, STX7, AP3B1, AP1G1, GNAS, RAB2A, AP2B1, CLCN3, GBF1, MON2, TMED10, ARFGEF2, GOLGA4, ADAM10, VPS45, ATP6V1H, AP2S1, VAMP4, MAPK1, IGF2R
cohort1	within	cohort1_within	G1LumA_vs_OtherLumA	HALLMARK_ANDROGEN_RESPONSE	0.248358	0.310447	0.314335	1.10337	97	BMPR1B, SLC38A2, SCD, ITGAV, PDLIM5, ZBTB10, PMEPA1, DBI, DHCR24, RAB4A, INPP4B, SPDEF, ELL2, ZMIZ1, INSIG1, TNFAIP8, HERC3, GPD1L
cohort1	within	cohort1_within	G1LumA_vs_OtherLumA	HALLMARK_APICAL_SURFACE	0.261043	0.318345	0.371504	1.12385	42	APP, EFNA5, HSPB1, NCOA6, SULF2, EPHB4, ADAM10, RTN4RL1, CX3CL1, LYPD3, SCUBE1, SLC2A4, CROCC, ADIPOR2, PKHD1
cohort1	within	cohort1_within	G1LumA_vs_OtherLumA	HALLMARK_CHOLESTEROL_HOMEOSTASIS	0.289732	0.344919	-0.331225	-1.09086	73	ATF3, ECH1, ANXA5, EBP, GUSB, PLAUR, PLSCR1, ERRFI1, CD9, ACAT2, ETHE1, LGMN, STX5, CXCL16, ANXA13, ACTG1, TMEM97, TM7SF2
cohort1	within	cohort1_within	G1LumA_vs_OtherLumA	HALLMARK_EPITHELIAL_MESENCHYMAL_TRANSITION	0.31577	0.367174	-0.277666	-1.0517	198	TFPI2, PTHLH, TIMP1, GADD45B, SAT1, PMP22, FUCA1, TNFAIP3, PLAUR, WNT5A, SDC4, CD59, TPM1, AREG, FBLN1, QSOX1, CALU, MCM7, MAGEE1, TNFRSF11B, GADD45A, COL16A1, LUM
cohort1	within	cohort1_within	G1LumA_vs_OtherLumA	HALLMARK_HEDGEHOG_SIGNALING	0.360063	0.409163	-0.365888	-1.05791	36	RTN1, ETS2
cohort1	within	cohort1_within	G1LumA_vs_OtherLumA	HALLMARK_IL6_JAK_STAT3_SIGNALING	0.405629	0.450699	-0.301727	-1.01984	86	CXCL13, IRF1, SOCS3, SOCS1, TNF, CD9, IRF9, ACVRL1
cohort1	within	cohort1_within	G1LumA_vs_OtherLumA	HALLMARK_PI3K_AKT_MTOR_SIGNALING	0.485218	0.527411	0.277524	0.982953	103	GSK3B, CAB39, PLCB1, ACACA, MAP3K7, CDKN1B, PTPN11, CLTC, PRKAR2A, PFN1, TBK1, MAPK10, TRIB3, MAPK9, PDK1, MAPK1, FGF22, TNFRSF1A, NCK1, PTEN, SMAD2, YWHAB, SLC2A1, RIT1, STAT2, PIK3R3, GRB2
cohort1	within	cohort1_within	G1LumA_vs_OtherLumA	HALLMARK_BILE_ACID_METABOLISM	0.859037	0.913869	-0.235479	-0.827635	111	HSD17B11, SCP2, PEX7, GSTK1, HSD17B4, GCLM, PFKM, SLC22A18, TTR, PEX16, SOD1, GNMT, SULT1B1, AQP9, PNPLA8, PEX1, HSD3B7, ABCA8, CYP27A1, PEX19, PXMP2
cohort1	within	cohort1_within	G1LumA_vs_OtherLumA	HALLMARK_WNT_BETA_CATENIN_SIGNALING	0.878087	0.914674	-0.253896	-0.756744	42	DLL1, MYC
cohort1	within	cohort1_within	G1LumA_vs_OtherLumA	HALLMARK_KRAS_SIGNALING_DN	0.927478	0.946406	0.216641	0.832583	188	CALML5, BMPR1B, TFAP2B, CAPN9, LFNG, GAMT, RGS11, PKP1, SIDT1, NOS1, EDN2, THRB, EFHD1, EDN1, SPTBN2, LYPD3, TCF7L1, PRODH, INSL5, FGF22, KMT2D, WNT16, KCNN1, ASB7, PNMT, KRT15, AKR1B10, SLC25A23, SLC6A14, SPHK2, ZNF112, THNSL2, MFSD6, PTPRJ, NR4A2, PTGFR
cohort1	within	cohort1_within	G1LumA_vs_OtherLumA	HALLMARK_PANCREAS_BETA_CELLS	0.954172	0.954172	0.230152	0.686174	39	INSM1, SRP9, SPCS1
cohort1	within	cohort1_within	G1LumB_vs_OtherLumB	HALLMARK_E2F_TARGETS	1e-50	2.5e-49	-0.892508	-3.51268	195	TOP2A, HMGB2, BIRC5, CDK1, PTTG1, PCNA, UBE2T, CKS2, CKS1B, CENPE, MAD2L1, RAD51AP1, ATAD2, SPC25, CDKN3, STMN1, TACC3, CDCA3, HMMR, SMC4, RACGAP1, MXD3, AURKB, TK1, MKI67, CENPM, HELLS, BRCA1, LMNB1, AURKA, KPNA2, CCNB2, SPAG5, TMPO, MCM4, ASF1B, DEK, USP1, TRIP13, RNASEH2A, CDC20, DLGAP5, SLBP, CIT, NASP, PSMC3IP, RFC3, PLK1, KIF4A, DSCC1, KIF2C, BRCA2, RRM2, DEPDC1, MCM5, MELK, ANP32E, KIF18B,…
cohort1	within	cohort1_within	G1LumB_vs_OtherLumB	HALLMARK_G2M_CHECKPOINT	1e-50	2.5e-49	-0.85664	-3.36211	190	TOP2A, BIRC5, UBE2C, CDK1, NUSAP1, PTTG1, PBK, CENPF, TPX2, CKS2, CKS1B, KIF20B, CENPE, MAD2L1, CDKN3, STMN1, TACC3, HMMR, SMC4, RACGAP1, NEK2, PRC1, AURKB, MKI67, LMNB1, TROAP, AURKA, KPNA2, KIF23, CCNB2, SMC2, TMPO, TTK, CDC20, CCNA2, NASP, KIF11, BUB1, NDC80, PLK1, KIF4A, CENPA, KIF2C, BRCA2, FBXO5, CDC6, GINS2, MCM5, ESPL1, MCM6, KIF15, HMGN2, KIF22, RAD21, UBE2S, BARD1, POLQ, DTYMK, PLK4, DD…
cohort1	within	cohort1_within	G1LumB_vs_OtherLumB	HALLMARK_MITOTIC_SPINDLE	6.02016e-17	1.00336e-15	-0.639537	-2.52269	198	TOP2A, BIRC5, CDK1, NUSAP1, CENPF, TPX2, KIF20B, CENPE, ECT2, SMC4, RACGAP1, NEK2, PRC1, LMNB1, AURKA, KIF23, CCNB2, TTK, ANLN, DLGAP5, KIF11, BUB1, NDC80, PLK1, KIF4A, KIF2C, BRCA2, FBXO5, ESPL1, KIF15, KIF22, CKAP5, INCENP, KNTC1, SAC3D1, SASS6, CENPJ, PIF1, CDK5RAP2, ARHGAP29, CEP192, MID1
cohort1	within	cohort1_within	G1LumB_vs_OtherLumB	HALLMARK_ESTROGEN_RESPONSE_EARLY	1.83376e-12	2.2922e-11	0.59153	2.01053	196	GJA1, IL6ST, SLC39A6, GFRA1, UGCG, CANT1, SLC7A2, ANXA9, MYB, STC2, CXCL12, THSD4, SIAH2, ABHD2, SLC9A3R1, CD44, AKAP1, MAPT, RHOBTB3, KCNK15, FKBP4, TPBG, BLVRB, ADD3, BCL2, RAB17, MYOF, ELOVL5, SYBU, FAM102A, XBP1, NPY1R, RAB31, DHRS3, BAG1, TGIF2, RHOD, NBL1, IGF1R, PAPSS2, BHLHE40, DHRS2, FCMR, TTC39A, MAST4, FASN, KDM4B, CA12, PRSS23, FHL2, CHPT1, SNX24, PGR, SULT2B1, HSPB8, PTGES, MED13L, I…
cohort1	within	cohort1_within	G1LumB_vs_OtherLumB	HALLMARK_SPERMATOGENESIS	3.54887e-10	3.54887e-09	-0.621158	-2.30768	127	CDK1, CDKN3, NEK2, AURKA, CCNB2, TTK, BUB1, KIF2C, NCAPH, YBX2, RFC4, EZH2, DBF4, PRKAR2A, NPY5R, CLVS1, TALDO1, CNIH2, STRBP, PARP2, CLGN, LDHC, RPL39L, TOPBP1, MLF1, SHE, NEFH, MTOR, VDAC3, TNNI3, ZPBP, OAZ3, SCG5, CLPB, PSMG1
cohort1	within	cohort1_within	G1LumB_vs_OtherLumB	HALLMARK_OXIDATIVE_PHOSPHORYLATION	1.27399e-09	1.06166e-08	0.565842	1.91112	184	ACADSB, MRPS30, ATP6V0E1, COX7C, COX6A1, COX11, ATP6V1G1, UQCR11, COX7A2, COX6C, TOMM22, ATP6V1F, ATP6V1E1, GLUD1, COX5B, MDH2, SLC25A6, UQCRH, NDUFA6, TIMM13, NDUFA8, NDUFS4, TIMM9, NDUFB8, GPX4, AIFM1, NDUFS6, NDUFB2, NDUFAB1, ISCU, COX7A2L, NDUFV2, CYB5A, NDUFB4, NDUFA4, POLR2F, GPI, VDAC1, HSPA9, SURF1, HADHB, FXN, COX6B1, CYB5R3, UQCRB, OXA1L, HTRA2, ATP6V1H, UQCR10, COX7B, ECH1, ATP6AP1, NN…
cohort1	within	cohort1_within	G1LumB_vs_OtherLumB	HALLMARK_INTERFERON_ALPHA_RESPONSE	1.20373e-08	8.59804e-08	0.636411	1.98868	95	IFI27, LGALS3BP, HLA-C, UBE2L6, ISG15, OAS1, IFI35, OGFR, RTP4, PARP9, MX1, DHX58, IFIT2, PARP14, GBP4, IFI44, CSF1, CD47, TAP1, MVB12A, IFI44L, TXNIP, SAMD9, IFITM3, UBA7, DDX60, HERC6, IFITM2, C1S, MOV10, PNPT1, ADAR, IFIH1, PSME1, PSMB9, SAMD9L, NMI, GBP2, CNP, IRF9, RSAD2, TRIM14, IL15, PSMB8, IFIT3
cohort1	within	cohort1_within	G1LumB_vs_OtherLumB	HALLMARK_INTERFERON_GAMMA_RESPONSE	1.20898e-06	7.55615e-06	0.511532	1.74047	198	IFI27, TNFSF10, LGALS3BP, XAF1, UBE2L6, ISG15, IFIT1, VAMP8, IFI35, HLA-DRB1, OGFR, TAPBP, RTP4, RNF213, HLA-B, MX1, STAT1, DHX58, PTPN6, IFIT2, RBCK1, PARP14, GBP4, IFI44, APOL6, HLA-G, TAP1, HLA-A, MVP, IFI44L, TXNIP, ARID5B, CFB, SRI, IFITM3, DDX60, SOCS1, HERC6, JAK2, IFITM2, NCOA3, CFH, PTPN1, TNFAIP2, C1S, DDX58, PNPT1, ADAR, IFIH1, LYSMD2, PSME1, CASP4, TNFAIP6, NFKBIA, PSMB9, BPGM, SAMD9L…
cohort1	within	cohort1_within	G1LumB_vs_OtherLumB	HALLMARK_EPITHELIAL_MESENCHYMAL_TRANSITION	2.99183e-05	0.000166213	0.482901	1.64305	198	GJA1, ANPEP, TIMP3, CXCL12, BASP1, CD44, COL6A3, SAT1, SDC4, COL6A2, COL5A2, IGFBP2, COL5A3, FSTL3, FN1, COL3A1, CTHRC1, IL32, COL1A2, TPM1, SPARC, ADAM12, PDGFRB, COPA, FBN1, IGFBP4, MMP2, ACTA2, POSTN, THY1, MMP14, COL4A1, LOXL2, RHOB, PFN2, PCOLCE, PDLIM4, ITGA2, COL1A1, GPC1, PPIB, CD59, VCAN, FGF2, COL7A1, NID2, TGFBR3, CADM1, CDH6, SDC1, PLOD2, TGM2, MAGEE1, BGN, TGFB1, TPM4, BMP1, ITGA5, G…
cohort1	within	cohort1_within	G1LumB_vs_OtherLumB	HALLMARK_MYC_TARGETS_V1	5.7545e-05	0.000287725	-0.430016	-1.69183	194	PCNA, MAD2L1, RRM1, TYMS, KPNA2, MCM4, DEK, USP1, CDC20, CCNA2, MCM5, MCM6, MCM7, CDC45, MCM2, RFC4, CDK2, CLNS1A, DUT, RANBP1, PSMD14, RAN, HNRNPA3, ILF2, PRPS2, TFDP1, HDGF, PRDX3, HNRNPA2B1, TRA2B, NCBP1, PSMA4, SNRPD1, SNRPG, SRSF3
cohort1	within	cohort1_within	G1LumB_vs_OtherLumB	HALLMARK_HEME_METABOLISM	0.000422929	0.0019224	0.45664	1.54728	190	HEBP1, NFE2L1, BLVRB, FBXO7, NCOA4, NARF, OPTN, BTRC, ACP5, TSPAN5, PIGQ, EZH1, SELENBP1, MXI1, NEK7, UROS, PGLS, SLC25A38, CLCN3, CCDC28A, VEZF1, MARK3, MINPP1, CDC27, DCAF10, TNRC6B, HBZ, DCUN1D1, P4HA2, ADD1, HTRA2, NR3C1, SLC7A11, BNIP3L, GCLC, RAD23A, TFDP2, SLC25A37, ARL2BP, NNT, BLVRA, ATG4A, TRIM58, TMEM9B, YPEL5, BPGM, HBD, SLC22A4, TNS1, LRP10, ISCA1, SEC14L1, ALDH6A1, FBXO9, MKRN1, SLC…
cohort1	within	cohort1_within	G1LumB_vs_OtherLumB	HALLMARK_UV_RESPONSE_DN	0.000689519	0.002873	0.479878	1.57402	140	GJA1, IRS1, ADD3, SPOP, IGF1R, BHLHE40, COL5A2, COL3A1, RUNX1, COL1A2, NEK7, MAGI2, ERBB2, SLC22A18, FHL2, PDGFRB, ATRX, PTEN, SRI, NRP1, SMAD7, LPAR1, CDON, MYC, FZD2, COL1A1, NR3C1, PDLIM5, INPP4B, ATP2B1, MAP1B, GRK5, TGFBR3, SYNE1, PTGFR, MAP2K5, ANXA4, SDC2, MMP16, NIPBL, VLDLR, ICA1, ACVR2A, BMPR1A, MTA1, BDNF, LAMC1, RXRA, PTPN21, BCKDHB, NOTCH2, SNAI2, MGLL, AGGF1, MGMT, SMAD3, NR1D2
cohort1	within	cohort1_within	G1LumB_vs_OtherLumB	HALLMARK_DNA_REPAIR	0.00134743	0.00518243	-0.412572	-1.56407	147	PCNA, ZWINT, FEN1, TYMS, RFC3, ARL6IP1, PRIM1, RAD51, LIG1, RPA2, RFC5, POLD3, POLA2, RPA3, RFC2, RFC4, SAC3D1, DUT, POLD1, POLA1, ALYREF
cohort1	within	cohort1_within	G1LumB_vs_OtherLumB	HALLMARK_ANGIOGENESIS	0.0037203	0.0124245	0.605056	1.62071	36	SERPINA5, STC1, COL5A2, COL3A1, NRP1, POSTN, CCND2, LRPAP1, VCAN, KCNJ8, FGFR1, PTK2, VEGFA, FSTL1, JAG1, JAG2
cohort1	within	cohort1_within	G1LumB_vs_OtherLumB	HALLMARK_ADIPOGENESIS	0.00372736	0.0124245	0.424729	1.44117	193	JAGN1, COX6A1, CHCHD10, UQCR11, REEP5, CMBL, ALDOA, CCNG2, MDH2, SOWAHC, ADIPOR2, QDPR, RNF11, GPX4, AIFM1, GPAT4, NDUFAB1, SOD1, LAMA4, HSPB8, DDT, SULT1A1, SNCG, YWHAG, DBT, COL4A1, APLP2, PEMT, BCL2L13, DGAT1, CHUK, UQCR10, COX7B, TOB1, SAMM50, ECH1, SCP2, DHRS7, GHITM, ACO2, TST, RETSAT, MAP4K3, ABCA1, CMPK1, REEP6, TANK, APOE, BAZ2A, DNAJB9, NDUFB7, UBQLN1, COX8A, SPARCL1, IDH1, HIBCH, SCARB…
cohort1	within	cohort1_within	G1LumB_vs_OtherLumB	HALLMARK_HYPOXIA	0.00641153	0.020036	0.416024	1.41163	193	IER3, STC1, STC2, SIAH2, PNRC1, TPBG, ALDOA, BCL2, ACKR3, CCNG2, TPD52, BHLHE40, PRDX5, SDC4, FAM162A, ERRFI1, GAA, NOCT, SELENBP1, MAP3K1, MXI1, CA12, DTNA, SULT2B1, MYH9, GRHPR, GPI, P4HA1, FBP1, RORA, P4HA2, RBPJ, GPC1, GLRX, NR3C1, MIF, PDGFB, KLF7, BNIP3L, NDRG1, HDLBP, GCNT2, TPST2, ZNF292, TGM2, BGN, SDC2, HOXB9, AK4, VLDLR, VEGFA, NEDD4L, BTG1, SCARB1, XPNPEP1, ALDOC, HK2, DDIT4, HK1, ENO…
cohort1	within	cohort1_within	G1LumB_vs_OtherLumB	HALLMARK_BILE_ACID_METABOLISM	0.0113473	0.0333744	0.451476	1.44072	111	EFHC1, ABCA5, DHCR24, OPTN, PRDX5, PEX16, GSTK1, SOD1, SLC22A18, SULT2B1, DIO1, AR, ACSL5, SERPINA6, PAOX, PEX11G, TFCP2L1, SLC35B2, SCP2, PEX11A, RETSAT, ABCA1, ABCA9, ABCD3, ABCA6, IDH1, PEX19, GNPAT, NR0B2, NPC1, CYP27A1, SLC27A2, PFKM, HSD17B4, RXRA, ABCD1, ABCG4, PEX6, LONP2, SLC23A1, PEX12, ALDH8A1
cohort1	within	cohort1_within	G1LumB_vs_OtherLumB	HALLMARK_MYOGENESIS	0.0157977	0.0438825	0.398607	1.35552	197	CFD, EIF4A2, STC2, SYNGR2, OCEL1, CASQ1, GABARAPL2, TNNT1, COL6A3, BAG1, BHLHE40, ERBB3, LSP1, COL6A2, GAA, COL3A1, SPTAN1, MB, DTNA, SPARC, ADAM12, CNN3, HSPB8, MYH9, MEF2A, CASQ2, COL1A1, FGF2, MEF2C, SOD3, IGFBP7, ATP6AP1, PLXNB2, FHL1, TPD52L1, CLU, SH2B1, MYO1C, TGFB1, GADD45B, AK1, TAGLN, FXYD1, MYL6B, HDAC5, REEP1, AEBP1, PFKM, TPM2, WWTR1, IGFBP3, SCD, AGL, AGRN, CACNG1, EFS, CD36, CHRNB1…
cohort1	within	cohort1_within	G1LumB_vs_OtherLumB	HALLMARK_COAGULATION	0.0185726	0.0478814	0.422143	1.37999	136	TIMP3, CTSO, CFD, MMP11, TMPRSS6, LTA4H, CRIP2, FN1, ISCU, CTSK, PRSS23, PLAT, RAC1, SPARC, FBN1, CFB, MMP2, MMP9, MSRB2, S100A13, MMP14, CFH, SERPINA1, C1S, ITGA2, PDGFB, KLF7, GP1BA, CD9, CLU, BMP1, ARF4, HPN, HTRA1, F2RL2, F2, LRP1
cohort1	within	cohort1_within	G1LumB_vs_OtherLumB	HALLMARK_FATTY_ACID_METABOLISM	0.0191526	0.0478814	0.411237	1.36547	156	BMPR1B, UBE2L6, APEX1, DHCR24, ALDOA, CBR1, MDH2, ELOVL5, UGDH, ADIPOR2, OSTC, ACSS1, FASN, XIST, PCBD1, GABARAPL1, UROS, SERINC1, GRHPR, HADHB, ERP29, S100A10, ACSL5, MIF, ALDH3A2, ACOT8, PSME1, ECH1, BLVRA, ACO2, RETSAT, REEP6, HSD17B10, RDH11, DLST, IDH1, HIBCH, NBN, ACOT2, HSD17B4, ENO2, SLC22A5, BPHL, ALAD, HCCS, PPARA, UROD, BCKDHB, HPGD, MGLL, ACOX1, HSD17B7, CYP4A22, CA4, HMGCS1, CD36, DE…
cohort1	within	cohort1_within	G1LumB_vs_OtherLumB	HALLMARK_GLYCOLYSIS	0.0201767	0.0480398	-0.331434	-1.30736	198	CDK1, STMN1, HMMR, AURKA, KIF20A, NASP, CENPA, DEPDC1, ANGPTL4, MDH1, CLN6, SAP30, GUSB, CASP6, CTH, GMPPB, CAPN5, TALDO1, GPC4, ISG20, LDHC, GOT1, SLC25A10, CACNA1H, COG2, KIF2A, DCN, PKM, POLR3K, PAXIP1, PPFIA4, MERTK, XYLT2, KDELR3
cohort1	within	cohort1_within	G1LumB_vs_OtherLumB	HALLMARK_UNFOLDED_PROTEIN_RESPONSE	0.0297887	0.0669793	0.42921	1.36602	109	EIF4A2, STC2, WIPI1, IFIT1, RPS14, SERP1, PAIP1, NHP2, TTC37, NPM1, XBP1, ERN1, ATF4, SSR1, YIF1A, SRPRB, EXOSC4, EIF4A1, PDIA6, SHC1, HSPA9, EEF2, WFS1, CNOT4, HERPUD1, EXOSC5, KIF5B, LSM1, EXOC2, DNAJB9, EDEM1, VEGFA, SPCS1, TATDN2, NFYA, EXOSC1, DDIT4, IMP3, ALDH18A1
cohort1	within	cohort1_within	G1LumB_vs_OtherLumB	HALLMARK_REACTIVE_OXYGEN_SPECIES_PATHWAY	0.0308105	0.0669793	0.510441	1.43094	47	FTL, ATOX1, EGLN2, PRDX1, NDUFA6, LAMTOR5, LSP1, GPX4, SOD1, NDUFB4, PRDX4, GLRX, GCLC
cohort1	within	cohort1_within	G1LumB_vs_OtherLumB	HALLMARK_PROTEIN_SECRETION	0.0340731	0.0709857	0.437266	1.36639	95	ARFGEF1, STX16, BET1, TPD52, CLTA, ERGIC3, AP2B1, CLN5, RER1, SNAP23, SCAMP1, BNIP3, SOD1, CLCN3, YIPF6, IGF2R, CLTC, ARFIP1, TMED10, ATP6V1H, RAB9A, TOM1L1, USO1, ABCA1, ARFGAP3, TMED2, ARFGEF2, ICA1, KIF1B, GALC, CD63, SEC22B, CAV2, SNX2, LAMP2, RAB14, COPB2, GOSR2, SSPN
cohort1	within	cohort1_within	G1LumB_vs_OtherLumB	HALLMARK_MYC_TARGETS_V2	0.0455371	0.0897934	-0.430068	-1.40021	58	MCM4, PLK1, MCM5, PLK4, TMEM97, UNG
cohort1	within	cohort1_within	G1LumB_vs_OtherLumB	HALLMARK_XENOBIOTIC_METABOLISM	0.0471354	0.0897934	0.376092	1.27757	195	MAN1A1, CSAD, ESR1, COMT, BLVRB, MCCC2, SSR3, CBR1, ELOVL5, TKFC, UGDH, PINK1, PAPSS2, CYP2S1, CNDP2, NINJ1, GABARAPL1, CYB5A, DHRS1, DDT, PTGES, IGFBP4, CFB, IL1R1, SLC35B1, PEMT, UPB1, FBP1, SERPINA6, PDLIM5, GCLC, ECH1, DHRS7, CYP2J2, ACO2, RETSAT, GCNT2, APOE, ACP2, IDH1, NPC1, CYP27A1, TMBIM6, PSMB10, LONP1, BPHL, LPIN2, SPINT2, SLC6A6, ACOX1, PGRMC1, TNFRSF1A, ENTPD5, SLC12A4, KYNU, CD36, B…
cohort1	within	cohort1_within	G1LumB_vs_OtherLumB	HALLMARK_P53_PATHWAY	0.0485026	0.0897934	0.375828	1.27524	193	WWP1, RPS12, IER3, VAMP8, RPL36, RPL18, NHLH2, SAT1, MXD4, FAM162A, TAP1, ISCU, NINJ1, TXNIP, NUPR1, PTPRE, CD81, CCNG1, SOCS1, ABCC5, ZMAT3, CSRNP2, F2R, BLCAP, CTSD, S100A10, CCND2, RALGDS, BAIAP2, CTSF, SLC7A11, TOB1, NDRG1, PERP, ANKRA2, OSGIN1, PLXNB2, RETSAT, SLC19A2, IRAK1, RPS27L, SDC1, RCHY1, TPD52L1, NOL8, SERTAD3, TRIB3, TGFB1, PRMT2, AK1, RHBDF2, BTG1, ALOX15B, DRAM1, SEC61A1, DDIT4, …
cohort1	within	cohort1_within	G1LumB_vs_OtherLumB	HALLMARK_ESTROGEN_RESPONSE_LATE	0.0505718	0.0897934	0.374125	1.2716	196	IL6ST, DNAJC12, SERPINA5, ANXA9, MYB, CXCL12, COX6C, PRLR, SIAH2, ABHD2, SLC9A3R1, CD44, MAPT, FKBP4, TPBG, BLVRB, ADD3, BCL2, MYOF, ELOVL5, FAM102A, XBP1, UGDH, NPY1R, RAB31, BAG1, PTPN6, NBL1, PAPSS2, DHRS2, PLAC1, CA12, JAK1, PRSS23, FGFR3, CHPT1, PGR, SULT2B1, MDK, HSPB8, PTGES, IGFBP4, KRT19, JAK2, WFS1, DYNLT3, SERPINA1, TOB1, ALDH3A2, ARL3, PERP, FLNB, CD9, NCOR2, TST
cohort1	within	cohort1_within	G1LumB_vs_OtherLumB	HALLMARK_IL2_STAT5_SIGNALING	0.0520802	0.0897934	0.37341	1.26917	196	TNFSF10, SYNGR2, CD44, ENPP1, PHLDA1, BCL2, CDC42SE2, XBP1, HIPK2, SERPINB6, DHRS3, IGF1R, BHLHE40, GBP4, P2RX4, AHNAK, CSF1, GPX4, PRAF2, COL6A1, GABARAPL1, CD81, IGF2R, ITGA6, IFITM3, NRP1, SOCS1, BCL2L1, P4HA1, MYC, RHOB, NCOA3, CCND2, RORA, CYFIP1, PTRH2, NDRG1, NFKBIZ, TGM2, MYO1C, ANXA4, SOCS2, GADD45B, ECM1, WLS, F2RL2, MUC1, HK2
cohort1	within	cohort1_within	G1LumB_vs_OtherLumB	HALLMARK_MTORC1_SIGNALING	0.0598757	0.0997928	-0.308872	-1.21684	196	AURKA, DHFR, MCM4, BUB1, PLK1, RRM2, DDX39A, TUBG1, MCM2, TMEM97, UNG, GAPDH, CCNF, EBP, PSMD14, CACYBP, CTH, PSMA4, RPA1, GOT1, CDC25A, PHGDH, UCHL5, SERPINH1, ELOVL6, DHCR7, DDIT3, HPRT1, ATP2A2, GMPS, BTG2, CCT6A, MTHFD2
cohort1	within	cohort1_within	G1LumB_vs_OtherLumB	HALLMARK_ANDROGEN_RESPONSE	0.0722106	0.116469	0.411851	1.29087	97	BMPR1B, ABHD2, DHCR24, ELOVL5, NCOA4, SAT1, TPD52, APPBP2, ABCC4, STK39, ARID5B, KRT19, VAPA, PDLIM5, INPP4B, ACSL3, IQGAP2, NDRG1, TMEM50A, RAB4A, SLC38A2, DNAJB9, ALDH1A3, MYL12A, PTPN21, LIFR, HPGD, CCND1, SRP19, GPD1L, MAP7, SCD, TSC22D1, HMGCS1, ITGAV, UBE2J1, ELL2, KRT8, HSD17B14
cohort1	within	cohort1_within	G1LumB_vs_OtherLumB	HALLMARK_PEROXISOME	0.0835137	0.13049	0.401624	1.27051	104	FIS1, TSPO, PRDX1, CRABP2, SEMA3C, DHCR24, ELOVL5, DHRS3, PRDX5, GSTK1, ERCC1, MVP, ALB, SOD1, PABPC1, SULT2B1, CNBP, DIO1, ABCC5, ACSL5, SERPINA6, PEX5, ACOT8, SLC35B2, ECH1, SCP2, CADM1, PEX11A, RETSAT, CDK7, HSD11B2, RDH11, ABCD3, IDH1, PEX11B, GNPAT, SLC27A2, PEX2, HSD17B4
cohort1	within	cohort1_within	G1LumB_vs_OtherLumB	HALLMARK_INFLAMMATORY_RESPONSE	0.087293	0.132262	0.359004	1.22209	199	TNFSF10, SLC7A2, TAPBP, RTP4, TPBG, SLC31A2, P2RX4, CSF1, RELA, PTPRE, SRI, PCDH7, IL1R1, LPAR1, MMP14, MYC, RASGRP1, ATP2B1, IFNGR2, GP1BA, TNFAIP6, NFKBIA, ABCA1, RNF144B, NMI, PTGIR, ADGRE1, ITGA5, C3AR1, NOD2, HPN, IL15, ACVR2A, SLC1A2, SLC11A2, KIF1B, CD14, IL15RA, EMP3, PDPN, IFNAR1, IL12B, IRAK2, RHOG, P2RX7, IFITM1, KCNMB2, EIF2AK2, GPR132, CXCL11, ITGB8, FFAR2, GNA15, BEST1, GABBR1, HAS2…
cohort1	within	cohort1_within	G1LumB_vs_OtherLumB	HALLMARK_TGF_BETA_SIGNALING	0.0901184	0.132527	0.453586	1.30164	54	HIPK2, RAB31, FKBP1A, UBE2D3, SMAD7, PPM1A, IFNGR2, APC, NCOR2, XIAP, TGFB1, BMPR1A, TRIM33, SMURF1, WWTR1, THBS1, SMAD3, ARID4B, SMURF2, LTBP2, CDH1, BCAR3, SERPINE1, KLF10, FURIN, JUNB, CTNNB1, LEFTY2
cohort1	within	cohort1_within	G1LumB_vs_OtherLumB	HALLMARK_ALLOGRAFT_REJECTION	0.0940647	0.132958	0.358232	1.21621	194	RPL39, RPL9, RPS9, TAPBP, NPM1, STAT1, TPD52, PTPN6, RPS19, EIF3D, CSF1, CD47, HLA-G, TAP1, HLA-A, RPS3A, IKBKB, NCK1, SOCS1, JAK2, MMP9, F2R, CD7, THY1, CCND2, GALNT1, EIF3A, IFNGR2, HLA-DRA, EIF5A, NME1, CCL13, HLA-E, TNF, GBP2, TGFB1, CARTPT, HLA-DQA1, MTIF2, DYRK3, IL15, ACVR2A, BCL3, SOCS5, EIF3J, F2, PSMB10, UBE2D1, IL12B, MRPL3, TRAF2, SRGN, CTSS, GPR65
cohort1	within	cohort1_within	G1LumB_vs_OtherLumB	HALLMARK_TNFA_SIGNALING_VIA_NFKB	0.0977509	0.132958	0.355847	1.21135	199	IL6ST, IER3, PNRC1, CD44, TNIP1, PHLDA1, ACKR3, SAT1, IFIT2, BHLHE40, SDC4, CSF1, RELA, TAP1, SLC16A6, SQSTM1, NINJ1, PTPRE, B4GALT5, MARCKS, DUSP5, MYC, MSC, RHOB, TNFAIP2, DDX58, PDLIM5, ATP2B1, IFNGR2, IFIH1, BIRC3, TNFAIP6, NFAT5, NFKBIA, ABCA1, TANK, TNF, CFLAR, GADD45B, VEGFA, BTG1, CXCL3, BCL3, DRAM1, DNAJB4, IL15RA, STAT5A, TRAF1, EIF1, JAG1, CCND1, IL12B, SMAD3, TSC22D1, KLF9, BIRC2, KYN…
cohort1	within	cohort1_within	G1LumB_vs_OtherLumB	HALLMARK_IL6_JAK_STAT3_SIGNALING	0.0983891	0.132958	0.409648	1.26314	86	IL6ST, CD44, GRB2, STAT1, CSF1, SOCS1, IL1R1, PTPN1, IFNGR2, CD9, TNF, PDGFC, TGFB1, TYK2, IRF9, CXCL3, CD14, IL15RA, IL13RA1, STAM2, IFNAR1, TNFRSF1A, PTPN2, CD36, CXCL11, IL17RA, HAX1, SOCS3, IFNGR1, IL3RA, PTPN11, OSMR, STAT3, ITGA4, ACVRL1, IL6
cohort1	within	cohort1_within	G1LumB_vs_OtherLumB	HALLMARK_HEDGEHOG_SIGNALING	0.120502	0.158555	0.479061	1.28322	36	NRCAM, UNC5C, MYH9, NRP1, THY1, SLIT1, RASA1, NF1, CELSR1, VLDLR, VEGFA, NRP2, SCG2, RTN1, LDB1, NKX6-1, PML, HEY1, TLE3, ACHE, L1CAM
cohort1	within	cohort1_within	G1LumB_vs_OtherLumB	HALLMARK_COMPLEMENT	0.127701	0.163719	0.347834	1.18407	199	CTSO, ATOX1, GRB2, HSPA1A, TMPRSS6, LTA4H, TIMP2, FN1, PLAT, AKAP10, CFB, ERAP2, STX4, DUSP5, CD46, JAK2, S100A13, CTSD, MMP14, BRPF3, SRC, RASGRP1, CFH, SERPINA1, C1S, PDGFB, MMP12, CD59, VCPIP1, GP1BA, LIPA, CASP4, PSMB9, APOBEC3F, LGALS3, MSRB1, CLU, XPNPEP1, RNF4, F2, ADRA2B, LRP1, USP16, C1R, CBLB, APOBEC3G, USP14, RHOG, ZEB1, CTSS, CPQ, KYNU, GNG2, CPM, KCNIP3, CD36, COL4A2, GATA3, PIK3CA, …
cohort1	within	cohort1_within	G1LumB_vs_OtherLumB	HALLMARK_APICAL_JUNCTION	0.182981	0.228726	0.337282	1.14444	193	WNK4, EVL, IRS1, LIMA1, SKAP2, CLDN15, PCDH1, MDK, MYH9, PTEN, FBN1, MMP2, STX4, SHC1, SYMPK, MMP9, AMIGO2, SGCE, VCL, THY1, SRC, CD99, BAIAP2, ITGA2, RASA1, VCAN, NRTN, NF1, WASL, PBX2, CAP1, CDH6, CLDN4, BMP1, CTNND1, FLNC, PTK2, ZYX, ALOX15B, MPZL1, NLGN3, ADAM23, LAYN, CRB3, TRAF1, ITGA3, CLDN7, MYL9, TAOK2, CD276, CD274, MYL12B, TGFBI, CERCAM, JAM3, LAMA3, THBS3, TMEM8B, MAPK13, ITGA10, SDC3…
cohort1	within	cohort1_within	G1LumB_vs_OtherLumB	HALLMARK_WNT_BETA_CATENIN_SIGNALING	0.277428	0.338327	0.411984	1.13292	42	CSNK1E, LEF1, HDAC11, NCSTN, MYC, CCND2, RBPJ, NUMB, NCOR2, KAT2A, WNT5B, MAML1, CUL1, HDAC5, JAG1, JAG2
cohort1	within	cohort1_within	G1LumB_vs_OtherLumB	HALLMARK_APOPTOSIS	0.32851	0.391083	0.321029	1.06817	159	TIMP3, TNFSF10, IER3, TSPO, CD44, BIK, SAT1, ERBB3, GPX4, DPYD, TIMP2, RELA, HSPB1, TAP1, SPTAN1, SQSTM1, PLAT, TXNIP, SOD1, LEF1, ERBB2, PDGFRB, IGF2R, MMP2, IFITM3, BCL2L1, SMAD7, CYLD, DIABLO, F2R, RHOB, CCND2, RARA, ADD1, PMAIP1, BNIP3L, BIRC3, TGFBR3, CASP4, DAP, RETSAT, LGALS3, FEZ1, XIAP, CLU, TNF, BGN, CFLAR, RHOT2, PTK2, HGF, GADD45B, BID, DAP3, VDAC2, F2, ETF1, ENO2, IGFBP6, CD14
cohort1	within	cohort1_within	G1LumB_vs_OtherLumB	HALLMARK_NOTCH_SIGNALING	0.505409	0.587685	0.374334	0.980614	32	RBX1, HEYL, NOTCH3, KAT2A, PSENEN, FBXW11, SKP1, CUL1, NOTCH2, JAG1, CCND1, APH1A, DTX2
cohort1	within	cohort1_within	G1LumB_vs_OtherLumB	HALLMARK_APICAL_SURFACE	0.616538	0.700611	0.332577	0.914557	42	GSTM3, ADIPOR2, ATP8B1, HSPB1, SULF2, NCOA6, FLOT2, THY1, LYPD3, PKHD1, SRPX, GHRL, GATA3, APP, TMEM8B, RTN4RL1, SLC2A4
cohort1	within	cohort1_within	G1LumB_vs_OtherLumB	HALLMARK_PANCREAS_BETA_CELLS	0.695037	0.772263	0.318722	0.865486	39	SRPRB, FOXO1, SPCS1, SEC11A, LMO2, SRP14, G6PC2, NKX6-1, HNF1A, PAX6, AKT3, IAPP, SYT13, SRP9, GCK, ABCC8, STXBP1, PKLR, INSM1
cohort1	within	cohort1_within	G1LumB_vs_OtherLumB	HALLMARK_UV_RESPONSE_UP	0.733677	0.797475	0.266265	0.883524	155	IL6ST, CYB5R1, ATP6V1F, FKBP4, ALDOA, MRPL23, AMD1, GRINA, IGFBP2, COL2A1, TAP1, SQSTM1, SPR, SULT1A1, POLG2, MMP14, RHOB, RASGRP1, DGAT1, CREG1, EIF2S3, NTRK3, TST, STARD3, NFKBIA, ATP6V1C1, MAPK8IP2, CNP, BID, WIZ, BTG1, MARK2, TMBIM6, DDX21, GRPEL1, ENO2
cohort1	within	cohort1_within	G1LumB_vs_OtherLumB	HALLMARK_CHOLESTEROL_HOMEOSTASIS	0.829711	0.882672	0.266584	0.802672	73	PNRC1, TP53INP1, ERRFI1, FASN, GLDC, TM7SF2, ECH1, CD9, LGALS3, CLU, ETHE1, TRIB3, ALDOC, ATXN2, JAG1, HSD17B7, SCD, HMGCS1, LSS
cohort1	within	cohort1_within	G1LumB_vs_OtherLumB	HALLMARK_PI3K_AKT_MTOR_SIGNALING	0.932503	0.971358	0.236149	0.746181	103	GRB2, DUSP3, VAV3, UBE2D3, SQSTM1, PLA2G12A, RAC1, PTEN, NCK1, CLTC, PRKAA2, ITPR2, MAPK10, ARHGDIA, ECSIT, TBK1, TRIB3, ARPC3, AKT1S1, RPTOR, MAPKAP1, ACTR3, NGF, PIKFYVE, PRKAG1, THEM4, MAPK9, TNFRSF1A, TRAF2
cohort1	within	cohort1_within	G1LumB_vs_OtherLumB	HALLMARK_KRAS_SIGNALING_DN	0.970114	0.977717	0.219647	0.743607	188	BMPR1B, THNSL2, MX1, GP2, TAS2R4, IGFBP2, COL2A1, IFI44L, FGFR3, ALOX12B, SLC29A3, SLC25A23, TFCP2L1, MYOT, GP1BA, PAX3, CPB1, HSD11B2, PTGFR, MAST3, RSAD2, PDE6B, LYPD3, TG, IL5, SHOX2, SERPINA10, SPHK2, IL12B, KRT15, DLK2, EPHA5, ABCG4, CACNG1, ADRA2C, CLSTN3, ZC2HC1C, ABCB11, SIDT1, GTF3C5, EFHD1, SYNPO, GPRC5C, CCDC106
cohort1	within	cohort1_within	G1LumB_vs_OtherLumB	HALLMARK_KRAS_SIGNALING_UP	0.977717	0.977717	0.216162	0.735087	197	EPB41L3, MMP11, PTBP2, EVI5, GADD45G, MAP3K1, PLAT, CBR4, CFB, NRP1, MMP9, ZNF277, CCND2, CFH, ITGA2, GLRX, CCSER2, ST6GAL1, BIRC3, BPGM, PTCD2, MTMR10, EPHB2, SPARCL1, C3AR1, NIN, PRRX1, NR0B2, PSMB8, NGF, RBM4, ITGBL1, ALDH1A3, LY96, NAP1L2, TRAF1, IGFBP3, ETV1, MAP7, TSPAN7, CTSS, GYPC, ANXA10, BTBD3, SNAP91, PRELID3B, SDCCAG8, ADGRA2, FUCA1, PLAU, AMMECR1, TRIB1, TOR1AIP2, HDAC9, ETS1, PCSK1N…
cohort1	within	cohort1_within	G2MBasal_vs_OtherBasal	HALLMARK_G2M_CHECKPOINT	1.40872e-38	7.04359e-37	0.89406	2.71195	190	CENPF, BIRC5, CDC20, PLK1, UBE2C, CCNB2, PTTG1, NUSAP1, TPX2, MKI67, CENPA, CCNA2, AURKB, CDKN3, HMMR, NEK2, TOP2A, NDC80, CDK1, PRC1, KIF23, CENPE, KIF2C, AURKA, PBK, CKS2, SMC4, KPNA2, RACGAP1, TROAP, KIF20B, MAD2L1, LBR, UBE2S, KIF4A, TTK, TACC3, BUB1, CKS1B, STMN1, KIF11, HMGN2, HMGB3, DTYMK, DBF4, RAD21, SMC2, MYBL2, KIF15, CDC25B, TMPO, LMNB1, BRCA2, DDX39A, CDKN2C, ORC6, INCENP, KIF22, CCN…
cohort1	within	cohort1_within	G2MBasal_vs_OtherBasal	HALLMARK_E2F_TARGETS	9.18469e-37	2.29617e-35	0.885323	2.69062	195	BIRC5, CDC20, PLK1, CCNB2, PTTG1, CDCA3, MKI67, DEPDC1, HMGB2, AURKB, CDKN3, HMMR, CDCA8, TOP2A, CDK1, CENPE, DLGAP5, KIF2C, AURKA, CKS2, SMC4, ANP32E, KPNA2, RACGAP1, NCAPD2, MAD2L1, DIAPH3, LBR, UBE2S, KIF4A, TK1, TACC3, CKS1B, STMN1, UBE2T, TRIP13, SPC25, MELK, HMGB3, BUB1B, RAD51AP1, RAD21, MYBL2, CDC25B, SPC24, TMPO, LMNB1, RRM2, SPAG5, ASF1B, BRCA2, DDX39A, CIT, CDKN2C, ORC6, RANBP1, CENPM,…
cohort1	within	cohort1_within	G2MBasal_vs_OtherBasal	HALLMARK_MITOTIC_SPINDLE	3.94331e-25	6.57219e-24	0.837166	2.54854	198	CENPF, BIRC5, PLK1, CCNB2, NUSAP1, TPX2, NEK2, TOP2A, NDC80, CDK1, PRC1, KIF23, CENPE, DLGAP5, KIF2C, AURKA, SMC4, RACGAP1, KIF20B, KIF4A, TTK, PIF1, ECT2, BUB1, KIF11, ANLN, CKAP5, KIF15, LMNB1, BRCA2, INCENP, KIF22, CCDC88A, CENPJ, CEP57, ESPL1, KIF5B, FBXO5, SPTBN1, SMC3, SUN2, CNTRL, ARHGDIA, CDC27, MARCKS, EPB41L2, CDK5RAP2, MAPRE1, YWHAE, SMC1A, CEP72, PPP4R2, SAC3D1, CEP192, SASS6, EZR, RA…
cohort1	within	cohort1_within	G2MBasal_vs_OtherBasal	HALLMARK_MYC_TARGETS_V1	7.55955e-08	9.17636e-07	0.670611	2.03756	194	CDC20, CCNA2, KPNA2, MAD2L1, TYMS, RANBP1, DEK, HNRNPA2B1, BUB3, HNRNPR, RAN, SNRPG, SRSF3, HDGF, HNRNPA3, HNRNPA1, PSMD14, CBX3, PTGES3, SET, LSM7, SNRPD1, PSMD1, PSMB2, EIF4G2, RRM1, PSMA4, CCT5, HSPE1, SRSF7, ERH, HNRNPD, HNRNPU, MCM7, LDHA, SNRPA1, GSPT1, SNRPA, VDAC3, ODC1, PSMA2, ILF2, POLE3, YWHAQ, RUVBL2, SYNCRIP, YWHAE, POLD2, VBP1, PSMB3, EIF2S2, AIMP2, XPO1, HSPD1, EIF4E, TFDP1, EIF2S1…
cohort1	within	cohort1_within	G2MBasal_vs_OtherBasal	HALLMARK_SPERMATOGENESIS	9.17636e-08	9.17636e-07	0.72655	2.1205	127	CCNB2, CDKN3, NEK2, CDK1, KIF2C, AURKA, TTK, BUB1, NCAPH, DBF4, EZH2, VDAC3, RPL39L, IL13RA2, PARP2, CRISP2, TOPBP1, CSNK2A2, RAD17, TSN, ARL4A, ADAD1, IL12RB2
cohort1	within	cohort1_within	G2MBasal_vs_OtherBasal	HALLMARK_KRAS_SIGNALING_DN	3.3229e-05	0.000276909	-0.425525	-1.68093	188	CHST2, SOX10, KRT15, IRS4, KLK7, SLC6A14, CALML5, CPA2, KLK8, SMPX, IDUA, DTNB, PLAG1, NR4A2, TFF2, FGGY, CLSTN3, MAGIX, TGM1, SLC25A23, LYPD3, CYP39A1, PKP1, CLDN16, CCDC106, SKIL, SGK1, SHOX2, EDN2, HTR1B, SPTBN2, THNSL2, CLDN8, GRID2, TLX1, BTG2, CKM, PDK2, NRIP2, EDN1, CD207, CAMK1D, TGFB2, MFSD6, RSAD2, EDAR, KRT1, CPEB3
cohort1	within	cohort1_within	G2MBasal_vs_OtherBasal	HALLMARK_MYOGENESIS	0.000140835	0.00100596	-0.40288	-1.60205	197	CRYAB, TPD52L1, FABP3, SGCD, LPIN1, DMD, HSPB2, COL3A1, SSPN, SIRT2, GSN, EIF4A2, SPARC, TAGLN, DAPK2, PFKM, SOD3, SCHIP1, MAPRE3, IGFBP7, ITGA7, OCEL1, HDAC5, CKB, GABARAPL2, MYOZ1, COL15A1, MYL6B, SYNGR2, AEBP1, MYH3, APP, TNNT3, ATP6AP1, EPHB3, BHLHE40, MRAS, PICK1, COX7A1, PTP4A3, TNNT2, SH3BGR, MB, PYGM, LSP1, PDE4DIP, CKM, ERBB3, COL1A1, FXYD1, GJA5, COX6A2, MEF2C, PPP1R3C, MYLK, GAA, MYOM2
cohort1	within	cohort1_within	G2MBasal_vs_OtherBasal	HALLMARK_MTORC1_SIGNALING	0.000211784	0.00132365	0.574551	1.7472	196	PLK1, AURKA, BUB1, RRM2, DDX39A, CCNF, TOMM40, PSMD14, DHFR, CACYBP, PSMA4, HSPE1, PDAP1, LDHA, STIP1, POLR3G, CCT6A, PSMA3, HMBS, TUBG1, UCHL5, ENO1, RPA1, SLC7A11, CALR, ELOVL6, EIF2S2, SLC7A5, HSPD1, PSMD12, BCAT1, CTSC, MTHFD2, ARPC5L, HSP90B1, PNO1, PSME3, GSR, PSMC2, ACTR3, GOT1, PLOD2, FGL2, ACSL3, EBP, PSMC6, TCEA1, HSPA5, TPI1, FADS1, SLC6A6, NUP205, PPIA, UBE2D3, SLC37A4, PSMD13, CANX, …
cohort1	within	cohort1_within	G2MBasal_vs_OtherBasal	HALLMARK_BILE_ACID_METABOLISM	0.00137886	0.00766032	-0.436785	-1.60551	111	OPTN, PRDX5, CAT, SLCO1A2, CYP7B1, CYP27A1, GSTK1, PHYH, SCP2, PFKM, ABCA5, MLYCD, IDH2, CH25H, CYP39A1, BBOX1, ABCA6, SLC22A18, ABCA1, PEX1, EFHC1, NR1I2, PAOX, ALDH9A1, EPHX2
cohort1	within	cohort1_within	G2MBasal_vs_OtherBasal	HALLMARK_GLYCOLYSIS	0.00557193	0.0278597	0.510299	1.55347	198	CENPA, DEPDC1, HMMR, CDK1, AURKA, KIF20A, STMN1, NT5E, MET, SAP30, LDHA, TXN, SLC25A10, ENO1, CHST4, PKM, CLN6, ADORA2B, ME2, SLC16A3, PGAM1, MDH1, PRPS1, GOT1, UGP2, GUSB, PLOD2, ARTN, NASP, HSPA5, TPI1, SOD1, DLD, GMPPB, VCAN, PPIA, SLC37A4
cohort1	within	cohort1_within	G2MBasal_vs_OtherBasal	HALLMARK_ESTROGEN_RESPONSE_EARLY	0.00975074	0.0443215	-0.339225	-1.34835	196	TPD52L1, KRT15, CCND1, KRT19, KRT8, MYC, SYNGR1, NBL1, ELF3, FKBP4, CXCL12, FRK, ASB13, LAD1, PDLIM3, CLIC3, PTGES, AKAP1, GAB2, TGIF2, BHLHE40, ADD3, TGM2, ISG20L2, RASGRP1, BLVRB, KLK10, SLC26A2, UNC119, MAPT, KCNK5, DHRS3, RARA, ARL3, TPBG, KRT18, FLNB, ESRP2, SLC2A1, FKBP5, MPPED2, DEPTOR, SCARB1, SLC24A3, ENDOD1, MYBBP1A, SH3BP5, MYOF, JAK2, FOS, SLC27A2, SULT2B1, OLFML3, NPY1R, RAB17, RAPGE…
cohort1	within	cohort1_within	G2MBasal_vs_OtherBasal	HALLMARK_HYPOXIA	0.0128284	0.0534518	-0.339301	-1.34525	193	PNRC1, CHST2, SELENBP1, PRDX5, MXI1, FAM162A, SDC2, CSRP2, TMEM45A, KDELR3, ALDOC, NDRG1, KLHL24, RORA, IDS, PGM1, BGN, GALK1, EGFR, ATF3, EFNA3, HDLBP, BTG1, COL5A1, ISG20, XPNPEP1, BNIP3L, PKP1, RRAGD, P4HA2, WSB1, VLDLR, EDN2, STC1, BHLHE40, NFIL3, GRHPR, TGM2, HK2, TES, ZFP36, HS3ST1, JUN, IGFBP1, PYGM, ANKZF1, CHST3, ZNF292, CITED2, DUSP1, HAS1, ANGPTL4, GAPDH, CP, TPBG, HEXA, KLF6, NAGK
cohort1	within	cohort1_within	G2MBasal_vs_OtherBasal	HALLMARK_INTERFERON_GAMMA_RESPONSE	0.0195599	0.0752304	-0.327519	-1.30283	198	SOD2, IDO1, GBP4, IFIT2, VCAM1, SSPN, HLA-DQA1, RTP4, PELI1, IFIH1, METTL7B, IFNAR2, IL7, PNP, CASP1, CD40, IL15RA, UBE2L6, C1S, BTG1, ISG20, RNF213, C1R, HLA-B, PTPN6, ARID5B, PARP14, MVP, ZBP1, ITGB7, RBCK1, LAP3, HLA-A, CFH, TNFSF10, RIPK2, TAPBP, CIITA, IFIT3, IRF7, NAMPT, CASP4, OASL, HLA-DRB1, ADAR, ST3GAL5, CXCL11, TRIM25, SERPING1, GBP6, PARP12, PML, ST8SIA4, ISG15, NMI, HERC6, XAF1, GZMA…
cohort1	within	cohort1_within	G2MBasal_vs_OtherBasal	HALLMARK_COAGULATION	0.0213441	0.0762289	-0.356399	-1.34841	136	PROS1, CTSH, S100A1, MMP3, CRIP2, LAMP2, MMP11, S100A13, SIRT2, KLK8, GSN, SPARC, MMP2, ARF4, CSRP1, TIMP1, FBN1, LRP1, FYN, C1S, CTSE, C1R, RGN, BMP1, CPQ, CFH, F2RL2, LGMN, HTRA1, MMP7, APOC2
cohort1	within	cohort1_within	G2MBasal_vs_OtherBasal	HALLMARK_PI3K_AKT_MTOR_SIGNALING	0.0257373	0.085791	0.53252	1.51703	103	CDK1, PFN1, PPP1CA, CFL1, ARHGDIA, PIN1, CALR, EIF4E, AP2M1, PPP2R1B, PAK4, HSP90B1, RAC1, ARF1, ACTR3, PTPN11, RAF1, CDKN1B, HRAS, CSNK2B, GRB2, RALB, UBE2N, SFN, UBE2D3, MAPK1, ACTR2, MKNK1, CDK2, CAB39, RPS6KA1, ECSIT, SLA, NFKBIB
cohort1	within	cohort1_within	G2MBasal_vs_OtherBasal	HALLMARK_INTERFERON_ALPHA_RESPONSE	0.0286207	0.0894398	-0.381897	-1.37127	95	GBP2, GBP4, IFIT2, MVB12A, RTP4, NCOA7, IFIH1, IL7, CASP1, HLA-C, UBE2L6, C1S, ISG20, PARP14, LAP3, TMEM140, CSF1, RIPK2, IFIT3, IRF7, OASL, ADAR, CXCL11, TRIM25, IFITM1, PARP12, ISG15, NMI, HERC6, CNP
cohort1	within	cohort1_within	G2MBasal_vs_OtherBasal	HALLMARK_ADIPOGENESIS	0.0369512	0.10868	-0.31699	-1.25679	193	CHCHD10, MGST3, SPARCL1, DNAJB9, PDCD4, CAT, RIOK3, SSPN, UBC, UQCR11, LAMA4, ANGPT1, SDHC, PHYH, RTN3, DDT, SCP2, BCKDHA, APOE, STAT5A, DECR1, PGM1, SAMM50, SLC5A6, RNF11, GPX4, ITGA7, CMPK1, MDH2, COL15A1, ENPP2, ABCA1, COL4A1, SLC27A1, TANK, ACO2, SUCLG1, EPHX2, COQ9, MCCC1, ESRRA, LPCAT3, SLC1A5, ETFB, AK2, CMBL, ANGPTL4, NDUFB7, LPL
cohort1	within	cohort1_within	G2MBasal_vs_OtherBasal	HALLMARK_MYC_TARGETS_V2	0.0628278	0.16513	0.555408	1.46688	58	PLK1, PLK4, CBX3, HSPE1, TCOF1, AIMP2, HSPD1, NOP16, NPM1, PA2G4, NIP7, WDR43, GRWD1
cohort1	within	cohort1_within	G2MBasal_vs_OtherBasal	HALLMARK_ESTROGEN_RESPONSE_LATE	0.0639703	0.16513	0.439362	1.33609	196	CDC20, TOP2A, KIF20A, NMU, RNASEH2A, PLK4, STIL, CAV1, DCXR, FOXC1, EMP2, SLC7A5, FABP5, MAPK13, XRCC3, GAL, TMPRSS3, ST14, HSPA4L, SFN, TFPI2, TSPAN13, RBBP8, FDFT1, LSR, OPN3
cohort1	within	cohort1_within	G2MBasal_vs_OtherBasal	HALLMARK_EPITHELIAL_MESENCHYMAL_TRANSITION	0.0674965	0.16513	-0.301661	-1.19997	198	SFRP1, MGP, SGCD, CALD1, MMP3, PDGFRB, GPX7, VCAM1, COL3A1, COL5A3, BDNF, TPM1, SFRP4, SPARC, CTHRC1, TAGLN, MFAP5, SNAI2, MMP2, COL16A1, TIMP1, CXCL12, FBN1, BGN, LRP1, LOXL2, PPIB, COL5A1, CADM1, MEST, CDH11, PRRX1, SNTB1, TGFBR3, NID2, BMP1, COL4A1, COL5A2, OXTR, MXRA5, SERPINE2, MATN2, THY1, LAMC1, TGM2, CDH6, HTRA1, MYL9, EDIL3, JUN, NNMT, SAT1
cohort1	within	cohort1_within	G2MBasal_vs_OtherBasal	HALLMARK_DNA_REPAIR	0.0693545	0.16513	0.457773	1.3555	147	ARL6IP1, ZWINT, TYMS, RPA3, SSRP1, GTF2A2, POLR2K, ALYREF, RFC3, COX17, ADRM1, RFC5, SAC3D1, POLR2E, DGUOK, RAD51, RBX1, GTF3C5, DUT, NUDT21, NELFB, TAF9, TAF6, POM121, POLR2A, POLR2C, RALA, CSTF3, TMED2, NELFE, LIG1, POLR2J, SRSF6, VPS37B, DDB2, SEC61A1, NME1, GTF2H3, GTF2H1, SF3A3, AK1, TARBP2, HPRT1, POLH, AAAS, POLR2H, ERCC8, CANT1
cohort1	within	cohort1_within	G2MBasal_vs_OtherBasal	HALLMARK_IL2_STAT5_SIGNALING	0.0744969	0.169311	-0.300036	-1.19258	196	GABARAPL1, CDC6, S100A1, GBP4, MYC, GPR83, PLPP1, NDRG1, ANXA4, CCND2, CST7, GLIPR2, CCND3, PNP, RORA, CD79B, CCNE1, LIF, BATF3, CD48, GPX4, AHCY, MAP3K8, RGS16, RRAGD, SYNGR2, CA2, CSF1, TNFSF10, BHLHE40, NFIL3, F2RL2, TGM2, RABGAP1L, HK2, SH3BGRL2, IL18R1, PRAF2, SLC1A5, CYFIP1, IL1R2
cohort1	within	cohort1_within	G2MBasal_vs_OtherBasal	HALLMARK_ALLOGRAFT_REJECTION	0.0990429	0.215311	-0.294407	-1.16841	194	RPL39, RPS3A, RPL9, GBP2, RPS19, IL27RA, RPS9, LY75, HLA-DQA1, CCND2, CCND3, IFNAR2, IL7, CD40, TIMP1, ZAP70, LYN, EGFR, LIF, NCK1, CD79A, PTPN6, FASLG, IKBKB, NCF4, HLA-DOA, HLA-A, CD3E, CSF1, THY1, RIPK2, TAPBP, IRF7, DEGS1, ITK
cohort1	within	cohort1_within	G2MBasal_vs_OtherBasal	HALLMARK_OXIDATIVE_PHOSPHORYLATION	0.126504	0.254021	-0.291082	-1.14789	184	SLC25A6, ATP6V1G1, MGST3, BDH2, ATP6V0E1, COX4I1, FDX1, COX5B, ATP1B1, UQCR11, SDHC, PHYH, BCKDHA, UQCRH, NDUFA1, ATP6V1F, CYB5A, HADHB, UQCRB, DECR1, NDUFB5, IDH2, TOMM22, GPX4, NDUFA4, COX6B1, COX7C, MDH2, FXN, SLC25A20, NDUFS2, NDUFS4, ATP6AP1, ACO2, SUCLG1
cohort1	within	cohort1_within	G2MBasal_vs_OtherBasal	HALLMARK_P53_PATHWAY	0.127011	0.254021	-0.288327	-1.14315	193	RPS12, TPD52L1, RPL18, RPL36, ZMAT3, FAM162A, CTSF, PERP, TGFA, NINJ1, NUPR1, KLK8, TSC22D1, NDRG1, CCND2, FGF13, CCND3, ADA, CASP1, LIF, ATF3, SERPINB5, BTG1, RGS16, EPS8L2, PVT1, ABCC5
cohort1	within	cohort1_within	G2MBasal_vs_OtherBasal	HALLMARK_TGF_BETA_SIGNALING	0.152137	0.292571	0.501199	1.31043	54	SERPINE1, SPTBN1, PPP1CA, SMAD3, CTNNB1, TJP1, APC, KLF10, UBE2D3, ARID4B, ID2, BCAR3, WWTR1, CDKN1C, ID1, SMAD6, RHOA, TGFBR1, MAP3K7, RAB31, SMAD7, FURIN, SLC20A1
cohort1	within	cohort1_within	G2MBasal_vs_OtherBasal	HALLMARK_UNFOLDED_PROTEIN_RESPONSE	0.181158	0.335229	0.427842	1.22666	109	CKS1B, LSM4, KIF5B, TUBB2A, DKC1, BANF1, CALR, SLC7A5, EIF4E, PDIA6, EIF2S1, BAG3, NPM1, MTHFD2, EIF4A3, NFYB, HSP90B1, DCP2, EIF4G1, SHC1, KHSRP, YWHAZ, PAIP1, HSPA5, NHP2, CEBPG, EIF4EBP1, POP4, NOP56, SDAD1, NOP14, ATF4, PSAT1, DCTN1, VEGFA, DDX10, CNOT6, EXOSC9, EXOSC1, LSM1, EXOSC10, EXOSC2, DCP1A, GOSR2
cohort1	within	cohort1_within	G2MBasal_vs_OtherBasal	HALLMARK_TNFA_SIGNALING_VIA_NFKB	0.187728	0.335229	-0.276167	-1.0992	199	PNRC1, CCND1, SOD2, IFIT2, MYC, NINJ1, DUSP2, TSC22D1, IFIH1, LITAF, STAT5A, NFAT5, RCAN1, IL15RA, NR4A2, EGR2, LIF, REL, ATF3, BTG1, PLPP3, MAP3K8, TRIB1, NFKB2, ABCA1, SGK1, CEBPD, TANK, CSF1, BHLHE40, NFIL3, RIPK2, FOSB, NR4A1, NAMPT, IER2, ZFP36, SLC2A6, JUN, SAT1, CXCL11, BTG2, DUSP1, CCNL1, RELB, JUNB, KLF6, BCL2A1, EDN1, GCH1, SQSTM1, IRF1, GADD45A, CCL5, BCL6, EFNA1, CEBPB, RHOB, DUSP4, T…
cohort1	within	cohort1_within	G2MBasal_vs_OtherBasal	HALLMARK_APOPTOSIS	0.210293	0.358452	0.395131	1.17916	159	HMGB2, TOP2A, CDC25B, GNA15, CAV1, TNFRSF12A, FAS, IL18, DNAJA1, HGF, GSR, VDAC2, BAX, BRCA1, IL1B, CDKN1B, CTNNB1, EBP, SOD1, EREG, ANXA1, CREBBP, HSPB1, LMNA, CASP3, CDK2, BIK, TNF
cohort1	within	cohort1_within	G2MBasal_vs_OtherBasal	HALLMARK_APICAL_SURFACE	0.215387	0.358452	-0.377104	-1.16452	42	RHCG, LYN, LYPD3, GSTM3, APP, THY1, GAS1, ATP8B1, CROCC, CX3CL1, GHRL
cohort1	within	cohort1_within	G2MBasal_vs_OtherBasal	HALLMARK_UV_RESPONSE_DN	0.22224	0.358452	-0.289135	-1.09835	140	SDC2, PDGFRB, IGFBP5, MGMT, KIT, MYC, COL3A1, BDNF, ICA1, ANXA4, SNAI2, ARHGEF9, DLG1, DBP, FYN, SCHIP1, PLPP3, BCKDHB, TGFBR3, SLC22A18, IRS1, COL5A2, VLDLR, BHLHE40, PHF3, LAMC1, PRDM2, ADD3
cohort1	within	cohort1_within	G2MBasal_vs_OtherBasal	HALLMARK_APICAL_JUNCTION	0.361125	0.564258	0.349934	1.06299	193	ACTG1, PFN1, ACTB, SGCE, GNAI2, EPB41L2, DSC3, YWHAH, TUBG1, CD209, ITGB1, DHX16, CDH3, VASP, FSCN1, MAPK13, MPZL2, ACTN1, SHC1, TIAL1, HRAS, NF2, CLDN11, LAMB3, ARPC2, TSPAN4, TJP1, MSN, VCAN, CD99, VWF, ITGA3, ADAMTS5, CD276, FLNC, CNN2, MVD, ICAM4, MYL12B, GNAI1, SORBS3, ACTN4, IKBKG, SIRPA, MAPK14, B4GALT1, CD86, MYH10, KCNH2, SYK, TRAF1, TAOK2, ADAM9, CDK8, CLDN6, ACTA1, AMH, CADM3, TRO, BAI…
cohort1	within	cohort1_within	G2MBasal_vs_OtherBasal	HALLMARK_INFLAMMATORY_RESPONSE	0.383076	0.578789	0.344364	1.04882	199	SERPINE1, CD70, AXL, GNA15, CYBB, SPHK1, MET, ITGA5, EMP3, IL18, ADRM1, TNFRSF1B, SRI, ADORA2B, GNAI3, MSR1, RAF1, MARCO, IL1B, KCNJ2, CXCL8, CCR7, C3AR1, PIK3R5, IL15, OSMR, STAB1, IL7R, PLAUR, CXCL6, EREG, RHOG, IL10, MMP14, IFNAR1, GPR183, HBEGF, OSM, HIF1A, OPRK1, SELL, ATP2C1
cohort1	within	cohort1_within	G2MBasal_vs_OtherBasal	HALLMARK_UV_RESPONSE_UP	0.39735	0.578789	0.349834	1.04151	155	GGH, PSMC3, EIF5, PDAP1, HNRNPU, CTSV, STIP1, POLE3, DNAJA1, AP2S1, DDX21, PARP2, DNAJB1, TYRO3, GRPEL1, GAL, SIGMAR1, NXF1, STK25, NKX2-5, CXCL2, AMD1, MGAT1, MMP14, ARRB2, TMBIM6, GLS, CHRNA5, CEBPG, CASP3, YKT6, CYB5B, CDK2, PPIF, CDC5L, PPT1, CDKN1C, TFRC, PTPRD, POLR2H, ALAS1, FEN1, KCNH2
cohort1	within	cohort1_within	G2MBasal_vs_OtherBasal	HALLMARK_COMPLEMENT	0.40776	0.578789	0.339471	1.03391	199	SERPINE1, CALM3, C1QC, FCER1G, C1QA, PFN1, CXCL1, CTSV, GNAI2, PPP4C, PSMB9, CALM1, CTSC, SH2B3, GNAI3, CTSS, CDH13, RAF1, RNF4, GNB2, DPP4, CTSL, DOCK4, GNB4, PIK3R5, USP14, GRB2, HSPA5, PLAUR, HSPA1A, ZEB1, TFPI2, DOCK10, RHOG, MMP14, RCE1, CTSB, PLEK, GNGT2
cohort1	within	cohort1_within	G2MBasal_vs_OtherBasal	HALLMARK_IL6_JAK_STAT3_SIGNALING	0.416728	0.578789	0.3689	1.02736	86	CXCL1, TNFRSF12A, FAS, PDGFC, TNFRSF1B, CBL, CXCL3, CSF2RA, PTPN11, IL1B, SOCS3, PIK3R5, GRB2, OSMR, IFNAR1, PTPN1, TNF, CSF2, PTPN2, IL10RB, LEPR, PIM1, IL2RA, TNFRSF21, IL4R, CD36, BAK1
cohort1	within	cohort1_within	G2MBasal_vs_OtherBasal	HALLMARK_PROTEIN_SECRETION	0.439568	0.594011	0.358787	1.01158	95	ANP32E, TMX1, AP2S1, AP2M1, CTSC, ARF1, RAB22A, RER1, CAV2, VAMP3, SEC24D, SCRN1, TMED2, ZW10, SOD1, RAB5A, VPS4B, MAPK1, AP1G1, YKT6, AP3S1, ARCN1, PPT1, AP2B1, TSPAN8, STAM
cohort1	within	cohort1_within	G2MBasal_vs_OtherBasal	HALLMARK_WNT_BETA_CATENIN_SIGNALING	0.482949	0.613658	-0.317741	-0.981203	42	HEY2, MYC, CCND2, WNT6, FZD1, HDAC5
cohort1	within	cohort1_within	G2MBasal_vs_OtherBasal	HALLMARK_KRAS_SIGNALING_UP	0.489232	0.613658	0.324595	0.987576	197	ETV5, FCER1G, GNG11, SPRY2, PLAU, AKAP12, F13A1, IRF8, TNFRSF1B, USP12, CBL, SPP1, SPON1, CTSS, PIGR, CSF2RA, RELN, CLEC4A, MPZL2, IL1B, RETN, ETV4, PDCD1LG2, FGF9, C3AR1, ETS1, IL7R, EPHB2, PLAUR, LAT2, TSPAN13, EREG, NIN, TMEM158, BPGM, HBEGF, BTC, TMEM100, LAPTM5, PSMB8, ID2, CSF2, ALDH1A3, DCBLD2, STRN, DUSP6
cohort1	within	cohort1_within	G2MBasal_vs_OtherBasal	HALLMARK_NOTCH_SIGNALING	0.490926	0.613658	-0.33445	-0.973962	32	CCND1, ST3GAL6, NOTCH3, FZD1, HEYL, MAML2
cohort1	within	cohort1_within	G2MBasal_vs_OtherBasal	HALLMARK_XENOBIOTIC_METABOLISM	0.59686	0.690687	-0.240811	-0.956597	195	NDRG2, GABARAPL1, PROS1, PTGDS, CAT, NINJ1, CYP27A1, COMT, DDT, APOE, CYB5A, ADH5, CDA, AHCY, CDO1, PTGES, HSD17B2, TMEM176B, CNDP2, CA2, PGRMC1, XDH, IL1R1, TKFC, FETUB, ACO2, ALDH9A1, JUP, CSAD, BLVRB, IGFBP1, VNN1, SLC1A5, ACP1, SLC35B1, ENPEP, RAP1GAP, RBP4
cohort1	within	cohort1_within	G2MBasal_vs_OtherBasal	HALLMARK_PANCREAS_BETA_CELLS	0.59795	0.690687	0.35276	0.879179	39	SRP9, SLC2A2, DPP4, SST, PAX6, ELP4, SEC11A, SPCS1, PCSK1, AKT3, FOXA2, VDR, MAFB, GCG, SYT13
cohort1	within	cohort1_within	G2MBasal_vs_OtherBasal	HALLMARK_REACTIVE_OXYGEN_SPECIES_PATHWAY	0.606209	0.690687	0.342477	0.87781	47	CDKN2D, NQO1, TXN, GCLM, GSR, MPO, OXSR1, HHEX, STK25, SOD1, PRNP, IPCEF1, EGLN2, PFKP
cohort1	within	cohort1_within	G2MBasal_vs_OtherBasal	HALLMARK_HEDGEHOG_SIGNALING	0.607804	0.690687	-0.304195	-0.909519	36	HEY2, OPHN1, UNC5C, VLDLR, THY1, PML, HEY1, DPYSL2
cohort1	within	cohort1_within	G2MBasal_vs_OtherBasal	HALLMARK_PEROXISOME	0.719716	0.799685	0.291428	0.830932	104	TOP2A, ITGB1BP1, YWHAH, CLN6, ALDH1A1, CDK7, ECI2, HRAS, CTBP1, SOD1, SLC25A19, FADS1, PEX14, VPS4B
cohort1	within	cohort1_within	G2MBasal_vs_OtherBasal	HALLMARK_ANDROGEN_RESPONSE	0.767079	0.833782	0.282404	0.798079	97	CENPN, AKAP12, ADRM1, SMS, PA2G4, GSR, GNAI3, ACTN1, XRCC6, ACSL3, SEC24D, MYL12A, FADS1, ADAMTS1, B2M, VAPA, XRCC5, ALDH1A3, B4GALT1, RRP12, ELK4, HMGCR, DHCR24, STK39, LIFR, ELL2, INSIG1, SORD, UBE2I, SLC38A2
cohort1	within	cohort1_within	G2MBasal_vs_OtherBasal	HALLMARK_CHOLESTEROL_HOMEOSTASIS	0.845344	0.881278	0.268603	0.732043	73	ACTG1, ANTXR2, TNFRSF12A, ACAT2, FABP5, CTNNB1, GUSB, EBP, PPARG, PLAUR, MVK, FDFT1, MVD, GNAI1, FADS2, SQLE, TMEM97, HMGCR, GLDC, ATF5, JAG1, FDPS
cohort1	within	cohort1_within	G2MBasal_vs_OtherBasal	HALLMARK_FATTY_ACID_METABOLISM	0.846027	0.881278	0.258805	0.771017	156	LGALS1, KMT5A, LDHA, ODC1, YWHAH, CBR3, NCAPH2, SMS, HSP90AA1, ALDH1A1, HSPH1, ACAT2, MGLL, MDH1, ECI2, SDHD
cohort1	within	cohort1_within	G2MBasal_vs_OtherBasal	HALLMARK_ANGIOGENESIS	0.888766	0.906904	0.269241	0.663147	36	PDGFA, SPP1, FSTL1, VCAN, CXCL6, S100A4, VEGFA, NRP1, THBD, TNFRSF21, JAG1, FGFR1, MSX1
cohort1	within	cohort1_within	G2MBasal_vs_OtherBasal	HALLMARK_HEME_METABOLISM	0.93416	0.93416	0.235984	0.715809	190	ADD2, HDGF, GLRX5, CDC27, HMBS, PICALM, SLC7A11, PSMD9, GCLM, RAD23A, NNT, MPP1, HTRA2, UBAC1, NUDT4, TCEA1, CTSB, XPO7, CA1, BPGM, EIF2AK1, RBM38, ICAM4, ACKR1, RBM5, TFRC, HAGH, SLC6A9, CPOX, SLC11A2, TRAK2, GAPVD1, E2F2, EPOR, GMPS, RCL1, MKRN1, CAST, SEC14L1, SDCBP, TOP1, MOCOS, CDR2, BACH1, NR3C1, FBXO34, SLC10A3, ELL2, BMP2K, TSPAN5, CTNS, MARK3
cohort1	within	cohort1_within	G2MHer2_vs_OtherHer2	HALLMARK_G2M_CHECKPOINT	1.68762e-27	8.43811e-26	0.868643	2.45412	190	PTTG1, TPX2, CENPF, MKI67, UBE2C, BIRC5, CENPA, CCNB2, CDC20, NUSAP1, PLK1, CDKN3, PRC1, KIF4A, HMMR, AURKA, CDK1, KIF23, TOP2A, CENPE, CKS2, KIF2C, TROAP, SMC4, BUB1, AURKB, CCNA2, KPNA2, UBE2S, CKS1B, NEK2, HMGN2, TMPO, INCENP, KIF20B, DTYMK, MAD2L1, MYBL2, TTK, STMN1, RACGAP1, NDC80, TACC3, HMGB3, PBK, KIF15, DBF4, KIF11, CDC25B, SMC2, LBR, RAD21, CCNF, KIF22, STIL, POLQ, CDKN2C, DDX39A, BUB3,…
cohort1	within	cohort1_within	G2MHer2_vs_OtherHer2	HALLMARK_E2F_TARGETS	9.65393e-26	2.41348e-24	0.856677	2.42332	195	PTTG1, MKI67, BIRC5, CCNB2, CDC20, PLK1, CDKN3, DLGAP5, KIF4A, HMMR, AURKA, DEPDC1, CDK1, CDCA8, TOP2A, HMGB2, CDCA3, CENPE, CKS2, KIF2C, SMC4, AURKB, KPNA2, SPC24, MXD3, ANP32E, UBE2S, CKS1B, BUB1B, TMPO, SPC25, MAD2L1, MYBL2, STMN1, RACGAP1, TACC3, HMGB3, SPAG5, RRM2, TK1, TRIP13, MELK, NCAPD2, DIAPH3, CDC25B, UBE2T, LBR, RAD21, RAD51AP1, CIT, KIF22, KIF18B, RAN, CDKN2C, DDX39A, TUBB, ESPL1, RN…
cohort1	within	cohort1_within	G2MHer2_vs_OtherHer2	HALLMARK_MITOTIC_SPINDLE	3.39514e-21	5.65856e-20	0.830166	2.35084	198	TPX2, CENPF, BIRC5, CCNB2, NUSAP1, PLK1, DLGAP5, PRC1, KIF4A, AURKA, CDK1, KIF23, TOP2A, CENPE, KIF2C, SMC4, BUB1, ECT2, PIF1, NEK2, ANLN, INCENP, KIF20B, TTK, RACGAP1, NDC80, KIF15, CKAP5, KIF11, KIF22, CDK5RAP2, ESPL1, LMNB1, SAC3D1, CENPJ, CDC27, KIF5B, MAPRE1, SPTBN1, BRCA2, SUN2, SASS6, MARCKS, GSN, SMC3, PCM1, PCNT, FBXO5, TUBD1, CEP192
cohort1	within	cohort1_within	G2MHer2_vs_OtherHer2	HALLMARK_SPERMATOGENESIS	7.17407e-09	8.96759e-08	0.768008	2.10673	127	CCNB2, CDKN3, AURKA, CDK1, NCAPH, KIF2C, BUB1, NEK2, TTK, DBF4, RPL39L, EZH2, VDAC3, CNIH2, TKTL1, MAST2, DMRT1
cohort1	within	cohort1_within	G2MHer2_vs_OtherHer2	HALLMARK_ESTROGEN_RESPONSE_EARLY	2.88384e-07	2.88384e-06	-0.452783	-1.84634	196	BLVRB, RAPGEFL1, KRT19, CLIC3, XBP1, PDLIM3, CLDN7, SFN, KRT8, FOS, FASN, MLPH, MED24, BAG1, DYNLT3, CCND1, SLC1A4, NXT1, TIPARP, PAPSS2, DHRS3, REEP1, MUC1, MAPT, AR, INHBB, SULT2B1, AREG, SLC9A3R1, MYC, ELF3, DEPTOR, TPD52L1, ESRP2, BCL11B, SVIL, TBC1D30, FHL2, MYB, TPBG, OLFM1, KCNK15, RPS6KA2, BHLHE40, P2RY2, FLNB, HSPB8, ASB13, FKBP5, UGCG
cohort1	within	cohort1_within	G2MHer2_vs_OtherHer2	HALLMARK_MYC_TARGETS_V1	1.83288e-05	0.00015274	0.639201	1.80767	194	CDC20, CCNA2, KPNA2, MAD2L1, TYMS, HNRNPA2B1, RAN, BUB3, DEK, HNRNPA1, SNRPG, RANBP1, PSMA4, PTGES3, SRSF3, HNRNPA3, ILF2, PSMD14, HDGF, CBX3, HNRNPR, PSMB3, EIF4G2, PSMB2, VBP1, PSMA2, SNRPA, POLE3, SNRPD1, PSMD1, CCT5, VDAC3, DUT, YWHAQ, RRM1, PWP1, EIF4H, SNRPD3, PSMC6, GLO1, EIF3J, MRPL9, UBE2L3, SNRPA1, PSMA7, LSM2, HNRNPD, ERH, PPIA, EIF2S2, SNRPD2, PRDX3, TARDBP, PSMD7, GSPT1, PA2G4, SET, …
cohort1	within	cohort1_within	G2MHer2_vs_OtherHer2	HALLMARK_HYPOXIA	5.60592e-05	0.000400423	-0.400832	-1.63139	193	ALDOA, KLF6, ZFP36, PRDX5, SLC25A1, PFKFB3, JUN, NDRG1, EDN2, GPI, FOS, PNRC1, VLDLR, TES, B4GALNT2, HK2, RRAGD, SELENBP1, DUSP1, TIPARP, ENO2, RORA, ATF3, BTG1, KDELR3, ALDOC, P4HA1, ANGPTL4, MAFF, IDS, HS3ST1, ERO1A, SULT2B1, CITED2, ANKZF1, HDLBP, AK4, FAM162A, PGK1, PPP1R15A, TPBG, S100A4, PDK1, DDIT3, ISG20, FBP1, MXI1, BHLHE40, EFNA3, EFNA1
cohort1	within	cohort1_within	G2MHer2_vs_OtherHer2	HALLMARK_IL2_STAT5_SIGNALING	7.54431e-05	0.00047152	-0.394812	-1.60995	196	CCNE1, SYNGR2, KLF6, ST3GAL4, XBP1, CDC6, NDRG1, RHOB, CCND3, HOPX, SLC29A2, PNP, HK2, WLS, ALCAM, RRAGD, GPX4, TNFSF10, AHNAK, RORA, BCL2L1, DHRS3, PLAGL1, PLEC, MUC1, P4HA1, MAFF, S100A1, RNH1, UCK2, PLSCR1, CD79B, EMP1, MYC, TNFSF11, CTSZ, SLC1A5, TNFRSF18, AHR, CYFIP1, CDCP1, AHCY, IFITM3, BHLHE40, MXD1, NFKBIZ
cohort1	within	cohort1_within	G2MHer2_vs_OtherHer2	HALLMARK_GLYCOLYSIS	0.0137596	0.0717931	0.517549	1.46558	198	CENPA, HMMR, AURKA, DEPDC1, CDK1, STMN1, KIF20A, GOT1, MDH1, ALDH7A1, GPR87, SAP30, HAX1, TKTL1, TXN, PPIA, GMPPA, UGP2, EXT1, AK3, ARTN, PGAM1, RPE, HSPA5
cohort1	within	cohort1_within	G2MHer2_vs_OtherHer2	HALLMARK_TNFA_SIGNALING_VIA_NFKB	0.0143586	0.0717931	-0.317794	-1.29768	199	KLF6, ZFP36, SQSTM1, PFKFB3, JUN, RHOB, EDN1, FOS, PNRC1, TRIB1, CCND1, DUSP1, JUNB, TIPARP, ATF3, BTG1, IFNGR2, GEM, TRIP10, TSC22D1, PDLIM5, MAFF, SAT1, AREG, PHLDA2, MYC, NAMPT, GCH1, PPP1R15A, OLR1, BCL6, TNF, BHLHE40, BTG3, MXD1, TNFAIP8, KLF2, EFNA1, SLC2A6, GADD45B
cohort1	within	cohort1_within	G2MHer2_vs_OtherHer2	HALLMARK_MYOGENESIS	0.0208108	0.0936824	-0.312488	-1.27473	197	SYNGR2, OCEL1, APP, CKB, SCD, CAV3, BAG1, SIRT2, CRYAB, ACSL1, REEP1, EIF4A2, NQO1, HDAC5, MRAS, GNAO1, TPD52L1, CKMT2, DMD, SVIL, TCAP, CFD, AGRN, RIT1, MEF2A, SPDEF, ERBB3, CLU, BHLHE40, HSPB8, VIPR1, GADD45B, MAPK12, TEAD4, MB, COX7A1, MYO1C, MEF2D, AGL, FXYD1, ACHE, MYBPC3, MAPRE3
cohort1	within	cohort1_within	G2MHer2_vs_OtherHer2	HALLMARK_MTORC1_SIGNALING	0.0224838	0.0936824	0.505115	1.42941	196	PLK1, AURKA, BUB1, RRM2, CCNF, DDX39A, DHFR, PSMA4, PSMD14, GOT1, EBP, TUBG1, FDXR, IDI1, CDKN1A, UCHL5, PHGDH, CYB5B, PSMD12, CACYBP, STIP1, CCNG1, PDAP1, PSPH, PSMC6, GSR, PSMA3, PPIA, EIF2S2, SLC7A5, MLLT11, POLR3G, CCT6A, SSR1, HMGCR, MTHFD2, RAB1A, PSMC2, HPRT1, ACTR2, PNO1, HSPA5, YKT6, SORD, IDH1, SKAP2, HSPE1, TFRC, ACTR3, STARD4, UBE2D3, TPI1, HMGCS1, ADD3, NMT1, MAP2K3, RDH11, TCEA1, HS…
cohort1	within	cohort1_within	G2MHer2_vs_OtherHer2	HALLMARK_UV_RESPONSE_DN	0.0558582	0.20464	-0.317954	-1.24286	140	ERBB2, IGFBP5, MGMT, SLC7A1, MGLL, VLDLR, MTA1, ICA1, DUSP1, PDLIM5, SLC22A18, CITED2, PMP22, MYC, ARHGEF9, RXRA, FHL2, BHLHE40, ABCC1, PLCB4, FYN, CDC42BPA, RASA2, MAP1B, KIT, INPP4B, ZMIZ1, ANXA4, PRKCA, PHF3, VAV2, RUNX1, RND3, ITGB3, KCNMA1
cohort1	within	cohort1_within	G2MHer2_vs_OtherHer2	HALLMARK_DNA_REPAIR	0.0572991	0.20464	0.495556	1.37541	147	ZWINT, TYMS, ARL6IP1, GTF3C5, COX17, SAC3D1, RPA3, POLR2A, RFC3, DUT, GTF2A2, SSRP1, LIG1, POLR3GL, RBX1, POLR2K, MPC2, TSG101, NUDT21, POLH, NME1, UPF3B, ADRM1, TAF9, TARBP2, POLE4, AAAS, HPRT1, USP11, AK3, POLR2F, RAD51, POM121, ERCC1
cohort1	within	cohort1_within	G2MHer2_vs_OtherHer2	HALLMARK_UV_RESPONSE_UP	0.0625282	0.208427	-0.308478	-1.22207	155	CCNE1, ALDOA, STARD3, PDLIM3, SQSTM1, RHOB, GRINA, LHX2, CCND3, FOS, CYB5R1, DNAJB1, BID, JUNB, BSG, ENO2, ATF3, BTG1, ASNS, CNP, TYRO3, HYAL2, PPT1, ACAA1, GCH1, HLA-F, CDC5L, OLFM1, SHOX2, BTG3, ALAS1, SULT1A1, TST, NPTX2
cohort1	within	cohort1_within	G2MHer2_vs_OtherHer2	HALLMARK_TGF_BETA_SIGNALING	0.0842324	0.263226	0.569958	1.42602	54	ID2, PPP1CA, SPTBN1, ARID4B, HDAC1, ID1, SKI, SERPINE1, FURIN, BMPR2, MAP3K7, FNTA, TJP1, CTNNB1, APC, UBE2D3, RAB31, HIPK2
cohort1	within	cohort1_within	G2MHer2_vs_OtherHer2	HALLMARK_P53_PATHWAY	0.103177	0.303462	-0.282825	-1.1511	193	PCNA, RPL18, RPS12, SFN, APP, JUN, NDRG1, CCND3, FOS, TRIB3, ZFP36L1, RPL36, CTSD, ATF3, BTG1, PLK3, CTSF, TSC22D1, INHBB, RAD9A, NUPR1, PMM1, ADA, SAT1, PDGFA, VWA5A, TPD52L1, FGF13, FAM162A, RHBDF2, RXRA, SDC1, PPP1R15A, PVT1, S100A4, DDIT3, TCN2, MXD1, WWP1, KIF13B, MKNK2, RALGDS, VDR, SEC61A1, GM2A, ALOX15B, EPS8L2, RRP8, XPC, CYFIP2, RETSAT, KLK8, SLC3A2, HMOX1
cohort1	within	cohort1_within	G2MHer2_vs_OtherHer2	HALLMARK_ADIPOGENESIS	0.133847	0.367443	-0.277051	-1.1276	193	REEP6, CHCHD10, ALDOA, CD151, UCP2, SLC25A1, PFKFB3, MGLL, GPX4, DHRS7, UQCR11, ACADL, ANGPTL4, RMDN3, DNAJB9, ALDH2, MCCC1, UBC, ORM1, SCP2, REEP5, ACO2, SLC1A5, NABP1, FZD4, LPL, CYP4B1, AK2, UCK1, BCL6, SAMM50, APOE, HSPB8, SULT1A1, TST
cohort1	within	cohort1_within	G2MHer2_vs_OtherHer2	HALLMARK_CHOLESTEROL_HOMEOSTASIS	0.142661	0.367443	-0.337913	-1.19177	73	TM7SF2, LGALS3, ETHE1, FASN, PNRC1, SCD, TRIB3, ALCAM, ACTG1, ATF3, ALDOC, PLSCR1, MAL2, PCYT2
cohort1	within	cohort1_within	G2MHer2_vs_OtherHer2	HALLMARK_OXIDATIVE_PHOSPHORYLATION	0.146977	0.367443	0.437369	1.23307	184	COX17, TIMM10, SLC25A5, COX8A, UQCR10, NDUFB1, VDAC3, MRPS11, MDH1, NDUFA6, NDUFC1, NDUFA4, NDUFB2, NDUFB3, ISCU, NDUFB8, MRPS15, NDUFB6, PRDX3, SDHB, NDUFA9, HADHA, IDH3G, COX7B, HCCS, POLR2F, NDUFA2, HTRA2, NDUFC2, VDAC2, AIFM1, CYCS, PDHX, FDX1, UQCRQ, IDH1, SLC25A11, FH, UQCRH, UQCRFS1, ETFDH, COX7A2, MRPL35, POR, NDUFS1, IDH3A, UQCRB, LDHB, BAX, COX7A2L, MFN2, ECI1, ACAA2, DLAT, PDHA1, NDUFA…
cohort1	within	cohort1_within	G2MHer2_vs_OtherHer2	HALLMARK_PI3K_AKT_MTOR_SIGNALING	0.21267	0.489465	0.447548	1.20429	103	CDK1, PPP1CA, PIN1, CDKN1A, HRAS, ECSIT, AKT1, ARF1, UBE2N, PFN1, GRB2, RAC1, CDKN1B, EIF4E, PPP2R1B, ACTR2, PTPN11, SMAD2, MAP3K7, ACTR3, PAK4, UBE2D3, MKNK1, AP2M1, PRKAG1, MAP2K3, HSP90B1
cohort1	within	cohort1_within	G2MHer2_vs_OtherHer2	HALLMARK_APICAL_SURFACE	0.215365	0.489465	-0.364719	-1.15846	42	CX3CL1, APP, LYPD3, MAL, EFNA5, TMEM8B, GATA3, GSTM3, SLC2A4, ATP8B1
cohort1	within	cohort1_within	G2MHer2_vs_OtherHer2	HALLMARK_COAGULATION	0.240982	0.523875	-0.278202	-1.08225	136	CRIP2, DUSP14, ARF4, RABIF, SIRT2, HMGCS2, CSRP1, MAFF, SERPING1, F12, S100A1, P2RY1, HPN, CTSH, CFD, MASP2, SERPINA1, MST1, OLR1, CD9, CLU, DUSP6, FYN, SH2B2, COMP, KLK8, FGG, PDGFB, MMP15, C8B, LGMN, MSRB2, ITGB3, SERPINB2, CPQ
cohort1	within	cohort1_within	G2MHer2_vs_OtherHer2	HALLMARK_BILE_ACID_METABOLISM	0.260403	0.542506	-0.286239	-1.0814	111	PRDX5, CYP46A1, SLC27A5, EFHC1, ACSL1, PAOX, AR, SLC22A18, OPTN, SULT2B1, SLC29A1, SCP2, PEX16, RBP1, ABCD1, RXRA, GSTK1, PNPLA8, RETSAT, SLC35B2, CYP39A1, DIO2, LCK, TFCP2L1, HSD3B7, KLF1
cohort1	within	cohort1_within	G2MHer2_vs_OtherHer2	HALLMARK_ANGIOGENESIS	0.273163	0.546327	-0.363584	-1.11712	36	APP, SLCO2A1, PDGFA, LPL, S100A4, OLR1, VAV2, JAG2, VEGFA, FGFR1, ITGAV, NRP1
cohort1	within	cohort1_within	G2MHer2_vs_OtherHer2	HALLMARK_ESTROGEN_RESPONSE_LATE	0.311916	0.599838	0.389377	1.10189	196	CDC20, TOP2A, KIF20A, NMU, STIL, RNASEH2A, PLK4, ID2, MAPK13, FABP5
cohort1	within	cohort1_within	G2MHer2_vs_OtherHer2	HALLMARK_KRAS_SIGNALING_DN	0.330406	0.611863	-0.255514	-1.03621	188	CAMK1D, TFAP2B, CALML5, EDN2, CNTFR, EDN1, GPRC5C, PNMT, LGALS7, LYPD3, CCDC106, SLC25A23, EFHD1, ADRA2C, SLC16A7, SPTBN2, SHOX2, TGFB2, MFSD6, CLDN8, SKIL, CALCB, KCNN1, KCND1, KLK8, CYP39A1, PLAG1, TFCP2L1, IDUA, MAGIX, CLDN16, SERPINB2, TFF2, NTF3, TGM1, KRT15, RGS11, SLC38A3, KRT4, TENM2
cohort1	within	cohort1_within	G2MHer2_vs_OtherHer2	HALLMARK_ANDROGEN_RESPONSE	0.370273	0.651774	-0.279176	-1.03269	97	KRT19, AZGP1, ABCC4, NDRG1, KRT8, CCND3, SCD, CCND1, STEAP4, RAB4A, LMAN1, TSC22D1, PDLIM5, DNAJB9, KLK2, ARID5B, SAT1, SPDEF, SEC24D, TNFAIP8, ALDH1A3, CDK6, ACTN1, FKBP5, HOMER2, INPP4B, ZMIZ1, RPS6KA3
cohort1	within	cohort1_within	G2MHer2_vs_OtherHer2	HALLMARK_APOPTOSIS	0.383608	0.651774	0.379503	1.05921	159	TOP2A, HMGB2, CDC25B, EBP, FDXR, CDKN1A, CFLAR, GSN, CASP9, BRCA1, GSR, LMNA, CREBBP, CAV1, DNAJA1, CDKN1B, VDAC2, CASP8, SPTAN1, IFNGR1, PSEN1, CTNNB1, GADD45A, GNA15, FEZ1, F2R, IGFBP6, PAK1, BCL2L11, SC5D, BAX, FAS, TAP1, CD38, CD69
cohort1	within	cohort1_within	G2MHer2_vs_OtherHer2	HALLMARK_PROTEIN_SECRETION	0.391065	0.651774	0.395545	1.05647	95	ANP32E, AP2S1, SCRN1, TSG101, ARF1, RAB22A, ZW10, VAMP3, YKT6, CLTA, ARCN1, RAB14, TMX1, DST, AP2M1, SNX2, TSPAN8, RER1, MAPK1, GLA, VAMP7, GNAS, AP1G1, DNM1L, BET1
cohort1	within	cohort1_within	G2MHer2_vs_OtherHer2	HALLMARK_NOTCH_SIGNALING	0.459983	0.710916	0.426843	0.995436	32	SAP30, HES1, RBX1, NOTCH2, DTX2, ARRB1, JAG1, TCF7L2, SKP1, PSENEN, APH1A, WNT2, CUL1, PPARD
cohort1	within	cohort1_within	G2MHer2_vs_OtherHer2	HALLMARK_REACTIVE_OXYGEN_SPECIES_PATHWAY	0.465914	0.710916	-0.304989	-0.990005	47	FTL, G6PD, PRDX1, HMOX2, GPX4, JUNB, NQO1, GLRX2
cohort1	within	cohort1_within	G2MHer2_vs_OtherHer2	HALLMARK_UNFOLDED_PROTEIN_RESPONSE	0.469204	0.710916	0.369864	1.00057	109	CKS1B, LSM4, BANF1, KIF5B, DCP2, DKC1, NFYB, KHSRP, SLC7A5, CNOT4, SSR1, MTHFD2, EXOSC10, EIF4E, FKBP14, ERN1, HSPA5, CNOT6, LSM1, DDX10, TUBB2A, PDIA6
cohort1	within	cohort1_within	G2MHer2_vs_OtherHer2	HALLMARK_MYC_TARGETS_V2	0.55561	0.811182	0.366761	0.925495	58	PLK1, PLK4, CBX3
cohort1	within	cohort1_within	G2MHer2_vs_OtherHer2	HALLMARK_PEROXISOME	0.567828	0.811182	0.34641	0.932742	104	TOP2A, IDI1, HRAS, ITGB1BP1, YWHAH, SCGB1A1, FDPS, ECI2, CDK7, NUDT19, ERCC1, IDH1, SLC25A17, PEX11A, CEL, RDH11, SLC23A2, HSD17B11, ACSL4
cohort1	within	cohort1_within	G2MHer2_vs_OtherHer2	HALLMARK_HEDGEHOG_SIGNALING	0.628794	0.873325	-0.292983	-0.900202	36	CNTFR, VLDLR, OPHN1, CDK6, ACHE, ETS2, PLG, VEGFA, CDK5R1, NRP1
cohort1	within	cohort1_within	G2MHer2_vs_OtherHer2	HALLMARK_PANCREAS_BETA_CELLS	0.678297	0.916617	0.342528	0.820824	39	SRP9, PCSK1
cohort1	within	cohort1_within	G2MHer2_vs_OtherHer2	HALLMARK_HEME_METABOLISM	0.730526	0.961218	0.302331	0.854157	190	GLRX5, CDC27, HDGF, EPOR, TOP1, PSMD9, ATG4A, RAD23A, TNRC6B, HAGH, NUDT4, MYL4, RBM38, MOSPD1, DCAF11, UBAC1, HTRA2, GAPVD1, VEZF1, SMOX, ABCB6, TFRC, EIF2AK1, BPGM, KAT2B, MFHAS1, SNCA, CCDC28A, ARHGEF12, GCLM, MAP2K3, TCEA1, HTATIP2, SPTB, MKRN1, ATP6V0A1, RBM5, HBB, C3, SLC30A1, XPO7, PPOX, ADD1
cohort1	within	cohort1_within	G2MHer2_vs_OtherHer2	HALLMARK_XENOBIOTIC_METABOLISM	0.754274	0.967018	-0.225284	-0.918396	195	BLVRB, PYCR1, PDK4, HSD17B2, ABCC3, DHRS7, PAPSS2, SLC46A3, PDLIM5, ASL, ALDH2, NQO1, CYB5A, PMM1, DDAH2, COMT, PTGDS, BCAR1, ABCC2, ACO2, GCH1, SLC1A5, MCCC2, AHCY, BPHL, FBP1, TGFB2, GCLC, SPINT2, ALAS1, APOE, CYP2E1, CBR1, CYFIP2, PSMB10, GART, TMEM176B, RETSAT, JUP, HMOX1, MTHFD1, PGD
cohort1	within	cohort1_within	G2MHer2_vs_OtherHer2	HALLMARK_INTERFERON_GAMMA_RESPONSE	0.812967	0.999167	0.283067	0.80158	198	MT2A, PSME2, PSMB2, PSMA2, CDKN1A, OAS3, PSMA3, NUP93, STAT1, MTHFD2, FPR1, LY6E, CASP8, EPSTI1, SPPL2A, NMI, BPGM, TRIM14, NLRC5, IRF4, ARL4A, PLA2G4A, PML, XCL1, FAS, TAP1, ADAR, CD274, CD38, CD69, HLA-DMA, ST8SIA4, PSMB8, PTGS2, PSMB9, LATS2, TOR1B, IDO1, HERC6, EIF2AK2, CMTR1, ISOC1, AUTS2, IFI44L, RAPGEF6, IL6, SAMHD1, C1S
cohort1	within	cohort1_within	G2MHer2_vs_OtherHer2	HALLMARK_FATTY_ACID_METABOLISM	0.849752	0.999167	0.272385	0.759223	156	IDI1, MDH1, NCAPH2, ADSL, KMT5A, YWHAH, CBR3, ECI2, HADH, GSTZ1, PCBD1, IDH3G, HCCS, FMO1, IDH1, FH, ALDH3A1, ETFDH, HMGCS1, CEL, LGALS1, HSD17B7, RDH11, G0S2, HSD17B11, ACSL4, ECI1, ACAA2, HIBCH, PDHA1, ALDH3A2, SUCLG2, IDH3B, ECH1, SMS, RDH16, CD36, PDHB, SUCLA2, CPT1A, TDO2, VNN1
cohort1	within	cohort1_within	G2MHer2_vs_OtherHer2	HALLMARK_WNT_BETA_CATENIN_SIGNALING	0.854592	0.999167	0.283495	0.686115	42	MAML1, GNAI1, CTNNB1, SKP2, RBPJ, JAG1, NKD1, AXIN1, ADAM17, CUL1, PPARD, NCSTN, HDAC2, TP53, KAT2A, FRAT1, DKK1, CCND2
cohort1	within	cohort1_within	G2MHer2_vs_OtherHer2	HALLMARK_COMPLEMENT	0.899979	0.999167	0.258424	0.732064	199	CALM3, CTSV, CASP10, F3, CASP9, USP14, KLK1, CALM1, PFN1, S100A9, EHD1, GRB2, RBSN, GNAI3, GNB2, ACTN2, SERPINE1, USP16, HSPA5, GNB4, FDX1, PSEN1, S100A12, COL4A2, MMP14, PPP2CB, DOCK4, PLA2G4A, HPCAL4, C2, CXCL1, ANXA5, C3
cohort1	within	cohort1_within	G2MHer2_vs_OtherHer2	HALLMARK_EPITHELIAL_MESENCHYMAL_TRANSITION	0.903363	0.999167	0.257315	0.728656	198	APLP1, ID2, CRLF1, FBLN1, CXCL6, SFRP1, NOTCH2, SERPINE1, BASP1, TPM2, LOX, CTHRC1, DST, FBLN5, SGCG, GADD45A, LGALS1, COL4A2, MMP14, PFN2, TPM4, NT5E, CAPG, FAS, ITGB1, LOXL2, SPP1, VIM, INHBA, EMP3, CXCL1, HTRA1, COL7A1, EDIL3, PRRX1, DCN, COL1A1, MATN2, TFPI2, DPYSL3, IL6, MSX1, GPX7, ELN, NNMT, SERPINH1, LAMA3, SLIT3, PVR, FSTL1, GLIPR1
cohort1	within	cohort1_within	G2MHer2_vs_OtherHer2	HALLMARK_KRAS_SIGNALING_UP	0.920813	0.999167	-0.21034	-0.858043	197	MALL, TRIB1, TSPAN1, ST6GAL1, EREG, ANGPTL4, MMD, ERO1A, GPNMB, EMP1, VWA5A, PLEK2, PPP1R15A, FLT4, HOXD11, DUSP6, ALDH1A3, EPB41L3, SOX9, GABRA3, TMEM176B, JUP, CAB39L, PCSK1N, PPBP, F2RL1, TNNT2, IL33, SDCCAG8, PTBP2, CPE, TMEM176A, SPRY2, SNAP91, ACE, ADAM8, TRIB2, KLF4, CFH, CXCR4, IKZF1, MMP9, HBEGF, TNFAIP3, EVI5, CFB, NRP1, ETV4, BTC, AVL9, SCG3, GALNT3, RBM4, YRDC, CLEC4A, CSF2, ATG10, TN…
cohort1	within	cohort1_within	G2MHer2_vs_OtherHer2	HALLMARK_INFLAMMATORY_RESPONSE	0.95614	0.999167	-0.204134	-0.833558	199	CX3CL1, KLF6, SLC7A1, EDN1, CD55, TNFSF10, IRF7, EREG, CCL22, IFNGR2, CD14, SLC4A4, HPN, MYC, NAMPT, GCH1, AHR, TPBG, BST2, OLR1, MXD1, P2RY2, NMUR1, CXCL9, CCL24, PTAFR, LCK, ICOSLG, PTGIR, IRAK2, GABBR1, ITGB3, CXCL8, ICAM1, PDE4B, IL1R1, ROS1, ADM, CLEC5A, CCL17, TLR3, IFITM1, ITGB8
cohort1	within	cohort1_within	G2MHer2_vs_OtherHer2	HALLMARK_APICAL_JUNCTION	0.977051	0.999167	0.225759	0.638265	193	MAPK13, TUBG1, NRAP, HRAS, YWHAH, GNAI1, ARPC2, HADH, PFN1, DSC3, ACTN2, FSCN1, EPB41L2, MPZL1, VASP, TSPAN4, MVD, SKAP2, TIAL1, CNTN1, ACTN4, TJP1, MPZL2, ATP1A3, ITGB1, CD274, ARHGEF6, TSC1, ICAM5, SYK, DHX16, B4GALT1, PTPRC, SGCE, COL17A1, PIK3CB, CAP1, GTF2F1, SYMPK
cohort1	within	cohort1_within	G2MHer2_vs_OtherHer2	HALLMARK_IL6_JAK_STAT3_SIGNALING	0.982668	0.999167	0.218969	0.578439	86	HAX1, STAT1, GRB2, STAM2, PTPN11, IFNGR1, EBI3, IFNAR1, CBL, FAS, CD38, CXCL1, IL10RB, TYK2, OSMR
cohort1	within	cohort1_within	G2MHer2_vs_OtherHer2	HALLMARK_INTERFERON_ALPHA_RESPONSE	0.991013	0.999167	0.209161	0.558655	95	PSME2, PSMA3, LY6E, CASP8, EPSTI1, TRIM5, CD47, NMI, TRIM14, TAP1, ADAR, PSMB8, LAMP3, PSMB9, HERC6, EIF2AK2, CMTR1, IFI44L, MOV10, C1S, NUB1, DDX60
cohort1	within	cohort1_within	G2MHer2_vs_OtherHer2	HALLMARK_ALLOGRAFT_REJECTION	0.999167	0.999167	0.192365	0.544011	194	BRCA1, EIF3J, AKT1, CDKN2A, STAT1, NME1, UBE2N, BCL3, IL2, MAP3K7, IFNGR1, IL18RAP, CD47, SRGN, IRF4, MTIF2, F2R, EIF5A, CSK, CAPG, FAS, TAP1, ACVR2A, INHBA, C2, HLA-DMA, ST8SIA4, CRTAM, PTPRC, HDAC9, ELF4, IL11, TRAT1, IGSF6, ETS1, IL6, NLRP3, NCF4, EGFR, CCL4, HIF1A, HLA-DOB, GZMB, CD79A
cohort1	within	cohort1_within	G2MLumA_vs_OtherLumA	HALLMARK_G2M_CHECKPOINT	2.36126e-15	1.18063e-13	0.650796	2.27408	190	CKS2, CKS1B, PTTG1, NEK2, TOP2A, HMMR, CENPF, KIF20B, UBE2C, BCL3, CDKN3, SMC4, SFPQ, UBE2S, TPX2, BIRC5, STMN1, HMGN2, CDC20, NUSAP1, MYC, KPNA2, CENPE, LBR, CCNB2, CDK1, AURKA, TMPO, KIF11, CTCF, CCNA2, PBK, MAD2L1, RACGAP1, PLK1, TROAP, CENPA, TTK, KIF4A, KIF23, PRC1, MKI67, TRA2B, TACC3, NOTCH2, DTYMK, SMC2, SAP30, DBF4, NDC80, EZH2, BUB1, AURKB, SMC1A, AMD1, CCNF, CCND1, SRSF2, RBM14, BRCA2,…
cohort1	within	cohort1_within	G2MLumA_vs_OtherLumA	HALLMARK_E2F_TARGETS	5.24309e-14	1.31077e-12	0.631609	2.213	195	CKS2, HMGB2, CKS1B, PTTG1, ANP32E, TOP2A, HMMR, CDKN3, SMC4, CBX5, UBE2S, BIRC5, STMN1, RBBP7, CDC20, MYC, KPNA2, CENPE, LBR, CCNB2, CDK1, CDCA3, AURKA, TMPO, CTCF, RPA3, MAD2L1, DEPDC1, RACGAP1, SNRPB, PLK1, CDCA8, TUBB, KIF4A, NCAPD2, MKI67, TRA2B, MXD3, TACC3, NME1, DIAPH3, DLGAP5, UBE2T, XRCC6, CIT, RFC3, EZH2, AURKB, SMC1A, SRSF2, BRCA2, HMGB3, POLD2, NOP56, BARD1, DDX39A, RANBP1, DCK, LMNB1…
cohort1	within	cohort1_within	G2MLumA_vs_OtherLumA	HALLMARK_INTERFERON_GAMMA_RESPONSE	5.95233e-10	9.92056e-09	0.575699	2.02073	198	ICAM1, HLA-A, IFITM3, PSMA2, SOCS3, B2M, TNFAIP3, HLA-B, IRF1, SOCS1, ISG15, HELZ2, NAMPT, CD40, IRF9, LGALS3BP, PLSCR1, IFIT1, IFI27, BTG1, BST2, ARL4A, PSMB2, TAP1, GCH1, PSMB9, HERC6, PSMB8, UBE2L6, IRF7, OASL, PSME2, RIPK2, DDX58, CASP3, SOD2, IFI44, USP18, SAMHD1, SRI, SAMD9L, MX1, APOL6, DDX60, CD74, PSMA3, C1R, IFIT3, CASP4, OGFR, NLRC5, CMPK2, NMI, IRF2, STAT1, OAS3, TNFAIP2, LAP3, TAPBP,…
cohort1	within	cohort1_within	G2MLumA_vs_OtherLumA	HALLMARK_INTERFERON_ALPHA_RESPONSE	1.1879e-09	1.48488e-08	0.680148	2.17788	95	IFITM3, HLA-C, B2M, IRF1, LPAR6, ISG15, HELZ2, IRF9, LGALS3BP, CD47, PLSCR1, IFI27, SAMD9, BST2, TAP1, PSMB9, HERC6, PSMB8, UBE2L6, IRF7, OASL, PSME2, OAS1, RIPK2, IFI44, USP18, NUB1, SAMD9L, MX1, DDX60, CD74, PSMA3, IFIT3, OGFR, CMPK2, NMI, PARP9, IRF2, LAP3, TMEM140, CASP8, IFIH1, IFI44L, DHX58, MOV10, PNPT1, IFITM2, IFI35, IFIT2, UBA7, RSAD2, SLC25A28, IL4R, GBP2, TRIM26, EIF2AK2, PSME1, SELL,…
cohort1	within	cohort1_within	G2MLumA_vs_OtherLumA	HALLMARK_TNFA_SIGNALING_VIA_NFKB	2.89391e-09	2.89391e-08	0.563199	1.97841	199	CEBPD, BTG2, ICAM1, ATF3, CEBPB, BIRC3, SAT1, SOCS3, TNFAIP3, IRF1, HES1, IER3, BCL3, MAFF, EIF1, NAMPT, ZFP36, JUNB, MYC, PHLDA1, GADD45B, IRS2, PPP1R15A, TNF, PLAUR, ZC3H12A, IL18, KLF4, AREG, BTG1, TAP1, GCH1, FOSB, CCNL1, NFKB2, EGR2, EHD1, ETS2, GADD45A, SDC4, NFKBIE, DUSP5, IL7R, NFE2L2, RIPK2, DDX58, IER2, SOD2, DNAJB4, PTGER4, KLF10, EGR1, CCND1, TUBB2A, TRAF1, F3, MCL1, SQSTM1, NFAT5, DE…
cohort1	within	cohort1_within	G2MLumA_vs_OtherLumA	HALLMARK_MYC_TARGETS_V1	6.7484e-08	5.62367e-07	0.543608	1.9037	194	RPS10, PSMA2, RPS2, PSMA1, PRPS2, HNRNPA2B1, SRSF7, RPL18, PSMD8, CDC20, HNRNPA1, MYC, KPNA2, ILF2, MRPL23, CCNA2, LDHA, HNRNPR, MAD2L1, PSMC4, RPL22, EIF4H, SRM, PSMB2, NPM1, PSMA4, EIF3D, SNRPD3, TRA2B, UBA2, SSBP1, PRPF31, NME1, PABPC4, FBL, UBE2L3, XRCC6, RPS6, EIF1AX, EIF4A1, RPS3, SNRPG, PSMD3, SRSF2, TCP1, G3BP1, CCT7, TYMS, POLD2, NOP56, TARDBP, EIF3J, SRSF3, PSMC6, RANBP1, ODC1, IFRD1, C…
cohort1	within	cohort1_within	G2MLumA_vs_OtherLumA	HALLMARK_ALLOGRAFT_REJECTION	0.000175196	0.0011402	0.461665	1.61674	194	CXCL13, ICAM1, HLA-A, B2M, HLA-E, BCL3, SOCS1, CD40, TNF, RPS19, IL18, CD47, TAP1, NPM1, EIF3D, TIMP1, DYRK3, NME1, IRF7, RPS9, RIPK2, BCL10, APBB1, CTSS, EIF3J, CD74, PTPRC, ETS1, CDKN2A, CD8B, STAT1, BRCA1, HLA-DRA, TAPBP, TAP2, ABCE1, SRGN, HLA-DMA, IFNGR1, GLMN, FGR, CD4, CD3D, IL4R, UBE2D1, GBP2, ST8SIA4, RPL9, LCK, FAS, TLR3, TLR6, IL27RA, HLA-DMB, CD2, CSF1, LY86, TGFB2, CD3E, MRPL3, CD247…
cohort1	within	cohort1_within	G2MLumA_vs_OtherLumA	HALLMARK_MYOGENESIS	0.000198411	0.0011402	-0.421141	-1.58062	197	CLU, TNNT1, APOD, SYNGR2, APP, VIPR1, PDE4DIP, ABLIM1, SPDEF, REEP1, CACNA1H, CRAT, SCD, BHLHE40, GAA, FLII, MEF2D, HBEGF, TGFB1, CHRNB1, SSPN, CFD, GABARAPL2, EPHB3, ITGB5, ITGB4, HSPB8, SVIL, DMPK, WWTR1, ERBB3, RIT1, CDKN1A, TPD52L1, SH3BGR
cohort1	within	cohort1_within	G2MLumA_vs_OtherLumA	HALLMARK_SPERMATOGENESIS	0.000205236	0.0011402	0.506248	1.68706	127	HSPA2, NEK2, CDKN3, TNNI3, CLGN, CCNB2, CDK1, ACTL7B, AURKA, MLF1, TTK, SPATA6, ARL4A, NCAPH, YBX2, DBF4, EZH2, BUB1, TALDO1, TCP11, POMC, GRM8, IP6K1, KIF2C, NPY5R, ALOX15, LDHC, RPL39L
cohort1	within	cohort1_within	G2MLumA_vs_OtherLumA	HALLMARK_ESTROGEN_RESPONSE_LATE	0.000461429	0.00230715	0.446366	1.56504	196	TFPI2, SCUBE2, PRSS23, CHPT1, MDK, TOP2A, XBP1, COX6C, MAPT, HMGCS2, ZFP36, CDC20, UGDH, NBL1, AGR2, TFAP2C, SORD, KLF4, FAM102A, FKBP5, AREG, PDCD4, PPIF, ARL3, PGR, LTF, ABHD2, BLVRB, CHST8, CYP4F11, LSR, SNX10, ETFB, GLA, TJP3, CA12, TSPAN13, DYNLT3, FARP1, BAG1, TPBG, CCND1, SIAH2, HOMER2, TMPRSS3, KIF20A, NPY1R, CXCL14, PLK4, DNAJC12, KRT13, PDZK1, PKP3, STIL, RNASEH2A, BCL2, WFS1
cohort1	within	cohort1_within	G2MLumA_vs_OtherLumA	HALLMARK_UV_RESPONSE_UP	0.000936749	0.00425795	0.461734	1.57695	155	HSPA2, BTG2, ICAM1, ATF3, IRF1, MAOA, DNAJA1, JUNB, HLA-F, EPCAM, MRPL23, GRPEL1, HYAL2, FGF18, BTG1, PPIF, TAP1, GCH1, BSG, FOSB, ATP6V1F, ALAS1, TMBIM6, CASP3, SOD2, AMD1, SLC6A8, NTRK3, SQSTM1
cohort1	within	cohort1_within	G2MLumA_vs_OtherLumA	HALLMARK_APOPTOSIS	0.00116243	0.00466167	0.456673	1.56386	159	HMGB2, PMAIP1, BTG2, ATF3, IFITM3, BIRC3, SAT1, TOP2A, IRF1, IER3, DNAJA1, GADD45B, TNF, PLAT, IL18, EBP, PDCD4, TAP1, GCH1, TIMP1, BAX, GADD45A, AIFM3, ANKH, CASP3, SOD2, LEF1, CCND1, BCL10, PEA15, MCL1, SQSTM1, PAK1, DAP, CASP4, VDAC2, SOD1
cohort1	within	cohort1_within	G2MLumA_vs_OtherLumA	HALLMARK_UV_RESPONSE_DN	0.00121203	0.00466167	-0.432803	-1.55791	140	IGFBP5, PRKAR2B, MGLL, MTA1, CDKN1B, DUSP1, AGGF1, RBPMS, SPOP, ATRX, BHLHE40, PDLIM5, PIAS3, PHF3, DLG1, DDAH1, DYRK1A, NEK7, INPP4B, ZMIZ1, BMPR1A, PLCB4, APBB2, SCAF8, WDR37, GCNT1, NIPBL, MGMT, ERBB2, NFKB1, CAP2, TJP1, RASA2, PTEN, ATP2B4, INSIG1, SIPA1L1, ARHGEF9, DAB2, PIK3R3, SMAD7, PPARG, NR1D2, ATRN, COL11A1, NFIB
cohort1	within	cohort1_within	G2MLumA_vs_OtherLumA	HALLMARK_MITOTIC_SPINDLE	0.00234763	0.00838441	0.420907	1.47741	198	ECT2, NEK2, TOP2A, CENPF, KIF20B, SMC4, TPX2, BIRC5, ANLN, NUSAP1, CENPE, CCNB2, MAPRE1, CDK1, AURKA, KIF11, CKAP5, RACGAP1, PALLD, PLK1, CDC42, TTK, CDC42BPA, KIF4A, KIF23, PRC1, CAPZB, NOTCH2, ARFIP2, DLGAP5, NDC80, UXT, CYTH2, BUB1, FARP1, SMC1A, BRCA2, ARHGAP29, LMNB1, OPHN1, ESPL1, PLEKHG2, SUN2, KIF2C, SASS6, KIF15
cohort1	within	cohort1_within	G2MLumA_vs_OtherLumA	HALLMARK_ESTROGEN_RESPONSE_EARLY	0.00655565	0.0218522	0.403721	1.41552	196	PMAIP1, PRSS23, CHPT1, MPPED2, RHOBTB3, HES1, XBP1, MAPT, GFRA1, ADCY1, SLC7A2, MYC, NBL1, TFAP2C, KLF4, FAM102A, FKBP5, KDM4B, AREG, PPIF, ARL3, PGR, ABHD2, BLVRB, GLA, ELF3, TJP3, CA12, DEPTOR, DLC1, DYNLT3, TGIF2, SLC39A6, TMEM164, FARP1, KLF10, BAG1, TPBG, GREB1, CCND1, TGM2, SIAH2, STC2, TMPRSS3, ISG20L2
cohort1	within	cohort1_within	G2MLumA_vs_OtherLumA	HALLMARK_ADIPOGENESIS	0.00836757	0.0261487	0.401065	1.40365	193	ANGPTL4, PIM3, ECH1, DDT, DNAJB9, STOM, ARAF, NDUFA5, GRPEL1, SCP2, SDHB, CCNG2, PDCD4, LPCAT3, ARL4A, SAMM50, MDH2, ACO2, SORBS1, SOWAHC, SLC1A5, UBC, GADD45A, ETFB, DHRS7, ABCB8, DHRS7B, FABP4, ACAA2, POR, SLC27A1, SPARCL1, ATP1B3, CHCHD10, QDPR, COX8A, TALDO1, PPM1B, RNF11, ACADM, ESYT1, SOD1, DLD, MTCH2, HADH, CDKN2C, UQCR11, COQ5, APLP2, VEGFB, ADIPOQ, PEX14, CD36, SLC5A6, YWHAG
cohort1	within	cohort1_within	G2MLumA_vs_OtherLumA	HALLMARK_UNFOLDED_PROTEIN_RESPONSE	0.0142871	0.0420208	0.440721	1.43963	109	CKS1B, ATF3, CEBPB, EIF4A3, XBP1, HSPA5, EEF2, DNAJB9, IFIT1, SRPRA, BAG3, NPM1, KHSRP, EIF4A2, EIF4A1, TUBB2A, ATF4, EXOSC10, NOP56, SERP1, NFYB, YIF1A, STC2, TSPYL2
cohort1	within	cohort1_within	G2MLumA_vs_OtherLumA	HALLMARK_HYPOXIA	0.0207981	0.0551485	0.382308	1.33801	193	ANGPTL4, ATF3, TNFAIP3, IER3, MAFF, HSPA5, ZFP36, IRS2, HEXA, PPP1R15A, FBP1, ENO1, PLAUR, ERRFI1, PAM, LDHA, CITED2, CCNG2, ADM, BTG1, HOXB9, TPI1, GLRX, SDC4, JMJD6, LXN, SAP30, CA12, PGM2, TPBG, NAGK, TGM2, PPARGC1A, SIAH2, F3, STC2, ETS1, SLC37A4, INHA, TES, LDHC, ENO3, CXCR4, BCL2, PYGM, MT2A
cohort1	within	cohort1_within	G2MLumA_vs_OtherLumA	HALLMARK_COMPLEMENT	0.0209564	0.0551485	0.379538	1.33325	199	TFPI2, CEBPB, TNFAIP3, IRF1, ANG, MAFF, HSPA5, ANXA5, CALM3, PLAUR, PLAT, PRCP, PLSCR1, CTSO, GNAI3, PSMB9, LTF, TIMP1, GATA3, CTSD, EHD1, CTSL, IRF7, DUSP5, CD59, CASP3, LAMP2, GCA, GNB2, F3, CTSS, CPQ, C1R, CASP4, SH2B3, IRF2, SIRT6, PPP4C, LAP3
cohort1	within	cohort1_within	G2MLumA_vs_OtherLumA	HALLMARK_INFLAMMATORY_RESPONSE	0.0237225	0.0593064	0.376707	1.3233	199	BTG2, ICAM1, IRF1, NAMPT, SLC7A2, MYC, CD40, PLAUR, IL18, PTGER2, ADM, BST2, GNAI3, GCH1, TIMP1, IRF7, IL7R, RIPK2, PTGER4, ADRM1, RGS16, TPBG, SRI, CALCRL, F3, BEST1, CSF3, FFAR2, NMI, TAPBP, GPR183, P2RX4, AQP9, SLC1A2, ICAM4, NFKBIA, CD82, IL4R, NPFFR2, TNFRSF9, SLC11A2, TACR3, CD48, RELA, EIF2AK2, ITGB8, SELL, TNFSF15, LCK, SEMA4D, CXCL6, TLR3, CSF1, TNFRSF1B, ITGA5
cohort1	within	cohort1_within	G2MLumA_vs_OtherLumA	HALLMARK_NOTCH_SIGNALING	0.0305692	0.0698433	0.562738	1.49652	32	DLL1, HES1, PSENEN, WNT5A, RBX1, NOTCH2, SAP30, CCND1
cohort1	within	cohort1_within	G2MLumA_vs_OtherLumA	HALLMARK_COAGULATION	0.030731	0.0698433	-0.366543	-1.31478	136	S100A1, CLU, THBS1, CAPN2, S100A13, ACOX2, DUSP6, CRIP2, F12, THBD, SERPINA1, CTSB, CTSH, FN1, CFD, RABIF, HPN
cohort1	within	cohort1_within	G2MLumA_vs_OtherLumA	HALLMARK_OXIDATIVE_PHOSPHORYLATION	0.0378562	0.0822962	0.372289	1.29594	184	NDUFC2, CYCS, COX6C, ECH1, NDUFB8, UQCRFS1, NDUFA9, NDUFA5, SLC25A6, GRPEL1, LDHA, COX6B1, SDHB, SDHD, MDH2, ACO2, ATP6V1F, BAX, HSD17B10, ETFB, NNT, NDUFA8, ALAS1, NDUFA7, NQO2, UQCRH, NDUFA4, ACAA2, POR, ATP6V0E1, COX8A, NDUFA3, NDUFS7, NDUFB6, ACADM, MDH1, ISCA1, PMPCA, VDAC2, ATP1B1, DLD, ATP6V1E1, PDHA1, HCCS, MTX2, ATP6V0B, ATP6V1G1, UQCR11, PDHX, COX17, UQCRB, TIMM50, NDUFV1, PDK4, MRPL15,…
cohort1	within	cohort1_within	G2MLumA_vs_OtherLumA	HALLMARK_KRAS_SIGNALING_UP	0.0398343	0.0824628	0.365945	1.28368	197	ANGPTL4, BIRC3, TNFAIP3, PPP1R15A, SLPI, PLAUR, FUCA1, PIGR, PLAT, RBM4, KLF4, TPH1, BTC, GALNT3, PSMB8, GLRX, ADGRL4, ITGA2, GNG11, TSPAN13, IL7R, KIF5C, ANKH, SPARCL1, RGS16, MAFB, TRAF1, CTSS, ZNF277, IL1RL2, FBXO4, ETS1, DNMBP, IGF2, GFPT2
cohort1	within	cohort1_within	G2MLumA_vs_OtherLumA	HALLMARK_REACTIVE_OXYGEN_SPECIES_PATHWAY	0.0412314	0.0824628	0.497786	1.4232	47	JUNB, EGLN2, FTL, LAMTOR5, TXN, GLRX, PRDX1, SOD2, PRDX2, SOD1, TXNRD2, GCLM, STK25, PRDX4, SBNO2, NDUFA6, CDKN2D
cohort1	within	cohort1_within	G2MLumA_vs_OtherLumA	HALLMARK_MTORC1_SIGNALING	0.0754276	0.145053	0.349724	1.2262	196	BTG2, XBP1, HSPA5, NAMPT, PPP1R15A, SKAP2, ENO1, AURKA, SORD, LDHA, PSMC4, PLK1, EBP, PSMD13, PSMA4, TPI1, EEF1E1, GLRX, SLC1A5, PRDX1, GLA, PSMB5, BUB1, IDI1, QDPR, PSMC2, CCNF, SERP1, DDX39A, TM7SF2, PSMC6, PSMA3, SQSTM1, GOT1, IFRD1, PHGDH, CYB5B, SLC37A4, UBE2D3, TES, DHFR, TOMM40, PSMD12, PNO1, EIF2S2, CXCR4, SERPINH1, HSPE1, SLC7A11, NFYC, PNP, NFKBIB, RAB1A, ARPC5L, HPRT1, UFM1, COPS5, TUB…
cohort1	within	cohort1_within	G2MLumA_vs_OtherLumA	HALLMARK_XENOBIOTIC_METABOLISM	0.0811312	0.150243	0.348058	1.21951	195	SERTAD1, ECH1, MAOA, DDT, UGDH, FBP1, ACSM1, ACP2, ARG2, GCH1, ACO2, CYFIP2, SMOX, DHPS, BLVRB, GABARAPL1, SLC1A5, ETS2, DHRS7, ALAS1, SSR3, TMBIM6, POR, CSAD, PTGR1, CNDP2, CYP4F2, ASL, FBLN1, SPINT2, GNMT, PTS, ACOX3, TKFC, ADH5
cohort1	within	cohort1_within	G2MLumA_vs_OtherLumA	HALLMARK_ANGIOGENESIS	0.0989737	0.176739	-0.458882	-1.31208	36	APP, ITGAV, PTK2, THBD, VEGFA, TNFRSF21
cohort1	within	cohort1_within	G2MLumA_vs_OtherLumA	HALLMARK_GLYCOLYSIS	0.109801	0.189313	0.338657	1.1887	198	ANGPTL4, HMMR, IER3, ANG, HSPA5, STMN1, IRS2, ENO1, CDK1, PAM, AURKA, LDHA, DEPDC1, QSOX1, PSMC4, CENPA, CITED2, MDH2, GUSB, TXN, TPI1, GLRX, ELF3, SAP30, AKR1A1, PGM2, TPBG, TALDO1, ALDH7A1, CHST12, STC2, MDH1, KIF20A, GOT1, SOD1, DLD, SLC37A4, LDHC, PYGL
cohort1	within	cohort1_within	G2MLumA_vs_OtherLumA	HALLMARK_ANDROGEN_RESPONSE	0.125413	0.209022	-0.34999	-1.19647	97	BMPR1B, SLC38A2, ITGAV, SPDEF, MAF, DBI, SCD, ELL2, RAB4A, PMEPA1, KRT8, PDLIM5, TNFAIP8, GPD1L, INPP4B, GSR, ZBTB10, ZMIZ1, DHCR24, KRT19, LMAN1, APPBP2, UBE2I, ACSL3, PIAS1
cohort1	within	cohort1_within	G2MLumA_vs_OtherLumA	HALLMARK_MYC_TARGETS_V2	0.152421	0.24584	0.411853	1.2212	58	MYC, SORD, PLK1, SRM, NPM1, NOP56, PPAN, PLK4, TBRG4, MRTO4, GNL3, LAS1L, HSPE1, NOLC1, RABEPK, NIP7, PPRC1, GRWD1, SLC19A1, BYSL, PUS1, WDR74, PES1, IPO4
cohort1	within	cohort1_within	G2MLumA_vs_OtherLumA	HALLMARK_IL6_JAK_STAT3_SIGNALING	0.193355	0.286187	0.367335	1.16053	86	CXCL13, SOCS3, IRF1, SOCS1, TNF, IRF9
cohort1	within	cohort1_within	G2MLumA_vs_OtherLumA	HALLMARK_APICAL_JUNCTION	0.198319	0.286187	-0.293327	-1.0987	193	WASL, NF1, GAMT, PTK2, TSPAN4, PFN1, JUP, CRAT, ADAM15, DLG1, MPZL2, ITGA3, CDSN, CTNNA1, ACTB, CTNND1, MYL12B, ITGB4, CDH1, PARD6G, GRB7, ADAM9, AMH, ALOX15B, ZYX, GNAI2, CERCAM, CLDN15, TJP1, CX3CL1, RAC2, PTEN, INSIG1, MADCAM1, TAOK2, PBX2, NLGN2, AMIGO1, THBS3, PIK3R3, CD99
cohort1	within	cohort1_within	G2MLumA_vs_OtherLumA	HALLMARK_EPITHELIAL_MESENCHYMAL_TRANSITION	0.209937	0.286187	0.31754	1.11458	198	TFPI2, PTHLH, SAT1, TNFAIP3, WNT5A, GADD45B, PLAUR, FUCA1, QSOX1, PMP22, AREG, TIMP1, TPM1, NOTCH2, GADD45A, CALU, SDC4, ITGA2, CD59, COL16A1, TGM2, IL32, SLC6A8, FSTL3
cohort1	within	cohort1_within	G2MLumA_vs_OtherLumA	HALLMARK_FATTY_ACID_METABOLISM	0.211034	0.286187	0.32818	1.1216	156	ECH1, HSD17B11, MAOA, HMGCS2, GLUL, UGDH, LDHA, SDHD, MDH2, YWHAH, ACO2, UBE2L6, HSD17B10, GABARAPL1, ACSS1, ECI2, HSD17B4, ACAA2, IDI1, CBR3, ACADM, MDH1, ODC1, ERP29, HMGCL, NBN, PTS, DLD, HADH, APEX1, PDHA1, HCCS
cohort1	within	cohort1_within	G2MLumA_vs_OtherLumA	HALLMARK_HEME_METABOLISM	0.211548	0.286187	-0.292245	-1.09285	190	FN3K, BCAM, CA2, MGST3, ELL2, ARHGEF12, CDR2, SEC14L1, CTSB, BNIP3L, FOXO3, NEK7, PDZK1IP1, CLCN3, IGSF3, ARL2BP, FOXJ2, RNF19A, SYNJ1, SELENBP1, XPO7, CAST, PIGQ, DMTN, DAAM1, ALAD, UROS, SLC25A37, TCEA1, SLC25A38, KDM7A, AQP3, GCLC, FBXO9, CAT, VEZF1, ADIPOR1, GMPS, EPB41, RHAG, TSPAN5, UCP2, RAP1GAP, RNF123, PGLS, ATP6V0A1, MPP1, TRIM58, RANBP10, OSBP2, ACP5, SLC2A1, BACH1, MARK3, MOSPD1, NFE2…
cohort1	within	cohort1_within	G2MLumA_vs_OtherLumA	HALLMARK_TGF_BETA_SIGNALING	0.211778	0.286187	-0.372395	-1.15195	54	THBS1, TGFBR1, ID2, PMEPA1, RHOA, TGFB1, SMURF2, BMPR1A, CDH1, MAP3K7, WWTR1, ID3, SMURF1, TJP1, XIAP
cohort1	within	cohort1_within	G2MLumA_vs_OtherLumA	HALLMARK_P53_PATHWAY	0.243369	0.320223	0.312927	1.09519	193	BTG2, ATF3, SAT1, IER3, SERTAD3, SOCS1, RPL18, STOM, PPP1R15A, ZBTB16, FUCA1, PLK3, KLF4, MKNK2, TAX1BP3, BTG1, TAP1, AEN, CYFIP2, BAX, CTSD, GADD45A, EI24, RAD9A, SLC3A2, TRAF4, RGS16, DNTTIP2, TSPYL2, CTSF, DDB2, RALGDS, CDKN2A, TM7SF3, PIDD1, HRAS, FGF13, PITPNC1, TPRKB, EPS8L2, PLK2, CDKN2AIP
cohort1	within	cohort1_within	G2MLumA_vs_OtherLumA	HALLMARK_IL2_STAT5_SIGNALING	0.328588	0.411491	-0.276998	-1.03901	196	S100A1, SYNGR2, MUC1, ITGAV, CAPG, CA2, ALCAM, SPRY4, CTSZ, SPRED2, BHLHE40, CD44, EMP1, CDCP1, RORA, TNFRSF21, MAP3K8, RABGAP1L, AHR, TNFRSF18, NCOA3, TWSG1, HUWE1, PLAGL1, NFIL3, KLF6, PLEC, MAP6, BCL2L1, CYFIP1, FAM126B, ETV4, LIF, PRKCH, SLC29A2, SOCS2, IRF6, CKAP4, SNX9, CD81, RRAGD, PTCH1
cohort1	within	cohort1_within	G2MLumA_vs_OtherLumA	HALLMARK_HEDGEHOG_SIGNALING	0.329193	0.411491	0.398925	1.08571	36	RTN1, ETS2, OPHN1, TLE3, TLE1, DPYSL2, SHH, L1CAM, RASA1
cohort1	within	cohort1_within	G2MLumA_vs_OtherLumA	HALLMARK_PEROXISOME	0.371615	0.453189	0.320557	1.03975	104	TOP2A, ECH1, HSD17B11, SCP2, ERCC1, HSD11B2, YWHAH, PRDX1, ECI2, HSD17B4, SOD2, IDI1, BCL10, ABCD3, TTR, HMGCL, SOD1, HRAS, GSTK1
cohort1	within	cohort1_within	G2MLumA_vs_OtherLumA	HALLMARK_APICAL_SURFACE	0.383589	0.456653	-0.351934	-1.03782	42	APP, EFNA5, HSPB1, SULF2, NCOA6, AFAP1L2, CX3CL1, RTN4RL1, FLOT2, ATP8B1, CROCC, SLC2A4, EPHB4, SCUBE1, ADAM10
cohort1	within	cohort1_within	G2MLumA_vs_OtherLumA	HALLMARK_PI3K_AKT_MTOR_SIGNALING	0.434363	0.505073	-0.290633	-1.00247	103	PFN1, CDKN1B, CAB39, GSK3B, PLCB1, MAPK9, THEM4, ACACA, CLTC, MAPK10, PRKAR2A, MAP3K7, TBK1, IRAK4, DAPP1, RIT1, TRIB3, CDKN1A, YWHAB, PDK1, PTPN11, PTEN
cohort1	within	cohort1_within	G2MLumA_vs_OtherLumA	HALLMARK_DNA_REPAIR	0.496885	0.564642	-0.270782	-0.980494	147	POLD4, SMAD5, APRT, PDE4B, NT5C, BCAM, GUK1, CANT1, RRM2B, RALA, RNMT, ADCY6, MPG, TAF10, NUDT21, UPF3B, NME4, SNAPC5, PCNA, ERCC5, POLB, TAF1C, IMPDH2, DCTN4, REV3L, ERCC3, ALYREF, PDE6G, BCAP31, SUPT4H1, POLA1, NFX1, RPA2, TP53, BOLA2, ZNF707, FEN1, RAD52, POLR2H, AK3, POLR2C
cohort1	within	cohort1_within	G2MLumA_vs_OtherLumA	HALLMARK_WNT_BETA_CATENIN_SIGNALING	0.583104	0.607732	0.329935	0.924151	42	DLL1, MYC, LEF1, TCF7
cohort1	within	cohort1_within	G2MLumA_vs_OtherLumA	HALLMARK_CHOLESTEROL_HOMEOSTASIS	0.583396	0.607732	0.302879	0.932674	73	ATF3, ECH1, ANXA5, PLAUR, ERRFI1, PLSCR1, EBP, GUSB, STX5, IDI1, CXCL16, TM7SF2
cohort1	within	cohort1_within	G2MLumA_vs_OtherLumA	HALLMARK_PROTEIN_SECRETION	0.588824	0.607732	0.292134	0.935435	95	ANP32E, YIPF6, ATP1A1, PAM, COPE, COPB1, TSG101, BET1, ICA1, GLA, AP2M1, LAMP2, RAB5A, CD63, SOD1, SCRN1, RAB9A, VAMP3, RER1
cohort1	within	cohort1_within	G2MLumA_vs_OtherLumA	HALLMARK_BILE_ACID_METABOLISM	0.589556	0.607732	0.28646	0.93821	111	HSD17B11, SCP2, PEX7, HSD17B4, IDI1, PNPLA8, ABCD3, NR3C2, TTR, PFKM, AKR1D1, PEX16, GNMT, SOD1, GSTK1, SULT1B1, OPTN, GCLM, AQP9, ABCA8, DIO2, MLYCD, LIPE, HACL1, SLC23A2, ALDH8A1, ABCA5, HSD17B6, LCK, CYP27A1, PEX1
cohort1	within	cohort1_within	G2MLumA_vs_OtherLumA	HALLMARK_PANCREAS_BETA_CELLS	0.595578	0.607732	-0.315906	-0.918022	39	SPCS1, SRP9, INSM1, FOXO1
cohort1	within	cohort1_within	G2MLumA_vs_OtherLumA	HALLMARK_KRAS_SIGNALING_DN	0.786339	0.786339	-0.240304	-0.897866	188	CALML5, BMPR1B, TFAP2B, GAMT, CAPN9, LFNG, PKP1, EFHD1, PRODH, RGS11, SPTBN2, PNMT, THNSL2, MFSD6, EDN1, EDN2, TCF7L1, MSH5, NR4A2, UGT2B17, SLC25A23, KRT4
cohort1	within	cohort1_within	G2MLumB_vs_OtherLumB	HALLMARK_E2F_TARGETS	2.05083e-46	1.02542e-44	0.849677	3.17166	195	TOP2A, HMGB2, BIRC5, PTTG1, CDK1, CENPE, CKS2, CDKN3, CDCA3, TACC3, HMMR, RACGAP1, MXD3, STMN1, SPC25, MKI67, AURKA, CKS1B, UBE2T, AURKB, MAD2L1, SMC4, CCNB2, KPNA2, SPAG5, RAD51AP1, LMNB1, CDC20, DLGAP5, PLK1, TMPO, CIT, ANP32E, DEPDC1, KIF4A, KIF2C, CENPM, DEK, SPC24, CDCA8, KIF18B, TK1, TRIP13, ESPL1, DIAPH3, UBE2S, ASF1B, MELK, RAD21, RRM2, BRCA1, NCAPD2, CBX5, CTCF, BUB1B, ATAD2, CDKN2C, PLK…
cohort1	within	cohort1_within	G2MLumB_vs_OtherLumB	HALLMARK_G2M_CHECKPOINT	7.64664e-45	1.91166e-43	0.847842	3.1528	190	TOP2A, UBE2C, BIRC5, PTTG1, NUSAP1, CENPF, CDK1, PBK, TPX2, CENPE, CKS2, CDKN3, TACC3, HMMR, KIF20B, RACGAP1, STMN1, MKI67, AURKA, CKS1B, NEK2, AURKB, MAD2L1, TROAP, PRC1, SMC4, KIF23, CCNB2, KPNA2, LMNB1, CDC20, PLK1, TTK, TMPO, CENPA, KIF11, CCNA2, BUB1, NDC80, KIF4A, KIF2C, FBXO5, KIF15, SMC2, ESPL1, UBE2S, MT2A, HMGN2, RAD21, INCENP, CTCF, CDKN2C, PLK4, DTYMK, DDX39A, POLQ, BARD1, CDC25B, DBF…
cohort1	within	cohort1_within	G2MLumB_vs_OtherLumB	HALLMARK_MITOTIC_SPINDLE	3.18631e-19	5.31051e-18	0.693094	2.59118	198	TOP2A, BIRC5, NUSAP1, CENPF, CDK1, TPX2, CENPE, KIF20B, RACGAP1, AURKA, NEK2, PRC1, SMC4, KIF23, CCNB2, ECT2, LMNB1, DLGAP5, PLK1, TTK, KIF11, BUB1, NDC80, ANLN, KIF4A, KIF2C, CKAP5, FBXO5, KIF15, ESPL1, INCENP, SAC3D1, BRCA2, CDK5RAP2, MID1, KNTC1, KIF22, PIF1, ARHGAP29, GSN, TBCD, SORBS2, SMC3, SASS6, WASF2, CLASP1, CNTRL, CAPZB, FARP1, CDC42BPA, TUBGCP3, MAPRE1, CEP192, ACTN4, SUN2, SMC1A, TSC…
cohort1	within	cohort1_within	G2MLumB_vs_OtherLumB	HALLMARK_ESTROGEN_RESPONSE_EARLY	1.38135e-14	1.72668e-13	-0.621531	-2.15509	196	GJA1, STC2, SLC39A6, IL6ST, MUC1, SEC14L2, ELOVL5, MYB, TTC39A, XBP1, AMFR, CD44, PGR, TPBG, SYBU, FLNB, GFRA1, DHRS2, SIAH2, KRT15, AKAP1, MAPT, CANT1, PTGES, RAB31, RASGRP1, SLC9A3R1, LRIG1, SLC27A2, REEP1, FASN, KDM4B, FKBP4, IGFBP4, ANXA9, CXCL12, BHLHE40, BCL2, ABCA3, MYOF, CHPT1, CBFA2T3, ABHD2, AR, UGCG, FHL2, CA12, RAB17, THSD4, SLC7A2, IGF1R, SLC1A4, NBL1, CELSR1, RHOD, MLPH, BLVRB, CISH…
cohort1	within	cohort1_within	G2MLumB_vs_OtherLumB	HALLMARK_SPERMATOGENESIS	3.0182e-09	3.0182e-08	0.63561	2.23889	127	CDK1, CDKN3, AURKA, NEK2, CCNB2, TTK, BUB1, KIF2C, NCAPH, YBX2, DBF4, EZH2, HSPA4L, TALDO1, VDAC3, CLVS1, STRBP, PARP2, MTOR, RFC4, LDHC, ARL4A, CNIH2, SCG5, MLF1, TNNI3, PACRG, BRAF, ALOX15, PRKAR2A, NEFH
cohort1	within	cohort1_within	G2MLumB_vs_OtherLumB	HALLMARK_OXIDATIVE_PHOSPHORYLATION	3.91859e-09	3.26549e-08	-0.562869	-1.93849	184	ACADSB, MRPS30, ATP6V1G1, COX7C, CYB5A, ATP6V0E1, UQCR11, SLC25A12, NDUFV2, COX6A1, COX7A2, TOMM22, GLUD1, NDUFB4, MDH2, ATP6V1F, COX6C, TIMM9, NDUFAB1, AIFM1, COX5B, TIMM13, NDUFB3, NDUFA6, COX7B, HADHB, RETSAT, ATP6V1E1, COX11, MFN2, VDAC1, LRPPRC, SDHC, ISCU, HSPA9, RHOT1, ACAA1, GRPEL1, NDUFB2, NDUFA4, SDHA, OXA1L, NDUFS1, ISCA1, UQCRB, GOT2, ATP6V1C1, NDUFB5, ATP6V1H, POLR2F, MPC1, PHYH, ATP…
cohort1	within	cohort1_within	G2MLumB_vs_OtherLumB	HALLMARK_ADIPOGENESIS	8.17576e-05	0.000566499	-0.472889	-1.63719	193	CYP4B1, JAGN1, ALDOA, UQCR11, PTGER3, REEP5, REEP6, CMBL, COX6A1, SCP2, APLP2, CHCHD10, MDH2, DNAJB9, ADIPOR2, GPAT4, DRAM2, SOD1, SOWAHC, NDUFAB1, AIFM1, PDCD4, QDPR, GPHN, CCNG2, RNF11, DDT, CMPK1, GPD2, COX7B, RETSAT, SDHC, GRPEL1, LIFR, SLC1A5, DGAT1, TST, DBT, PEMT, CHUK, PHYH, MCCC1, ACOX1, CD36, VEGFB, NDUFA5, IDH1, NMT1, ACADM, SLC27A1, MGST3, RMDN3, GPX4, CS, UQCR10, SAMM50, ACLY, SORBS1…
cohort1	within	cohort1_within	G2MLumB_vs_OtherLumB	HALLMARK_FATTY_ACID_METABOLISM	9.06398e-05	0.000566499	-0.492973	-1.66628	156	ELOVL5, UGDH, CA2, GLUL, ALDOA, DHCR24, APEX1, REEP6, FASN, BMPR1B, MDH2, MIF, ADIPOR2, CBR1, ALDH3A2, UBE2L6, NBN, SERINC1, ALAD, ERP29, CYP4A22, ALDH9A1, GPD2, SUCLG2, HADHB, RETSAT, SDHC, OSTC, PCBD1, ACAA1, BPHL, ACSS1, SDHA, ACOT2, BCKDHB, GRHPR, ENO2, HSPH1, UROS, ACOX1, CD36, XIST, IDH1, HSD17B4, DLST, SLC22A5, HSD17B7, ACADM, ADSL, HMGCS1, S100A10, ACO2, AQP7, ECHS1, CYP4A11, ACADS
cohort1	within	cohort1_within	G2MLumB_vs_OtherLumB	HALLMARK_ESTROGEN_RESPONSE_LATE	0.00110035	0.00587251	-0.435421	-1.50978	196	IL6ST, ELOVL5, MYB, XBP1, AMFR, CD44, PGR, UGDH, DNAJC12, TPBG, CA2, FLNB, DHRS2, SIAH2, SERPINA5, MAPT, LTF, PTGER3, PTGES, RAB31, SLC9A3R1, TPSAB1, PLXNB1, SLC27A2, CHST8, FKBP4, IGFBP4, PRLR, ANXA9, CXCL12, BCL2, ABCA3, MYOF, KLK11, CHPT1, ABHD2, PERP, FGFR3, CA12, COX6C, ALDH3A2, SLC1A4, PDCD4, NBL1, RABEP1, BLVRB, CISH, DYNLT3, PRKAR2B, WFS1, ITPK1, FAM102A, CD9, TST, NXT1, SNX10, NRIP1, SCU…
cohort1	within	cohort1_within	G2MLumB_vs_OtherLumB	HALLMARK_HEME_METABOLISM	0.0011745	0.00587251	-0.438653	-1.51643	190	SELENBP1, CA2, DCUN1D1, ACP5, MXI1, NFE2L1, DCAF10, BTRC, HEBP1, MINPP1, BNIP3L, CCDC28A, BLVRB, CLCN3, ALAD, NEK7, FECH, TMEM9B, ARHGEF12, RBM5, ADD1, PIGQ, NR3C1, BMP2K, MBOAT2, ISCA1, TSPAN5, SLC25A38, NCOA4, AQP3, ARL2BP, LAMP2, SLC6A9, FBXO7, UROS, IGSF3, NARF, GCLC, PDZK1IP1, MKRN1, OPTN, SDCBP, PICALM, TFDP2, CTNS, MGST3, TCEA1, BPGM, GAPVD1, RCL1, TNRC6B, BCAM, PPOX, TFRC, TAL1, RAD23A, R…
cohort1	within	cohort1_within	G2MLumB_vs_OtherLumB	HALLMARK_ANDROGEN_RESPONSE	0.00445696	0.0202589	-0.481733	-1.53144	97	ELOVL5, TPD52, AZGP1, DHCR24, INPP4B, BMPR1B, SCD, ABHD2, DNAJB9, APPBP2, GPD1L, PDLIM5, ARID5B, VAPA, STK39, MAP7, LIFR, IQGAP2, SPDEF, KRT8, ZMIZ1, TMEM50A, NCOA4, AKT1, UBE2J1
cohort1	within	cohort1_within	G2MLumB_vs_OtherLumB	HALLMARK_XENOBIOTIC_METABOLISM	0.0056138	0.02318	-0.411635	-1.4265	195	ESR1, ELOVL5, UGDH, MCCC2, CYB5A, CA2, TKFC, PTGES, CROT, ENTPD5, COMT, MAN1A1, IGFBP4, CBR1, CNDP2, CSAD, BLVRB, PDLIM5, FBP1, PINK1, DDT, CFB, ALDH9A1, CYP2J2, SPINT2, RETSAT, BPHL, SLC6A12, SLC1A5, SSR3, GSTM4, TMBIM6, NINJ1, PEMT, ACOX1, PAPSS2, CD36, GCLC, IL1R1, NPC1, IDH1, ACP1, ADH5, NMT1, NFS1, DHRS1, JUP, CYP26A1, HACL1, ACO2, DHRS7
cohort1	within	cohort1_within	G2MLumB_vs_OtherLumB	HALLMARK_BILE_ACID_METABOLISM	0.0060268	0.02318	-0.461914	-1.49598	111	DHCR24, DIO1, CROT, SLC27A2, SCP2, EFHC1, ABCA3, AR, SOD1, GSTK1, ABCD3, ALDH9A1, PEX16, PEX12, PEX19, RETSAT, NUDT12, PEX11G, PEX11A, LONP2, PHYH, ABCD1, NPC1, ABCA2, IDH1, HSD17B4, PEX1, OPTN, ABCA5, SLC35B2, PEX13, PFKM, HACL1, PAOX, FADS2, PEX7, PEX6, EPHX2, ABCA9, ACSL5, GNPAT, PIPOX, SLC29A1
cohort1	within	cohort1_within	G2MLumB_vs_OtherLumB	HALLMARK_PEROXISOME	0.0110776	0.0385039	-0.454147	-1.45812	104	SEMA3C, FIS1, ELOVL5, PRDX1, DHCR24, DIO1, MVP, SLC27A2, CNBP, CRABP2, SCP2, TSPO, SOD1, PEX11B, CADM1, GSTK1, ABCD3, ALDH9A1, ERCC1, RETSAT, ACAA1, PEX2, PEX11A, LONP2, PEX5, CTBP1, ACOX1, ABCD1, IDH1, HSD17B4, SLC25A17, DHRS3, MSH2, SLC35B2, IDE, SMARCC1, PEX13
cohort1	within	cohort1_within	G2MLumB_vs_OtherLumB	HALLMARK_PROTEIN_SECRETION	0.0115512	0.0385039	-0.462487	-1.46525	95	TPD52, YIPF6, PPT1, ARFGAP3, ARFGEF1, SOD1, ARFIP1, CLCN3, CLTC, SNAP23, RER1, BET1, STX16, SEC22B, ARFGEF2, AP2B1, CLTA, ICA1, GALC, ARF1, IGF2R, LAMP2, ATP7A, CLN5, ATP6V1H, SCAMP1, BNIP3, TMED10, RAB2A, MAPK1, NAPA, RAB9A, TMED2, ARCN1, VAMP4, GOSR2
cohort1	within	cohort1_within	G2MLumB_vs_OtherLumB	HALLMARK_TNFA_SIGNALING_VIA_NFKB	0.0132879	0.0415248	0.365548	1.3671	199	NR4A1, RCAN1, HES1, AREG, NR4A3, GEM, ETS2, BTG3, EGR3, ID2, KLF4, EGR2, TNFAIP3, IL7R, TGIF1, EIF1, CD69, DENND5A, IRS2, FOSB, TUBB2A, PPP1R15A, DUSP4, HBEGF, KLF6, KLF10, RIPK2, ZC3H12A, MCL1, CDKN1A, SLC2A3, RELB, MAFF, REL, BTG2, IRF1, TRIB1, EGR1, SGK1, PLAUR, SLC2A6, IL6, MAP3K8, NR4A2, CCL4, CXCL2
cohort1	within	cohort1_within	G2MLumB_vs_OtherLumB	HALLMARK_GLYCOLYSIS	0.0156809	0.0461204	0.363248	1.35803	198	CDK1, HMMR, STMN1, AURKA, KIF20A, CENPA, DEPDC1, ANGPTL4, CAPN5, SAP30, DCN, ISG20, MDH1, CTH, CACNA1H, HSPA5, TALDO1, IRS2, GOT1, MERTK, ECD, CLN6, TXN, GUSB, LDHC, TPI1, ALDH7A1, AGL, KIF2A
cohort1	within	cohort1_within	G2MLumB_vs_OtherLumB	HALLMARK_IL2_STAT5_SIGNALING	0.0187795	0.0521652	-0.388311	-1.34643	196	MUC1, XBP1, CD44, TNFSF10, CA2, ALCAM, SYNGR2, LRIG1, AHNAK, BHLHE40, BCL2, SERPINB6, CYFIP1, IGF1R, CISH, CDC42SE2, HIPK2, PTRH2, SLC1A5, RHOB, CSF1, IGF2R, P4HA1, ENPP1, PRAF2, ANXA4, SH3BGRL2, P2RX4, NFKBIZ, EMP1, MYO1C, IL3RA, RORA, SOCS2, HK2, WLS, DHRS3, TRAF1, SLC29A2, MAPKAPK2, ITGA6, PHLDA1, CD81, LCLAT1, AGER, ECM1, GPX4, CD83, FURIN, NFIL3, LTB
cohort1	within	cohort1_within	G2MLumB_vs_OtherLumB	HALLMARK_UV_RESPONSE_DN	0.0199359	0.0524628	-0.41399	-1.38115	140	GJA1, MTA1, INPP4B, BHLHE40, FHL2, SPOP, IGF1R, SMAD7, PDLIM5, NEK7, PRKAR2B, CDON, LAMC1, PMP22, ERBB2, PIAS3, IRS1, PHF3, BCKDHB, NR3C1, ICA1, NR1D2, ADD3, ATP2B1, RUNX1, ZMIZ1, MAGI2, PTEN, SDC2, ANXA4, BDNF, MGMT, ACVR2A, SFMBT1, SYNE1, CAP2, ATP2C1, PTPN21, PTPRM, LPAR1, RASA2
cohort1	within	cohort1_within	G2MLumB_vs_OtherLumB	HALLMARK_MYC_TARGETS_V1	0.0298814	0.0747034	0.34884	1.30101	194	MAD2L1, KPNA2, CDC20, CCNA2, TYMS, DEK, CLNS1A, RRM1, PSMD14, HNRNPA3, MCM7, IFRD1, PSMA4, ILF2, SRSF7, RUVBL2, EIF2S2, PSMA7, RANBP1, TFDP1, VDAC3, RAN, HDGF, RFC4, CDC45, CDK2, SRSF3, CDK4, SRPK1, PCNA, SNRPD1, PSMD8, PRPS2, AP3S1, SSB, CCT5, GSPT1, LSM7, EIF2S1, PSMA6, DUT, SNRPA1, HNRNPA2B1, CSTF2, SRSF1, GLO1, RPS3, EIF4G2, LSM2, FBL, DDX18, HPRT1
cohort1	within	cohort1_within	G2MLumB_vs_OtherLumB	HALLMARK_APOPTOSIS	0.0392287	0.0934016	0.358499	1.30202	159	TOP2A, HMGB2, PAK1, BRCA1, LMNA, CDC25B, DCN, ISG20, BTG3, EGR3, EBP, CTH, CDKN1B, GSN, CD69, DDIT3, PLPPR4, FAS, CDK2, GPX3, MCL1, CDKN1A, WEE1, BTG2, DNM1L, IRF1, CASP9, DNAJA1, FDXR, NEFH, IL6, TNFRSF12A, ANXA1
cohort1	within	cohort1_within	G2MLumB_vs_OtherLumB	HALLMARK_UNFOLDED_PROTEIN_RESPONSE	0.0434077	0.0986538	-0.413184	-1.33516	109	STC2, XBP1, SPCS1, EIF4A2, SERP1, WIPI1, SRPRB, DNAJB9, SLC1A4, NPM1, PAIP1, ATF4, HSPA9, WFS1, TTC37, IFIT1, ALDH18A1, EXOC2, EXOSC4, EIF4A1, SLC30A5, NHP2, EXOSC5, IMP3, EDEM1, SSR1, ERN1, CNOT6, SHC1, XPOT, FUS, YIF1A, EXOSC1, GOSR2, HYOU1, EIF4G1, PDIA6, SEC11A, RPS14, SDAD1, NFYA, NOP56, ATF6
cohort1	within	cohort1_within	G2MLumB_vs_OtherLumB	HALLMARK_UV_RESPONSE_UP	0.0799207	0.173741	-0.368285	-1.24382	155	IL6ST, NAT1, CA2, ALDOA, CYB5R1, RASGRP1, MAPK8IP2, FKBP4, PPT1, ATP6V1F, IGFBP2, GRINA, MRPL23, POLR2H, PPP1R2, AMD1, ACAA1, GRPEL1, NTRK3, SLC6A12, PLCL1, DGAT1, RPN1, TST, ENO2, CLCN2, TMBIM6, RHOB, SPR, ATP6V1C1, AQP3, COL2A1, HYAL2, NUP58
cohort1	within	cohort1_within	G2MLumB_vs_OtherLumB	HALLMARK_INTERFERON_ALPHA_RESPONSE	0.0876332	0.182569	-0.400757	-1.26968	95	LGALS3BP, PARP9, HLA-C, MX1, OAS1, IFI35, TXNIP, UBE2L6, DHX58, IFITM2, IFI27, CD47, PNPT1, ADAR, IFITM1, PARP14, CSF1, OGFR, UBA7, HERC6, PARP12, IRF2, TRAFD1, SLC25A28, DDX60, MVB12A, ELF1, MOV10, ISG15, NMI, IFI44
cohort1	within	cohort1_within	G2MLumB_vs_OtherLumB	HALLMARK_MYOGENESIS	0.0961684	0.192337	-0.348286	-1.20835	197	STC2, CFD, EIF4A2, FGF2, GAA, SYNGR2, REEP1, ERBB3, GABARAPL2, TNNT1, SCD, BHLHE40, OCEL1, CASQ1, AGRN, APP, PDE4DIP, AKT2, SPTAN1, SPDEF, PSEN2, EFS, CLU, CASQ2, SH2B1, PPP1R3C, CD36, MYO1C, CNN3, CHRNB1, VIPR1, MYH9, BAG1, ADAM12, MYL6B, PFKM, LSP1, MB, SORBS1, PTP4A3, PICK1, MEF2A, ATP6AP1, MEF2C, PLXNB2, COL6A3, MAPRE3
cohort1	within	cohort1_within	G2MLumB_vs_OtherLumB	HALLMARK_HYPOXIA	0.107685	0.207087	-0.346313	-1.19897	193	STC2, TPBG, SELENBP1, TPD52, SIAH2, ALDOA, GAA, IER3, MAP3K1, FAM162A, STC1, MXI1, BHLHE40, BCL2, MIF, CA12, SDC4, BNIP3L, PDGFB, CCNG2, FBP1, KLHL24, SDC3, ANKZF1, EFNA3, PNRC1, NR3C1, TPST2, GRHPR, ALDOC, ENO2, NEDD4L, AK4, GPC1, P4HA1, ATP7A, PPP1R3C, SDC2, EFNA1, NDST1, GPI, RORA, HK2, MYH9
cohort1	within	cohort1_within	G2MLumB_vs_OtherLumB	HALLMARK_ANGIOGENESIS	0.15255	0.27435	-0.463933	-1.24976	36	SERPINA5, STC1, APP, JAG2, THBD, PTK2, ITGAV, JAG1, CCND2, PGLYRP1, MSX1, POSTN, PDGFA, LRPAP1, KCNJ8
cohort1	within	cohort1_within	G2MLumB_vs_OtherLumB	HALLMARK_PANCREAS_BETA_CELLS	0.153636	0.27435	-0.454862	-1.24451	39	SPCS1, SRPRB, SRP9, SRP14, NKX2-2, VDR, HNF1A, NKX6-1, FOXO1, SEC11A, INSM1, PKLR
cohort1	within	cohort1_within	G2MLumB_vs_OtherLumB	HALLMARK_MTORC1_SIGNALING	0.166966	0.287873	0.30193	1.12768	196	AURKA, PLK1, BUB1, RRM2, GAPDH, DHFR, DDX39A, CCNF, TMEM97, PSMD14, TUBG1, EBP, SERPINH1, IFRD1, DHCR7, PSMA4, CTH, EIF2S2, HSPA5, HSP90B1, DDIT3, GOT1, PHGDH, PPP1R15A, CCT6A, TPI1, CACYBP, SRD5A1, ARPC5L, CDKN1A, SLC2A3
cohort1	within	cohort1_within	G2MLumB_vs_OtherLumB	HALLMARK_COMPLEMENT	0.199096	0.331826	-0.324441	-1.12718	199	PLAT, CTSO, CD46, CA2, LTF, ATOX1, RASGRP1, S100A13, HSPA1A, GRB2, GNB4, GATA3, LGALS3, TMPRSS6, CD59, PDGFB, CFB, GPD2, STX4, LTA4H, BRPF3, LIPA, PRCP, USP14, LAMP2, CLU, GMFB, SRC, CD36, VCPIP1, JAK2, IRF2, CBLB, AKAP10
cohort1	within	cohort1_within	G2MLumB_vs_OtherLumB	HALLMARK_COAGULATION	0.234301	0.377904	-0.336058	-1.11713	136	CFD, PLAT, CTSO, ARF4, S100A13, CRIP2, TMPRSS6, PDGFB, MST1, CFB, HPN, TIMP3, ISCU, LTA4H, CD9, THBD, MMP11, WDR1, MMP10, LAMP2, CLU
cohort1	within	cohort1_within	G2MLumB_vs_OtherLumB	HALLMARK_DNA_REPAIR	0.24248	0.378875	-0.330765	-1.10998	147	GTF2H5, CANT1, NME3, NT5C, EDF1, SUPT4H1, NME4, NCBP2, RBX1, NUDT21, MRPL40, EIF1B, POLD4, APRT, ERCC1, POLR2H, DCTN4, POLA1, NME1, IMPDH2, POLB, XPC, MPG, POLR2I, CETN2, CCNO, BRF2, TAF9, MPC2, DGUOK, GTF2H1, VPS28, DDB1, GTF2H3, POLR2F, SNAPC5, RRM2B, POLR2J, DAD1, SDCBP, POLR2K, ITPA, GMPR2, POLR3GL, TMED2, RNMT, GPX4, NUDT9, RPA2, AAAS, POLL, BCAM
cohort1	within	cohort1_within	G2MLumB_vs_OtherLumB	HALLMARK_CHOLESTEROL_HOMEOSTASIS	0.260581	0.394819	-0.368658	-1.12279	73	TP53INP1, ALCAM, FASN, SCD, LGALS3, CTNNB1, GSTM2, CD9, PNRC1, ALDOC, SEMA3B, GLDC, CLU, ABCA2, HSD17B7, SC5D, ANXA13, HMGCS1, SREBF2, TM7SF2, NFIL3, CHKA, FADS2, ERRFI1, TRIB3, S100A11
cohort1	within	cohort1_within	G2MLumB_vs_OtherLumB	HALLMARK_TGF_BETA_SIGNALING	0.28012	0.411941	-0.386447	-1.11917	54	RAB31, SKIL, CTNNB1, PPM1A, SMAD7, UBE2D3, HIPK2, TRIM33, IFNGR2, SMURF1, XIAP, FKBP1A, CDH1, THBS1, FURIN, RHOA
cohort1	within	cohort1_within	G2MLumB_vs_OtherLumB	HALLMARK_APICAL_SURFACE	0.288944	0.412778	-0.403914	-1.11958	42	GSTM3, ADIPOR2, GATA3, ATP8B1, APP, SULF2, NCOA6, RTN4RL1, PKHD1, LYPD3, TMEM8B, HSPB1
cohort1	within	cohort1_within	G2MLumB_vs_OtherLumB	HALLMARK_HEDGEHOG_SIGNALING	0.323172	0.448849	-0.40743	-1.09755	36	NRCAM, CELSR1, NF1, RASA1, TLE3, MYH9, PML, NKX6-1, LDB1, HEY1, RTN1, HEY2, AMOT, SHH, TLE1, SLIT1, THY1, VLDLR, UNC5C
cohort1	within	cohort1_within	G2MLumB_vs_OtherLumB	HALLMARK_REACTIVE_OXYGEN_SPECIES_PATHWAY	0.394615	0.53263	-0.368539	-1.04272	47	PRDX1, ATOX1, EGLN2, NDUFB4, SOD1, NDUFA6, MGST1, FTL, LAMTOR5, PDLIM1, GCLC
cohort1	within	cohort1_within	G2MLumB_vs_OtherLumB	HALLMARK_WNT_BETA_CATENIN_SIGNALING	0.408224	0.53263	-0.373577	-1.03549	42	NCSTN, CSNK1E, CTNNB1, LEF1, JAG2, MAML1, KAT2A, PSEN2, HDAC11, HDAC2, FZD1, RBPJ, FZD8, MYC, AXIN2, NUMB, HEY1, WNT5B, NCOR2, JAG1, HEY2, CCND2, DKK4
cohort1	within	cohort1_within	G2MLumB_vs_OtherLumB	HALLMARK_EPITHELIAL_MESENCHYMAL_TRANSITION	0.415452	0.53263	-0.293361	-1.01847	198	GJA1, ANPEP, CD44, FGF2, IGFBP4, CXCL12, MGP, TPM1, IGFBP2, CD59, SDC4, MATN3, CADM1, COPA, COL12A1, QSOX1, BASP1, LAMC1, PMP22, TIMP3
cohort1	within	cohort1_within	G2MLumB_vs_OtherLumB	HALLMARK_KRAS_SIGNALING_UP	0.462059	0.577573	0.265	0.990269	197	IGF2, ANGPTL4, TFPI, CDADC1, ID2, KLF4, TNFAIP3, IL7R, PEG3, MAP4K1, LAT2, RELN, PLVAP, CPE, PPP1R15A, TMEM100, HBEGF, SCG5, PCP4, ADAM17, CD37, TRIB1, RGS16, PLAUR, ITGB2, TMEM176B
cohort1	within	cohort1_within	G2MLumB_vs_OtherLumB	HALLMARK_PI3K_AKT_MTOR_SIGNALING	0.50239	0.612671	0.284503	0.970138	103	CDK1, CDKN1B, HSP90B1, DDIT3, PPP1CA, FGF17, E2F1, YWHAB, HRAS, CDK2, CDKN1A, CDK4, PIN1, FGF22, PRKAR2A, SLA, SFN
cohort1	within	cohort1_within	G2MLumB_vs_OtherLumB	HALLMARK_IL6_JAK_STAT3_SIGNALING	0.680357	0.800638	-0.285594	-0.891762	86	IL6ST, CD44, GRB2, IFNGR2, CD9, CSF1, STAT1, STAM2, CD36, IL1R1, IL3RA, TYK2, PDGFC, LTB, PTPN11
cohort1	within	cohort1_within	G2MLumB_vs_OtherLumB	HALLMARK_P53_PATHWAY	0.688549	0.800638	-0.263058	-0.910737	193	WWP1, RPS12, NUPR1, IER3, FAM162A, VAMP8, RPL36, PERP, RPS27L, TXNIP, ALOX15B, APP, OSGIN1, JAG2, SLC19A2, ANKRA2, CSRNP2, RETSAT, ISCU, XPC, NHLH2, IP6K2, NINJ1, RPL18, KIF13B, TRAFD1, PLK2, MXD4, IRAK1, PTPRE, BLCAP, CD81, RCHY1, PHLDA3, RALGDS, S100A10, VDR, ABHD4, STOM, FOXO3, TRIB3, TNFSF9, PLXNB2
cohort1	within	cohort1_within	G2MLumB_vs_OtherLumB	HALLMARK_MYC_TARGETS_V2	0.813543	0.92448	0.260813	0.808364	58	PLK1, PLK4, TMEM97
cohort1	within	cohort1_within	G2MLumB_vs_OtherLumB	HALLMARK_INTERFERON_GAMMA_RESPONSE	0.856335	0.941824	-0.242689	-0.842545	198	TNFSF10, MVP, LGALS3BP, TAPBP, VAMP8, MX1, IFI35, TXNIP, UBE2L6, DHX58, IFITM2, IFI27, HLA-DRB1, CFB, ARID5B, PNPT1, ADAR, IFIT1, PARP14, XAF1, STAT1, OGFR, PTPN6, HLA-G, JAK2, HERC6, PARP12, TNFAIP2, IRF2, TRAFD1, SLC25A28, DDX60
cohort1	within	cohort1_within	G2MLumB_vs_OtherLumB	HALLMARK_APICAL_JUNCTION	0.866478	0.941824	-0.241559	-0.836305	193	EVL, CLDN15, PCDH1, ALOX15B, TAOK2, SDC3, LIMA1, ARHGEF6, STX4, CTNND1, AKT2, IRS1, PBX2, WNK4, NRTN, NF1, PTEN, AMIGO2, WASL, MADCAM1, CDH1, SRC, SKAP2, LAMA3, RASA1, MYH9, TRAF1, MAPK13, LAMC2, SHC1, JUP, MPZL1, TMEM8B, NEGR1
cohort1	within	cohort1_within	G2MLumB_vs_OtherLumB	HALLMARK_NOTCH_SIGNALING	0.903732	0.961417	-0.268421	-0.706887	32	RBX1, APH1A, NOTCH3, KAT2A, PSEN2, FZD1, DTX2, FZD5, SKP1, HEYL, FBXW11, NOTCH2, JAG1
cohort1	within	cohort1_within	G2MLumB_vs_OtherLumB	HALLMARK_KRAS_SIGNALING_DN	0.954994	0.994786	0.218581	0.811662	188	YBX2, RIBC2, BARD1, TFAP2B, CD40LG, NPHS1, OXT, YPEL1, NR6A1, NTF3, GPR19, KCNE2, ZNF112, TNNI3, BTG2, PDK2, FGF22, SGK1, MTHFR, NR4A2, KCNN1, BRDT
cohort1	within	cohort1_within	G2MLumB_vs_OtherLumB	HALLMARK_ALLOGRAFT_REJECTION	0.994828	0.997904	-0.206212	-0.714319	194	RPL39, TPD52, RPL9, TAPBP, NPM1, IKBKB, GALNT1, EIF3D, MRPL3, CD47, NME1, IFNGR2, HLA-DRA, CSF1, STAT1, RPS9, AKT1, PTPN6, HLA-G, JAK2, ACVR2A, EIF3A, EIF5A, ABCE1, RPS3A, IL16, LTB, TLR3, SOCS5, NCK1, MTIF2
cohort1	within	cohort1_within	G2MLumB_vs_OtherLumB	HALLMARK_INFLAMMATORY_RESPONSE	0.997904	0.997904	-0.19976	-0.694009	199	TNFSF10, TPBG, SLC31A2, RASGRP1, TAPBP, SLC7A2, HPN, SLC1A2, IFNGR2, IFITM1, RELA, GABBR1, RNF144B, ATP2B1, CSF1, P2RX4, IL1R1, ACVR2A, PTPRE, ATP2C1, GPR132, NMI, TLR3, LPAR1, MMP14, NOD2, TNFSF9, IRAK2, SRI, FZD5
cohort1	within	cohort1_within	SBasal_vs_OtherBasal	HALLMARK_MYC_TARGETS_V1	3.93079e-30	1.9654e-28	0.754893	2.90529	194	MCM5, PCNA, MCM7, MCM2, MCM4, CDC45, MCM6, TYMS, RFC4, DUT, USP1, RRM1, CDK4, C1QBP, CTPS1, PA2G4, DEK, SERBP1, FBL, SNRPD1, RANBP1, TFDP1, RPL6, NOLC1, RPL22, CCT7, HPRT1, HSPD1, VDAC1, RPLP0, CCT5, TUFM, RPL14, SNRPD3, XRCC6, CDK2, NME1, NAP1L1, PPM1G, LSM2, RPS3, PHB2, SSBP1, PRPS2, EEF1B2, CCT2, POLD2, CYC1, RAN, SNRPD2, COX5A, EIF3D, RUVBL2, SRPK1, NDUFAB1, ACP1, CCT3, UBA2, SRM, CCT4, ODC1,…
cohort1	within	cohort1_within	SBasal_vs_OtherBasal	HALLMARK_MITOTIC_SPINDLE	2.1609e-19	5.40225e-18	-0.661858	-2.49203	198	CENPF, PLK1, CCNB2, NUSAP1, BIRC5, TPX2, DLGAP5, NEK2, CENPE, AURKA, TOP2A, PIF1, KIF2C, RACGAP1, KIF23, NDC80, PRC1, KIF4A, KIF20B, BUB1, TTK, KIF5B, ECT2, SPTBN1, KIF11, CKAP5, SUN2, MARCKS, CDK1, SMC4, NOTCH2, WASF2, DST, BCAR1, ARL8A, SOS1, PPP4R2, CYTH2, ABI1, ANLN, AKAP13, GSN, SPTAN1, TLK1, FLNA, DYNC1H1, RICTOR, ARHGEF12, CNTRL, MYO9B, RABGAP1, MARK4, INCENP, KIF1B, CDC42BPA, MYO1E, PCM1,…
cohort1	within	cohort1_within	SBasal_vs_OtherBasal	HALLMARK_EPITHELIAL_MESENCHYMAL_TRANSITION	1.04881e-11	1.74802e-10	-0.579203	-2.18082	198	LGALS1, COL3A1, COL5A2, FN1, COL1A2, COL1A1, BGN, ADAM12, COL6A2, MMP14, DAB2, VEGFA, COL5A1, VCAN, FAP, COL6A3, FSTL1, PDGFRB, SNAI2, SAT1, SPARC, THY1, EFEMP2, COL4A2, DCN, ACTA2, NOTCH2, BMP1, COL5A3, CALD1, PCOLCE, ITGB1, NID2, LRP1, DST, GEM, MYL9, LUM, GAS1, SERPINE1, COL4A1, PLOD2, LOXL2, EMP3, SPP1, TGFB1, MXRA5, GLIPR1, TIMP3, ITGA5, JUN, FLNA, IL6, PLOD1, COL7A1, TPM4, FOXC2, RHOB, FBN1…
cohort1	within	cohort1_within	SBasal_vs_OtherBasal	HALLMARK_OXIDATIVE_PHOSPHORYLATION	7.18725e-11	8.28081e-10	0.5862	2.2418	184	LDHB, FH, TOMM22, UQCRH, POLR2F, MRPS15, MDH2, VDAC1, HSPA9, PHB2, CYC1, IDH2, COX5A, NDUFA4, MRPS11, NDUFS3, IMMT, SDHC, NDUFAB1, SLC25A5, MRPL11, MRPL15, UQCRC2, GPI, PDHA1, ECHS1, BCKDHA, SLC25A11, NDUFS8, AFG3L2, MRPS12, IDH3B, TIMM8B, ETFA, CYCS, NDUFV1, TIMM50, ATP6V1G1, TIMM13, MRPS22, FXN, SLC25A3, ACO2, FDX1, DLAT, MDH1, DLD, UQCR11, ACAT1, NDUFB7, NDUFS6, COX6B1, SUCLG1, TIMM17A, UQCRFS…
cohort1	within	cohort1_within	SBasal_vs_OtherBasal	HALLMARK_DNA_REPAIR	8.28081e-11	8.28081e-10	0.62276	2.31275	147	PCNA, RFC2, RAD51, TYMS, POLD3, RFC4, DUT, FEN1, ZWINT, RFC3, RPA2, RFC5, PRIM1, POLD1, PNP, SF3A3, POLA2, LIG1, RPA3, POLR2I, NME4, HPRT1, POLR2F, NME1, POLE4, SSRP1, POLR2G, UMPS, POLR2H, POLA1, NT5C, RAE1, POLR2D, NELFCD, ADA, ALYREF, NT5C3A, IMPDH2, MRPL40
cohort1	within	cohort1_within	SBasal_vs_OtherBasal	HALLMARK_E2F_TARGETS	6.34927e-10	5.29106e-09	0.562341	2.16573	195	UNG, MCM5, PCNA, MCM7, NASP, MCM2, MCM4, MCM3, MCM6, RFC2, HELLS, ORC6, POLD3, SLBP, DUT, MSH2, ATAD2, USP1, CHEK1, GINS4, ASF1B, RFC3, DSCC1, DNMT1, RPA2, RAD51AP1, BRCA2, RNASEH2A, PSMC3IP, TK1, DCTPP1, CDK4, SNRPB, UBE2T, POLD1, CTPS1, PAICS, RRM2, PRIM2, PA2G4, PSIP1, DEK, CDC25A, TIPIN, RANBP1, POLA2, LIG1, RPA3, NOLC1, CCNE1, CENPM, LMNB1, MMS22L, HMGA1, TCF19, TUBB, MTHFD2, XRCC6, CHEK2, S…
cohort1	within	cohort1_within	SBasal_vs_OtherBasal	HALLMARK_TNFA_SIGNALING_VIA_NFKB	3.53328e-09	2.52377e-08	-0.540508	-2.03639	199	SGK1, JUNB, PNRC1, VEGFA, PHLDA1, MARCKS, CFLAR, MSC, SAT1, IER2, ABCA1, CCNL1, MCL1, IRS2, KLF6, TUBB2A, PPP1R15A, CXCL2, PLAU, IFNGR2, IL18, EGR1, GEM, ZFP36, FOSB, CDKN1A, FOS, EIF1, SERPINE1, CSF1, IER3, CXCL3, KLF10, JUN, IL6, SLC2A3, RHOB, EGR2, EFNA1, ATF3, CD44, CEBPB, HES1, TSC22D1, ZC3H12A, PTX3, TGIF1, DRAM1, GADD45B, SERPINB2, ICAM1, IL7R, TRAF1, ATP2B1, DUSP1, SOCS3, TNFAIP3, RNF19B,…
cohort1	within	cohort1_within	SBasal_vs_OtherBasal	HALLMARK_APOPTOSIS	3.40792e-08	2.12995e-07	-0.553347	-2.02769	159	TOP2A, HMGB2, SATB1, BGN, IGFBP6, HSPB1, CFLAR, PDGFRB, SAT1, CDC25B, LGALS3, MCL1, DCN, TNFSF10, IL18, LMNA, GNA15, CDKN1A, LUM, FEZ1, F2R, TIMP2, CREBBP, GSN, APP, CDKN1B, IER3, DNAJC3, SPTAN1, DDIT3, TIMP3, ISG20, JUN, IL6, CLU, RHOB, CCNA1, PDCD4, CCND2, HGF, IFITM3, ATF3, CD44, EMP1, IFNGR1, MMP2, IGF2R, BNIP3L, GADD45B, TXNIP, ADD1, GSR, BCL2L1, FAS, BCAP31, CYLD
cohort1	within	cohort1_within	SBasal_vs_OtherBasal	HALLMARK_UV_RESPONSE_DN	1.3708e-07	7.61555e-07	-0.559009	-2.01531	140	COL3A1, COL5A2, COL1A2, COL1A1, DAB2, PDGFRB, SNAI2, SDC2, NOTCH2, ADD3, NFIB, SERPINE1, PLCB4, ATRX, GRK5, NIPBL, RND3, CDKN1B, MAP1B, TJP1, RUNX1, NRP1, MTA1, WDR37, NR3C1, PTGFR, LTBP1, CDC42BPA, PTEN, PIAS3, CDK13, LAMC1, CITED2, TFPI, YTHDC1, ATP2B1, SCAF8, DUSP1, SYNE1, PEX14, ATP2C1, INSIG1, BHLHE40, ATP2B4, ABCC1, DLG1, SMAD3, NEK7, SPOP, APBB2, DBP, PRKAR2B, SCN8A, VLDLR, HAS2, KALRN, PI…
cohort1	within	cohort1_within	SBasal_vs_OtherBasal	HALLMARK_MYC_TARGETS_V2	5.0502e-07	2.5036e-06	0.699268	2.24027	58	UNG, MCM5, MCM4, DCTPP1, CDK4, PA2G4, NOLC1, HSPD1, EXOSC5, MRTO4, SORD, SRM, TMEM97, PHB, NOP56, NPM1, BYSL, IMP4, DDX18, FARSA, MYC, DUSP2, PPAN, NIP7, NOP2, SLC29A2, SLC19A1, NDUFAF4, RRP9, PES1, PUS1, HSPE1, TBRG4, WDR43
cohort1	within	cohort1_within	SBasal_vs_OtherBasal	HALLMARK_G2M_CHECKPOINT	5.50793e-07	2.5036e-06	-0.504172	-1.88951	190	CENPF, PLK1, CCNB2, CDC20, CENPA, PTTG1, NUSAP1, BIRC5, HMMR, TPX2, NEK2, CDKN3, CENPE, AURKA, MKI67, TOP2A, AURKB, LBR, CCNA2, KIF2C, RACGAP1, UBE2C, KIF23, NDC80, CKS2, TROAP, PRC1, UBE2S, KIF4A, KPNA2, KIF20B, BUB1, PBK, TTK, KIF5B, CDKN2C, KIF11, TACC3, MARCKS, KMT5A, RAD21, CDK1, CCNF, CDC25B, SMC4, NOTCH2, HMGB3, SAP30, ATRX, HMGN2, CDKN1B
cohort1	within	cohort1_within	SBasal_vs_OtherBasal	HALLMARK_PROTEIN_SECRETION	1.585e-05	6.54497e-05	-0.561595	-1.91416	95	ANP32E, ABCA1, RAB5A, CD63, DST, GOLGA4, SEC31A, RAB2A, ARFGAP3, LAMP2, SSPN, RAB22A, ARCN1, STX12, ATP6V1B1, SEC24D, PAM, TMED2, VAMP3, STAM, STX7, KIF1B, USO1, STX16, IGF2R, CLCN3, RAB14, TSG101, TMED10, VPS4B, ADAM10, ARFGEF1, AP1G1, CAV2, LMAN1, RAB9A, BET1, VAMP4, AP3S1, MON2, MAPK1, CLTC, COPB1, SNAP23, GOSR2, YKT6, ARFGEF2, SGMS1, SCAMP1, VAMP7, YIPF6
cohort1	within	cohort1_within	SBasal_vs_OtherBasal	HALLMARK_MYOGENESIS	1.70169e-05	6.54497e-05	-0.464887	-1.74941	197	COL3A1, COL1A1, ADAM12, COL6A2, SVIL, COL6A3, SPARC, FHL1, COL4A2, ITGB1, WWTR1, SOD3, CDKN1A, EIF4A2, IGFBP7, SMTN, GSN, APP, KLF5, TGFB1, HSPB2, SPTAN1, ITGB4, SSPN, CLU, PRNP, TAGLN, NOTCH1, GABARAPL2, PDLIM7, MB, IGFBP3, ATP6AP1, AK1, MAPRE3, GADD45B, COX7A1, IFRD1, AGRN, BHLHE40, KIFC3, HDAC5, CRAT, LPIN1, DMD, TSC2, EPHB3, GAA, LSP1, SPDEF, PLXNB2, HSPB8, MEF2D, RB1, MEF2A, ITGB5, RIT1, CHR…
cohort1	within	cohort1_within	SBasal_vs_OtherBasal	HALLMARK_MTORC1_SIGNALING	5.30305e-05	0.000189395	0.45119	1.73865	196	UNG, MCM2, MCM4, DHFR, GMPS, RRM2, PNP, GAPDH, CTSC, CDC25A, PSMG1, TPI1, ENO1, HPRT1, HSPD1, MTHFD2, HSPA9, PSAT1, PPA1, TOMM40, PHGDH, IMMT, SORD, POLR3G, ABCF2, CCT6A, ETF1, GPI, TMEM97, TUBG1, PGK1, PRDX1, ARPC5L, PPIA, CACYBP, SDF2L1, QDPR, PSMC4, ALDOA, EEF1E1, EBP, CYB5B, PFKL, ELOVL6, SHMT2, SLC1A5, NUFIP1, RRP9, RPA1, CORO1A, G6PD, TUBA4A, LDHA, HSPE1, PNO1, STIP1, ME1, PDAP1
cohort1	within	cohort1_within	SBasal_vs_OtherBasal	HALLMARK_APICAL_JUNCTION	7.74482e-05	0.000258161	-0.449486	-1.68755	193	VCAN, THY1, BMP1, CLDN4, ITGB1, VASP, GNAI2, MYL9, CD99, SHC1, SGCE, BAIAP2, CDH1, TRO, ITGB4, TJP1, ACTG1, ACTN1, MPZL1, CERCAM, CNN2, FBN1, RRAS, TGFBI, CLDN8, DHX16, CD209, JUP, SKAP2, DSC3, PTEN, CDH3, ARHGEF6, MMP2, ADAMTS5, CD276, ADAM9, SIRPA, LIMA1, ITGA2, ICAM1, CADM3, TRAF1, ARPC2, CTNND1, JAM3, ITGA3, MPZL2, INSIG1, VCL, LAMC2, RASA1, TAOK2, DLG1, GNAI1
cohort1	within	cohort1_within	SBasal_vs_OtherBasal	HALLMARK_HYPOXIA	0.000141427	0.000441958	-0.441824	-1.65879	193	BGN, PNRC1, VEGFA, COL5A1, IRS2, KLF6, SDC2, DCN, PPP1R15A, ZNF292, FOXO3, ZFP36, CDKN1A, FOS, SERPINE1, SAP30, PIM1, CDKN1B, IER3, TMEM45A, WSB1, DDIT3, P4HA2, ISG20, JUN, HSPA5, IL6, SLC2A3, CCNG2, UGP2, KLHL24, PAM, TGFBI, EFNA1, GLRX, SLC6A6, RRAGD, ATF3, CDKN1C, NR3C1, ILVBL, IGFBP3, ETS1, BNIP3L, HEXA, CITED2, P4HA1, KLF7, JMJD6, GBE1, CHST2, DUSP1, TNFAIP3, EFNA3, MAFF, CASP6, BHLHE40, DPY…
cohort1	within	cohort1_within	SBasal_vs_OtherBasal	HALLMARK_COAGULATION	0.000182449	0.000536615	-0.478226	-1.71732	136	FN1, MMP14, CTSK, CTSB, SPARC, BMP1, PLAU, LRP1, SERPINE1, CPQ, MMP11, ISCU, GSN, LAMP2, TIMP3, CLU, CFI, FBN1, C1QA, MSRB2, CAPN2, HTRA1, APOC1, DUSP6, C1S, MMP2, SERPING1, ADAM9, RAC1, ITGA2, CTSO, SERPINB2, KLF7, C1R, CFH, CRIP2, CD9, MAFF, A2M
cohort1	within	cohort1_within	SBasal_vs_OtherBasal	HALLMARK_TGF_BETA_SIGNALING	0.000268082	0.000744671	-0.600159	-1.85854	54	SPTBN1, JUNB, ARID4B, PPP1R15A, IFNGR2, WWTR1, BMPR2, SERPINE1, TGFB1, CDH1, KLF10, TJP1, RAB31, NCOR2, ACVR1, CDKN1C, ENG, TGIF1, LTBP2, MAP3K7, APC, SMAD3, XIAP, HIPK2, TGFBR1, UBE2D3, SKIL, SMURF1
cohort1	within	cohort1_within	SBasal_vs_OtherBasal	HALLMARK_ANGIOGENESIS	0.000319814	0.000841617	-0.661066	-1.89593	36	COL3A1, COL5A2, VEGFA, VCAN, FSTL1, LUM, APP, SPP1, NRP1, CCND2, PDGFA, ITGAV, TNFRSF21
cohort1	within	cohort1_within	SBasal_vs_OtherBasal	HALLMARK_KRAS_SIGNALING_UP	0.00100577	0.00251442	-0.412544	-1.55244	197	GPNMB, SATB1, CTSS, ETV5, ADAM17, PPP1R15A, ZNF277, PLAU, SPRY2, CCSER2, MMP11, SLPI, SOX9, SPP1, LY96, CBL, STRN, NRP1, PCP4, IRF8, TMEM158, CCND2, SPARCL1, GLRX, DUSP6, EMP1, JUP, BPGM, MAFB, FCER1G, PRRX1, ENG, IGFBP3, ETS1, MALL, ITGA2, TFPI, CIDEA, IL7R, MAP7, ITGBL1, TRAF1, TNFAIP3, RABGAP1L, F13A1, CFH, BTC, MPZL2, CSF2RA, KLF4, PIGR, TRIB1, CXCR4, PLAUR, PRKG2, RELN, RETN, ADGRA2, GNG11, …
cohort1	within	cohort1_within	SBasal_vs_OtherBasal	HALLMARK_SPERMATOGENESIS	0.00147271	0.00350645	-0.452793	-1.61125	127	CCNB2, NEK2, CDKN3, AURKA, KIF2C, BUB1, TTK, CDK1, ARL4A, RAD17, CCNA1, SLC12A2, TLE4, CSNK2A2, DBF4
cohort1	within	cohort1_within	SBasal_vs_OtherBasal	HALLMARK_INFLAMMATORY_RESPONSE	0.00272717	0.00619811	-0.398758	-1.50234	199	MMP14, CD70, IFNAR1, ABCA1, PDPN, KLF6, CYBB, KCNJ2, IFNGR2, TNFSF10, IL18, GNA15, CDKN1A, SERPINE1, ABI1, CSF1, EMP3, IL1R1, ITGB8, ITGA5, IL6, OPRK1, RAF1, ATP2A2, PCDH7, CCR7, GNAI3, CD82, BEST1, KIF1B, SLC11A2, ICAM1, HIF1A, IL7R, CHST2, ATP2B1, IFITM1, ATP2C1, TNFAIP6, ACVR1B, LAMP3, SELL, MSR1, CD55, ADM, AHR, MXD1, ICOSLG, CCL2, PLAUR, IL15
cohort1	within	cohort1_within	SBasal_vs_OtherBasal	HALLMARK_IL6_JAK_STAT3_SIGNALING	0.00312638	0.00675893	-0.482714	-1.61947	86	IFNAR1, IFNGR2, PIM1, CSF1, IL10RB, IL1R1, TNFRSF1A, CXCL3, TGFB1, PDGFC, CBL, JUN, IL6, STAT3, STAT2, LTBR, CD44, IFNGR1, TNFRSF21, SOCS3, FAS, CD9, ACVR1B, A2M, CSF2RA, MAP3K8, STAM2, CSF2, TNFRSF12A, BAK1, IL13RA1, PTPN1, OSMR, HAX1, PLA2G2A, IL1R2, CXCL1, CD14, PF4, LEPR
cohort1	within	cohort1_within	SBasal_vs_OtherBasal	HALLMARK_HEME_METABOLISM	0.00324428	0.00675893	-0.397721	-1.49056	190	CTSB, KLF3, SDCBP, FOXO3, TNRC6B, YPEL5, HTATIP2, PICALM, LRP10, MKRN1, AGPAT4, MARK3, P4HA2, LAMP2, CAST, ADD2, NNT, ARHGEF12, GLRX5, KDM7A, ARL2BP, RIOK3, HDGF, SLC11A2, NR3C1, BPGM, KAT2B, TNS1, CLCN3, OPTN, BNIP3L, RBM5, ADD1, NARF, SIDT2, SEC14L1, TMEM9B, SMOX, BSG, HAGH, CDC27, ENDOD1, SLC25A37, PPP2R5B, TCEA1, RNF19A, GAPVD1, BACH1, NEK7, PDZK1IP1, BCAM, ALAD, MXI1, CCDC28A, CLIC2, SLC6A9,…
cohort1	within	cohort1_within	SBasal_vs_OtherBasal	HALLMARK_P53_PATHWAY	0.0045968	0.00919361	-0.389211	-1.46125	193	ZFP36L1, SAT1, NUPR1, PPP1R15A, TM4SF1, FOXO3, S100A10, CDKN1A, FOS, RPS27L, F2R, PERP, ISCU, DCXR, APP, VAMP8, IER3, SEC61A1, RAP2B, TGFB1, BAIAP2, DDIT3, ZMAT3, ITGB4, JUN, CDKN2B, IP6K2, CCNG1, CCND2, NOTCH1, MXD4, PDGFA, CD82, ATF3, RRAD, ST14, PROCR, TSC22D1, TOB1, DRAM1, AK1, TXNIP, TAX1BP3, RNF19B, FAS, SP1, PRKAB1, ERCC5, NINJ1, CGRRF1, ACVR1B, CTSF, KLF4, SDC1, TGFA, TRAFD1, MDM2, CTSD, …
cohort1	within	cohort1_within	SBasal_vs_OtherBasal	HALLMARK_GLYCOLYSIS	0.00901435	0.0173353	-0.37484	-1.41135	198	CENPA, DEPDC1, HMMR, AURKA, KIF20A, VEGFA, COL5A1, DSC2, VCAN, CDK1, IRS2, SDC2, DCN, ZNF292, SAP30, PLOD2, SOX9, IER3, P4HA2, ISG20, HSPA5, PLOD1, UGP2, SLC16A3, TPST1, PAM, TGFBI, NT5E, CHST4, GLRX, RRAGD, CD44, PPP2CB, IGFBP3, CHPF, B4GALT4, GMPPA, CITED2, P4HA1, CHST2, EFNA3, AGRN, IDH1, CASP6, SDC1, TGFA, GUSB
cohort1	within	cohort1_within	SBasal_vs_OtherBasal	HALLMARK_UV_RESPONSE_UP	0.00943578	0.0174737	0.387546	1.44959	155	RFC4, FEN1, GAL, CCNE1, BID, CDK2, PPIF, RAB27A, GGH, CCND3, PARP2, PPAT, FKBP4, CHRNA5, POLR2H, PSMC3, POLE3, SIGMAR1, ARRB2, KLHDC3, ALDOA, UROD, CYB5B, EIF2S3, SPR, AP2S1, BTG3, TUBA4A, EPCAM, STIP1, PDAP1, DNAJA1, CNP, ASNS, CA2, MRPL23, NUP58, TST, RPN1
cohort1	within	cohort1_within	SBasal_vs_OtherBasal	HALLMARK_COMPLEMENT	0.0102824	0.0183614	-0.37215	-1.40209	199	FN1, CTSS, MMP14, CALM3, LGALS3, CTSB, COL4A2, LRP1, GNAI2, SERPINE1, C1QC, PIM1, CPQ, TIMP2, DYRK2, LAMP2, HSPA5, IL6, CLU, RAF1, C1QA, GNAI3, APOC1, DUSP6, C1S, CEBPB, FCER1G, PPP2CB, SERPING1, CD46, ADAM9, ERAP2, CTSO, SERPINB2, TNFAIP3, F5, C1R, RNF4, SH2B3, CFH, MAFF, CBLB, GNG2, GATA3, DOCK4, USP16, CTSD, CD55, RCE1, PLAUR, CP, CTSV, HSPA1A, DOCK9, USP15, GNGT2, S100A13, PDP1, PIK3CA, CFB, …
cohort1	within	cohort1_within	SBasal_vs_OtherBasal	HALLMARK_ESTROGEN_RESPONSE_LATE	0.0196561	0.0338899	0.350954	1.3524	196	GINS2, CDC6, FABP5, GAL, RNASEH2A, CKB, MEST, RBBP8, HPRT1, IMPA2, PPIF, XRCC3, IDH2, SLC29A1, IL17RB, SORD, STIL, FKBP4, FKBP5, NXT1, GALE, SFN, KLK10, DUSP2, ASS1, SLC16A1, SLC27A2, HSPA4L, SNX10, METTL3, GPER1, BTG3, S100A9, BAG1
cohort1	within	cohort1_within	SBasal_vs_OtherBasal	HALLMARK_APICAL_SURFACE	0.0260561	0.0434269	-0.509453	-1.50599	42	HSPB1, THY1, GAS1, APP, ADAM10, LYPD3, SULF2, GATA3, PLAUR, MDGA1, RHCG, CX3CL1, AFAP1L2, NCOA6, EPHB4, ATP6V0A4, B4GALT1, ATP8B1, CROCC, TMEM8B, DCBLD2, ADIPOR2
cohort1	within	cohort1_within	SBasal_vs_OtherBasal	HALLMARK_INTERFERON_ALPHA_RESPONSE	0.0364048	0.0583645	-0.406268	-1.38474	95	B2M, HLA-C, CSF1, ISG20, STAT2, IFI27, NCOA7, LPAR6, IFITM3, TRIM5, TMEM140, C1S, PROCR, IFITM2, ADAR, TXNIP, ISG15, IFITM1, PARP14, ELF1, SAMD9L, LAMP3, SELL, RSAD2, TRAFD1, IFI44, IFIT2, IFIT3, BATF2, IL15, MX1, GBP2, SAMD9, CD74, TRIM14, HERC6, NUB1, HELZ2, PARP9, UBA7, TAP1, SP110, IFI35
cohort1	within	cohort1_within	SBasal_vs_OtherBasal	HALLMARK_FATTY_ACID_METABOLISM	0.0373533	0.0583645	0.3546	1.32778	156	FH, MDH2, HADH, AADAT, SDHC, PRDX6, MIF, ODC1, PDHA1, ECHS1, ADSL, IDH3B, ACAT2, GRHPR, ALDOA, UROD, NCAPH2, ACO2, MDH1, DLD, YWHAH, PCBD1, SUCLG1, METAP1, LDHA, ACADM, ME1, D2HGDH, ECH1, ECI1, UROS, CA2, BPHL, RDH16, HSD17B10, ACAA2, NTHL1, G0S2, MGLL, IDI1, MCEE, BLVRA, MAOA, DLST, PSME1, PTS, CPOX, ENO2, ALDH3A1, GPD2, HSDL2, CBR1, RAP1GDS1
cohort1	within	cohort1_within	SBasal_vs_OtherBasal	HALLMARK_HEDGEHOG_SIGNALING	0.0591272	0.0895867	-0.494861	-1.41926	36	VEGFA, THY1, NRP2, NRP1, ADGRG1, HEY2, PML, RASA1, SCG2, TLE1, VLDLR, UNC5C, ETS2, LDB1, L1CAM, TLE3, GLI1
cohort1	within	cohort1_within	SBasal_vs_OtherBasal	HALLMARK_PEROXISOME	0.0640393	0.0941754	0.371335	1.31154	104	MSH2, CTPS1, CLN6, SLC25A19, IDH2, CRABP1, PABPC1, ISOC1, PRDX1, SLC27A2, FDPS, SLC25A17, HSD3B7, PEX5, YWHAH, CAT, SMARCC1, ECH1, CACNA1B, NR1I2, CNBP, ERCC1, EPHX2, HSD11B2, SOD2, IDI1, ERCC3
cohort1	within	cohort1_within	SBasal_vs_OtherBasal	HALLMARK_NOTCH_SIGNALING	0.0962443	0.134367	-0.482056	-1.34868	32	FZD7, NOTCH2, MAML2, SAP30, NOTCH1, HES1, NOTCH3, TCF7L2, DTX2, DTX4, HEYL, JAG1, FZD1
cohort1	within	cohort1_within	SBasal_vs_OtherBasal	HALLMARK_ALLOGRAFT_REJECTION	0.0967443	0.134367	0.312764	1.20371	194	NME1, EIF5A, RPS3A, IL7, CDKN2A, HLA-DQA1, CD8A, EIF3D, CCND3, UBE2N, MRPL3, CD79A, ABCE1, IL27RA, ZAP70, RPL9, NPM1, RPS19, BRCA1, IL4, HLA-DOA, RPL39, CD3G, CD3E, CD96, KRT1, ITK, LTB, NCF4, IFNG, IL18RAP, LCP2, WAS, CD2, CD40, NLRP3, GZMB, GZMA, KLRD1, CD7, CD3D, IFNAR2, MMP9, GPR65, CCR1, CCL7, RPS9, HCLS1, ST8SIA4, PRKCB, CCL5, IL2RB, C2, CCL19, FASLG, HDAC9
cohort1	within	cohort1_within	SBasal_vs_OtherBasal	HALLMARK_ANDROGEN_RESPONSE	0.108534	0.146668	-0.36405	-1.24519	97	SGK1, SAT1, B2M, ARID5B, ACSL3, ACTN1, SEC24D, ELK4, GNAI3, TMPRSS2, RRP12, ITGAV, UAP1, UBE2J1, TSC22D1, SLC26A2, MAP7, GSR, SLC38A2, TMEM50A, INSIG1, PIAS1, LMAN1, KRT19, ABHD2, APPBP2, SPDEF, LIFR, MYL12A, CDC14B, PDLIM5, MAF, HSD17B14, NDRG1
cohort1	within	cohort1_within	SBasal_vs_OtherBasal	HALLMARK_INTERFERON_GAMMA_RESPONSE	0.116882	0.153792	-0.315199	-1.18679	198	HLA-B, B2M, TNFSF10, CDKN1A, ARL4A, ARID5B, PIM1, VAMP8, IL18BP, ISG20, SSPN, IL6, STAT3, STAT2, IRF8, IFI27, IFITM3, NCOA3, C1S, BPGM, SPPL2A, IFITM2, SERPING1, VAMP5, SAMHD1, ADAR, TXNIP, ICAM1, HIF1A, ISG15, SOCS3, TNFAIP3, FAS, PELI1, C1R, PARP14, CFH, TNFAIP6, HLA-DMA, PML, SAMD9L, AUTS2, RSAD2, TRAFD1, IFI44, IFIT2, IFIT3, XCL1, BATF2, CCL2, LATS2, IL15, MX1, SECTM1, NAMPT, STAT4, HLA-A, XA…
cohort1	within	cohort1_within	SBasal_vs_OtherBasal	HALLMARK_PI3K_AKT_MTOR_SIGNALING	0.125439	0.16082	-0.353686	-1.22129	103	CDK1, HSP90B1, CDKN1A, ITPR2, CDKN1B, TNFRSF1A, DDIT3, STAT2, RAF1, PAK4, SMAD2, PIKFYVE, PTEN, PIN1, RAC1, TBK1, RALB, ARHGDIA, MAP3K7, CALR, NCK1, THEM4, MKNK2, TSC2, CXCR4, UBE2D3, RIT1, MAPK1, CLTC, RPS6KA1, PLCG1, PIK3R3, GSK3B, PLCB1, RIPK1, SQSTM1, CAB39, NGF
cohort1	within	cohort1_within	SBasal_vs_OtherBasal	HALLMARK_ADIPOGENESIS	0.159082	0.198853	0.297881	1.14561	193	UCP2, MDH2, AK2, CYC1, CHCHD10, NDUFS3, HADH, IMMT, DDT, SDHC, MTCH2, NDUFAB1, SAMM50, TALDO1, MRPL15, ECHS1, BCKDHA, SLC25A10, ATP1B3, QDPR, ALDOA, SLC25A1, UCK1, PFKL, ACO2, ELOVL6, TKT, DLAT, SLC19A1, DLD, UQCR11, SLC1A5, NDUFB7, SUCLG1, CAT, ACADM, DHRS7B, ME1, ETFB, UQCRQ, ECH1, STAT5A, CS, TST, SLC5A6, ENPP2
cohort1	within	cohort1_within	SBasal_vs_OtherBasal	HALLMARK_ESTROGEN_RESPONSE_EARLY	0.232978	0.282652	-0.293168	-1.10256	196	FOXC1, SVIL, ADD3, OLFML3, FOS, KRT15, KLF10, MYOF, RAB31, NCOR2, SH3BP5, IGFBP4, XBP1, CD44, RRP12, SLC7A5, HES1, NADSYN1, SLC26A2, TOB1, MED13L, CLIC3, FRK, ELF1, ENDOD1, BHLHE40, KLF4, FDFT1, PRSS23, DYNLT3, PDLIM3, CANT1, KRT19, ABHD2, FAM102A, CA12, HSPB8, SLC19A2, DEPTOR, CXCL12, TFAP2C, KDM4B, TSKU, TMPRSS3, PEX11A, DHRS3, TPBG, FLNB, OVOL2, SLC9A3R1, ELF3, JAK2, UGCG, LRIG1, PAPSS2, DLC1,…
cohort1	within	cohort1_within	SBasal_vs_OtherBasal	HALLMARK_UNFOLDED_PROTEIN_RESPONSE	0.237428	0.282652	0.313556	1.11534	109	NOLC1, EIF4EBP1, MTHFD2, EXOSC5, HSPA9, PSAT1, LSM4, EXOSC9, EXOSC4, NOP56, EXOSC2, NPM1, IMP3, PARN, DKC1, RPS14, EIF2S1, GEMIN4, EIF4A1, EEF2, NHP2, FUS, SPCS3, RRP9
cohort1	within	cohort1_within	SBasal_vs_OtherBasal	HALLMARK_IL2_STAT5_SIGNALING	0.252098	0.293137	-0.290236	-1.09154	196	COL6A1, PHLDA1, NFKBIZ, AHNAK, KLF6, TNFSF10, BMPR2, ITGA6, ARL4A, GABARAPL1, PIM1, CSF1, SPP1, CTSZ, NRP1, PRNP, SLC2A3, RHOB, IRF8, CCND2, HUWE1, IFITM3, NCOA3, NT5E, ADAM19, XBP1, RRAGD, CDKN1C, CD44, EMP1, ITGAV, IFNGR1, IGF2R, MYO1E, TTC39B, GADD45B, P4HA1, TNFRSF21, TRAF1, BCL2L1, RABGAP1L, MAFF, BHLHE40, PLEC, SELL, SNX9, WLS, HIPK2, AHR, MXD1, MAP3K8
cohort1	within	cohort1_within	SBasal_vs_OtherBasal	HALLMARK_REACTIVE_OXYGEN_SPECIES_PATHWAY	0.345764	0.392914	0.344967	1.06314	47	GLRX2, MGST1, PRDX6, PRDX2, PRDX1, ATOX1, HMOX2, PFKP, CAT, G6PD, NDUFA6, TXN, NDUFS2
cohort1	within	cohort1_within	SBasal_vs_OtherBasal	HALLMARK_CHOLESTEROL_HOMEOSTASIS	0.381722	0.424136	-0.31797	-1.03819	73	PNRC1, LGALS3, ANTXR2, S100A11, ACTG1, CLU, STX5, ATF3, CD9, SREBF2, ATXN2, FDFT1, GUSB, ETHE1, GNAI1, PLAUR, SQLE, JAG1, TNFRSF12A, LGMN
cohort1	within	cohort1_within	SBasal_vs_OtherBasal	HALLMARK_WNT_BETA_CATENIN_SIGNALING	0.424887	0.461833	-0.344385	-1.01803	42	ADAM17, NUMB, CCND2, NCOR2, NOTCH1, HEY2, CSNK1E, GNAI1, HDAC5, JAG1, AXIN1, FZD1
cohort1	within	cohort1_within	SBasal_vs_OtherBasal	HALLMARK_XENOBIOTIC_METABOLISM	0.529329	0.563116	-0.257874	-0.969182	195	NDRG2, PTGDS, DDAH2, BCAR1, POR, GABARAPL1, SERPINE1, DCXR, IL1R1, TNFRSF1A, APOE, ENPEP, IRF8, TPST1, ATP2A2, DHRS7, IGFBP4, SLC6A6, BCAT1, JUP, TMBIM6, ACOX1, CYP27A1, ETFDH, GSR, SPINT2, FAS, SMOX, NINJ1, NPC1, SERTAD1, ALAS1, IDH1, CASP6
[truncated: 1,353 more rows]
