# Supplementary material for: Computational decoding of cell-cycle phase effects on cancer hallmarks across breast cancer subtypes
Source: Breast Cancer Res. 2025 Dec 24;28:19. doi: 10.1186/s13058-025-02208-1 (PMC12849333; doi:10.1186/s13058-025-02208-1)
Supplement: Supplementary file 6 — Additional file 6 (XLSX 34 KB) [file 13058_2025_2208_MOESM6_ESM.xlsx]

## Sheet: Sheet 1
Compound	ID	Target_TF	Regulon	Target_Pathway	ORA_overlap	ORA_p.value	ORA_FDR	BC_subtype	cell_cycle_phase	Drug_database	RSS_cohort1	AUCell_cohort1	RSS_cohort2	AUCell_cohort2
Nandrolone decanoate	DB08804	FOS	FOS_(+)	TNFA SIGNALING VIA NFKB	44/228	5.15742e-17	2.57871e-15	LumB	G0/G1	DrugBank	0.256697	0.0435022	0.403896	0.0366062
Nandrolone decanoate	DB08804	FOS	FOS_(+)	ESTROGEN RESPONSE EARLY	24/228	8.61006e-05	0.00215252	LumB	G0/G1	DrugBank	0.256697	0.0435022	0.403896	0.0366062
Nandrolone decanoate	DB08804	FOS	FOS_(+)	HYPOXIA	23/228	0.000215509	0.00359182	LumB	G0/G1	DrugBank	0.256697	0.0435022	0.403896	0.0366062
Nandrolone decanoate	DB08804	FOS	FOS_(+)	ESTROGEN RESPONSE LATE	22/228	0.000599065	0.00748561	LumB	G0/G1	DrugBank	0.256697	0.0435022	0.403896	0.0366062
Nandrolone decanoate	DB08804	FOS	FOS_(+)	APOPTOSIS	19/228	0.000748561	0.00748561	LumB	G0/G1	DrugBank	0.256697	0.0435022	0.403896	0.0366062
Adapalene	DB00210	JUN	JUN_(+)	TNFA SIGNALING VIA NFKB	39/220	8.11492e-14	3.97631e-12	LumB	G0/G1	DrugBank	0.256681	0.0392456	0.382503	0.0383047
Vinblastine	DB00570	JUN	JUN_(+)	TNFA SIGNALING VIA NFKB	39/220	8.11492e-14	3.97631e-12	LumB	G0/G1	DrugBank	0.256681	0.0392456	0.382503	0.0383047
Irbesartan	DB01029	JUN	JUN_(+)	TNFA SIGNALING VIA NFKB	39/220	8.11492e-14	3.97631e-12	LumB	G0/G1	DrugBank	0.256681	0.0392456	0.382503	0.0383047
Arsenic trioxide	DB01169	JUN	JUN_(+)	TNFA SIGNALING VIA NFKB	39/220	8.11492e-14	3.97631e-12	LumB	G0/G1	DrugBank	0.256681	0.0392456	0.382503	0.0383047
Adapalene	DB00210	JUN	JUN_(+)	TNFA SIGNALING VIA NFKB	39/220	8.11492e-14	3.97631e-12	Her2	G0/G1	DrugBank	0.252221	0.036561	0.292331	0.03407
Vinblastine	DB00570	JUN	JUN_(+)	TNFA SIGNALING VIA NFKB	39/220	8.11492e-14	3.97631e-12	Her2	G0/G1	DrugBank	0.252221	0.036561	0.292331	0.03407
Irbesartan	DB01029	JUN	JUN_(+)	TNFA SIGNALING VIA NFKB	39/220	8.11492e-14	3.97631e-12	Her2	G0/G1	DrugBank	0.252221	0.036561	0.292331	0.03407
Arsenic trioxide	DB01169	JUN	JUN_(+)	TNFA SIGNALING VIA NFKB	39/220	8.11492e-14	3.97631e-12	Her2	G0/G1	DrugBank	0.252221	0.036561	0.292331	0.03407
Nandrolone decanoate	DB08804	FOS	FOS_(+)	TNFA SIGNALING VIA NFKB	25/78	2.37433e-15	1.02096e-13	LumB	S	DrugBank	0.23794	0.0577333	0.403439	0.0416216
Nandrolone decanoate	DB08804	FOS	FOS_(+)	P53 PATHWAY	14/78	7.97332e-06	0.000171426	LumB	S	DrugBank	0.23794	0.0577333	0.403439	0.0416216
Nandrolone decanoate	DB08804	FOS	FOS_(+)	HYPOXIA	11/78	0.000696723	0.00748977	LumB	S	DrugBank	0.23794	0.0577333	0.403439	0.0416216
Adapalene	DB00210	JUN	JUN_(+)	TNFA SIGNALING VIA NFKB	50/285	1.67175e-17	8.19156e-16	LumB	S	DrugBank	0.254549	0.0386676	0.4033	0.0381542
Vinblastine	DB00570	JUN	JUN_(+)	TNFA SIGNALING VIA NFKB	50/285	1.67175e-17	8.19156e-16	LumB	S	DrugBank	0.254549	0.0386676	0.4033	0.0381542
Irbesartan	DB01029	JUN	JUN_(+)	TNFA SIGNALING VIA NFKB	50/285	1.67175e-17	8.19156e-16	LumB	S	DrugBank	0.254549	0.0386676	0.4033	0.0381542
Arsenic trioxide	DB01169	JUN	JUN_(+)	TNFA SIGNALING VIA NFKB	50/285	1.67175e-17	8.19156e-16	LumB	S	DrugBank	0.254549	0.0386676	0.4033	0.0381542
Adapalene	DB00210	JUN	JUN_(+)	HYPOXIA	29/285	2.53639e-05	0.000414278	LumB	S	DrugBank	0.254549	0.0386676	0.4033	0.0381542
Vinblastine	DB00570	JUN	JUN_(+)	HYPOXIA	29/285	2.53639e-05	0.000414278	LumB	S	DrugBank	0.254549	0.0386676	0.4033	0.0381542
Irbesartan	DB01029	JUN	JUN_(+)	HYPOXIA	29/285	2.53639e-05	0.000414278	LumB	S	DrugBank	0.254549	0.0386676	0.4033	0.0381542
Arsenic trioxide	DB01169	JUN	JUN_(+)	HYPOXIA	29/285	2.53639e-05	0.000414278	LumB	S	DrugBank	0.254549	0.0386676	0.4033	0.0381542
Adapalene	DB00210	JUN	JUN_(+)	P53 PATHWAY	29/285	2.53639e-05	0.000414278	LumB	S	DrugBank	0.254549	0.0386676	0.4033	0.0381542
Vinblastine	DB00570	JUN	JUN_(+)	P53 PATHWAY	29/285	2.53639e-05	0.000414278	LumB	S	DrugBank	0.254549	0.0386676	0.4033	0.0381542
Irbesartan	DB01029	JUN	JUN_(+)	P53 PATHWAY	29/285	2.53639e-05	0.000414278	LumB	S	DrugBank	0.254549	0.0386676	0.4033	0.0381542
Arsenic trioxide	DB01169	JUN	JUN_(+)	P53 PATHWAY	29/285	2.53639e-05	0.000414278	LumB	S	DrugBank	0.254549	0.0386676	0.4033	0.0381542
Adapalene	DB00210	JUN	JUN_(+)	APOPTOSIS	23/285	0.000321506	0.00393844	LumB	S	DrugBank	0.254549	0.0386676	0.4033	0.0381542
Vinblastine	DB00570	JUN	JUN_(+)	APOPTOSIS	23/285	0.000321506	0.00393844	LumB	S	DrugBank	0.254549	0.0386676	0.4033	0.0381542
Irbesartan	DB01029	JUN	JUN_(+)	APOPTOSIS	23/285	0.000321506	0.00393844	LumB	S	DrugBank	0.254549	0.0386676	0.4033	0.0381542
Arsenic trioxide	DB01169	JUN	JUN_(+)	APOPTOSIS	23/285	0.000321506	0.00393844	LumB	S	DrugBank	0.254549	0.0386676	0.4033	0.0381542
Nandrolone decanoate	DB08804	FOS	FOS_(+)	TNFA SIGNALING VIA NFKB	47/192	8.25009e-23	3.87754e-21	LumB	G2M	DrugBank	0.214637	0.0515361	0.373931	0.0456163
Nandrolone decanoate	DB08804	FOS	FOS_(+)	APOPTOSIS	18/192	0.000248537	0.00389375	LumB	G2M	DrugBank	0.214637	0.0515361	0.373931	0.0456163
Nandrolone decanoate	DB08804	FOS	FOS_(+)	TNFA SIGNALING VIA NFKB	27/276	0.000154574	0.00378707	LumA	G0/G1	DrugBank	0.461139	0.0437383	0.453951	0.0496197
Nandrolone decanoate	DB08804	FOS	FOS_(+)	TNFA SIGNALING VIA NFKB	27/276	0.000154574	0.00378707	LumA	S	DrugBank	0.337892	0.0436053	0.274996	0.0487581
Adapalene	DB00210	JUN	JUN_(+)	TNFA SIGNALING VIA NFKB	17/36	4.74838e-14	1.472e-12	LumA	G0/G1	DrugBank	0.449375	0.117018	0.461395	0.0481843
Vinblastine	DB00570	JUN	JUN_(+)	TNFA SIGNALING VIA NFKB	17/36	4.74838e-14	1.472e-12	LumA	G0/G1	DrugBank	0.449375	0.117018	0.461395	0.0481843
Irbesartan	DB01029	JUN	JUN_(+)	TNFA SIGNALING VIA NFKB	17/36	4.74838e-14	1.472e-12	LumA	G0/G1	DrugBank	0.449375	0.117018	0.461395	0.0481843
Arsenic trioxide	DB01169	JUN	JUN_(+)	TNFA SIGNALING VIA NFKB	17/36	4.74838e-14	1.472e-12	LumA	G0/G1	DrugBank	0.449375	0.117018	0.461395	0.0481843
Adapalene	DB00210	JUN	JUN_(+)	TNFA SIGNALING VIA NFKB	17/36	4.74838e-14	1.472e-12	LumA	S	DrugBank	0.325918	0.114828	0.27986	0.047377
Vinblastine	DB00570	JUN	JUN_(+)	TNFA SIGNALING VIA NFKB	17/36	4.74838e-14	1.472e-12	LumA	S	DrugBank	0.325918	0.114828	0.27986	0.047377
Irbesartan	DB01029	JUN	JUN_(+)	TNFA SIGNALING VIA NFKB	17/36	4.74838e-14	1.472e-12	LumA	S	DrugBank	0.325918	0.114828	0.27986	0.047377
Arsenic trioxide	DB01169	JUN	JUN_(+)	TNFA SIGNALING VIA NFKB	17/36	4.74838e-14	1.472e-12	LumA	S	DrugBank	0.325918	0.114828	0.27986	0.047377
Adapalene	DB00210	JUN	JUN_(+)	HYPOXIA	10/36	2.72627e-06	4.22572e-05	LumA	G0/G1	DrugBank	0.449375	0.117018	0.461395	0.0481843
Vinblastine	DB00570	JUN	JUN_(+)	HYPOXIA	10/36	2.72627e-06	4.22572e-05	LumA	G0/G1	DrugBank	0.449375	0.117018	0.461395	0.0481843
Irbesartan	DB01029	JUN	JUN_(+)	HYPOXIA	10/36	2.72627e-06	4.22572e-05	LumA	G0/G1	DrugBank	0.449375	0.117018	0.461395	0.0481843
Arsenic trioxide	DB01169	JUN	JUN_(+)	HYPOXIA	10/36	2.72627e-06	4.22572e-05	LumA	G0/G1	DrugBank	0.449375	0.117018	0.461395	0.0481843
Adapalene	DB00210	JUN	JUN_(+)	HYPOXIA	10/36	2.72627e-06	4.22572e-05	LumA	S	DrugBank	0.325918	0.114828	0.27986	0.047377
Vinblastine	DB00570	JUN	JUN_(+)	HYPOXIA	10/36	2.72627e-06	4.22572e-05	LumA	S	DrugBank	0.325918	0.114828	0.27986	0.047377
Irbesartan	DB01029	JUN	JUN_(+)	HYPOXIA	10/36	2.72627e-06	4.22572e-05	LumA	S	DrugBank	0.325918	0.114828	0.27986	0.047377
Arsenic trioxide	DB01169	JUN	JUN_(+)	HYPOXIA	10/36	2.72627e-06	4.22572e-05	LumA	S	DrugBank	0.325918	0.114828	0.27986	0.047377
Nandrolone decanoate	DB08804	FOS	FOS_(+)	TNFA SIGNALING VIA NFKB	38/172	8.56471e-17	4.02541e-15	LumB	G0/G1	DrugBank	0.47901	0.0464881	0.453863	0.0354889
Nandrolone decanoate	DB08804	FOS	FOS_(+)	TNFA SIGNALING VIA NFKB	38/172	8.56471e-17	4.02541e-15	LumB	S	DrugBank	0.290517	0.0466159	0.27413	0.0345589
Nandrolone decanoate	DB08804	FOS	FOS_(+)	HYPOXIA	23/172	2.13034e-06	5.00629e-05	LumB	G0/G1	DrugBank	0.47901	0.0464881	0.453863	0.0354889
Nandrolone decanoate	DB08804	FOS	FOS_(+)	HYPOXIA	23/172	2.13034e-06	5.00629e-05	LumB	S	DrugBank	0.290517	0.0466159	0.27413	0.0345589
Adapalene	DB00210	JUN	JUN_(+)	TNFA SIGNALING VIA NFKB	40/164	2.50042e-19	1.2002e-17	LumB	G0/G1	DrugBank	0.478053	0.048083	0.449232	0.184168
Vinblastine	DB00570	JUN	JUN_(+)	TNFA SIGNALING VIA NFKB	40/164	2.50042e-19	1.2002e-17	LumB	G0/G1	DrugBank	0.478053	0.048083	0.449232	0.184168
Irbesartan	DB01029	JUN	JUN_(+)	TNFA SIGNALING VIA NFKB	40/164	2.50042e-19	1.2002e-17	LumB	G0/G1	DrugBank	0.478053	0.048083	0.449232	0.184168
Arsenic trioxide	DB01169	JUN	JUN_(+)	TNFA SIGNALING VIA NFKB	40/164	2.50042e-19	1.2002e-17	LumB	G0/G1	DrugBank	0.478053	0.048083	0.449232	0.184168
Adapalene	DB00210	JUN	JUN_(+)	TNFA SIGNALING VIA NFKB	40/164	2.50042e-19	1.2002e-17	LumB	S	DrugBank	0.288547	0.0478931	0.277448	0.183173
Vinblastine	DB00570	JUN	JUN_(+)	TNFA SIGNALING VIA NFKB	40/164	2.50042e-19	1.2002e-17	LumB	S	DrugBank	0.288547	0.0478931	0.277448	0.183173
Irbesartan	DB01029	JUN	JUN_(+)	TNFA SIGNALING VIA NFKB	40/164	2.50042e-19	1.2002e-17	LumB	S	DrugBank	0.288547	0.0478931	0.277448	0.183173
Arsenic trioxide	DB01169	JUN	JUN_(+)	TNFA SIGNALING VIA NFKB	40/164	2.50042e-19	1.2002e-17	LumB	S	DrugBank	0.288547	0.0478931	0.277448	0.183173
Adapalene	DB00210	JUN	JUN_(+)	P53 PATHWAY	19/164	0.000130691	0.00209106	LumB	G0/G1	DrugBank	0.478053	0.048083	0.449232	0.184168
Vinblastine	DB00570	JUN	JUN_(+)	P53 PATHWAY	19/164	0.000130691	0.00209106	LumB	G0/G1	DrugBank	0.478053	0.048083	0.449232	0.184168
Irbesartan	DB01029	JUN	JUN_(+)	P53 PATHWAY	19/164	0.000130691	0.00209106	LumB	G0/G1	DrugBank	0.478053	0.048083	0.449232	0.184168
Arsenic trioxide	DB01169	JUN	JUN_(+)	P53 PATHWAY	19/164	0.000130691	0.00209106	LumB	G0/G1	DrugBank	0.478053	0.048083	0.449232	0.184168
Adapalene	DB00210	JUN	JUN_(+)	P53 PATHWAY	19/164	0.000130691	0.00209106	LumB	S	DrugBank	0.288547	0.0478931	0.277448	0.183173
Vinblastine	DB00570	JUN	JUN_(+)	P53 PATHWAY	19/164	0.000130691	0.00209106	LumB	S	DrugBank	0.288547	0.0478931	0.277448	0.183173
Irbesartan	DB01029	JUN	JUN_(+)	P53 PATHWAY	19/164	0.000130691	0.00209106	LumB	S	DrugBank	0.288547	0.0478931	0.277448	0.183173
Arsenic trioxide	DB01169	JUN	JUN_(+)	P53 PATHWAY	19/164	0.000130691	0.00209106	LumB	S	DrugBank	0.288547	0.0478931	0.277448	0.183173
Adapalene	DB00210	JUN	JUN_(+)	UV RESPONSE UP	16/164	0.000265277	0.00318333	LumB	G0/G1	DrugBank	0.478053	0.048083	0.449232	0.184168
Vinblastine	DB00570	JUN	JUN_(+)	UV RESPONSE UP	16/164	0.000265277	0.00318333	LumB	G0/G1	DrugBank	0.478053	0.048083	0.449232	0.184168
Irbesartan	DB01029	JUN	JUN_(+)	UV RESPONSE UP	16/164	0.000265277	0.00318333	LumB	G0/G1	DrugBank	0.478053	0.048083	0.449232	0.184168
Arsenic trioxide	DB01169	JUN	JUN_(+)	UV RESPONSE UP	16/164	0.000265277	0.00318333	LumB	G0/G1	DrugBank	0.478053	0.048083	0.449232	0.184168
Adapalene	DB00210	JUN	JUN_(+)	UV RESPONSE UP	16/164	0.000265277	0.00318333	LumB	S	DrugBank	0.288547	0.0478931	0.277448	0.183173
Vinblastine	DB00570	JUN	JUN_(+)	UV RESPONSE UP	16/164	0.000265277	0.00318333	LumB	S	DrugBank	0.288547	0.0478931	0.277448	0.183173
Irbesartan	DB01029	JUN	JUN_(+)	UV RESPONSE UP	16/164	0.000265277	0.00318333	LumB	S	DrugBank	0.288547	0.0478931	0.277448	0.183173
Arsenic trioxide	DB01169	JUN	JUN_(+)	UV RESPONSE UP	16/164	0.000265277	0.00318333	LumB	S	DrugBank	0.288547	0.0478931	0.277448	0.183173
Nandrolone decanoate	DB08804	FOS	FOS_(+)	TNFA SIGNALING VIA NFKB	61/396	1.53149e-18	7.65747e-17	Her2	G0/G1	DrugBank	0.463118	0.0439561	0.475606	0.0415129
Nandrolone decanoate	DB08804	FOS	FOS_(+)	TNFA SIGNALING VIA NFKB	61/396	1.53149e-18	7.65747e-17	Her2	S	DrugBank	0.28323	0.0406605	0.255159	0.039475
Adapalene	DB00210	JUN	JUN_(+)	TNFA SIGNALING VIA NFKB	62/432	2.91239e-17	1.4562e-15	Her2	G0/G1	DrugBank	0.471338	0.034251	0.4857	0.0379547
Vinblastine	DB00570	JUN	JUN_(+)	TNFA SIGNALING VIA NFKB	62/432	2.91239e-17	1.4562e-15	Her2	G0/G1	DrugBank	0.471338	0.034251	0.4857	0.0379547
Irbesartan	DB01029	JUN	JUN_(+)	TNFA SIGNALING VIA NFKB	62/432	2.91239e-17	1.4562e-15	Her2	G0/G1	DrugBank	0.471338	0.034251	0.4857	0.0379547
Arsenic trioxide	DB01169	JUN	JUN_(+)	TNFA SIGNALING VIA NFKB	62/432	2.91239e-17	1.4562e-15	Her2	G0/G1	DrugBank	0.471338	0.034251	0.4857	0.0379547
Adapalene	DB00210	JUN	JUN_(+)	P53 PATHWAY	38/432	3.66655e-05	0.000916639	Her2	G0/G1	DrugBank	0.471338	0.034251	0.4857	0.0379547
Vinblastine	DB00570	JUN	JUN_(+)	P53 PATHWAY	38/432	3.66655e-05	0.000916639	Her2	G0/G1	DrugBank	0.471338	0.034251	0.4857	0.0379547
Irbesartan	DB01029	JUN	JUN_(+)	P53 PATHWAY	38/432	3.66655e-05	0.000916639	Her2	G0/G1	DrugBank	0.471338	0.034251	0.4857	0.0379547
Arsenic trioxide	DB01169	JUN	JUN_(+)	P53 PATHWAY	38/432	3.66655e-05	0.000916639	Her2	G0/G1	DrugBank	0.471338	0.034251	0.4857	0.0379547
Adapalene	DB00210	JUN	JUN_(+)	APOPTOSIS	30/432	0.000532104	0.0066513	Her2	G0/G1	DrugBank	0.471338	0.034251	0.4857	0.0379547
Vinblastine	DB00570	JUN	JUN_(+)	APOPTOSIS	30/432	0.000532104	0.0066513	Her2	G0/G1	DrugBank	0.471338	0.034251	0.4857	0.0379547
Irbesartan	DB01029	JUN	JUN_(+)	APOPTOSIS	30/432	0.000532104	0.0066513	Her2	G0/G1	DrugBank	0.471338	0.034251	0.4857	0.0379547
Arsenic trioxide	DB01169	JUN	JUN_(+)	APOPTOSIS	30/432	0.000532104	0.0066513	Her2	G0/G1	DrugBank	0.471338	0.034251	0.4857	0.0379547
Adapalene	DB00210	JUN	JUN_(+)	HYPOXIA	33/432	0.00170912	0.0142426	Her2	G0/G1	DrugBank	0.471338	0.034251	0.4857	0.0379547
Vinblastine	DB00570	JUN	JUN_(+)	HYPOXIA	33/432	0.00170912	0.0142426	Her2	G0/G1	DrugBank	0.471338	0.034251	0.4857	0.0379547
Irbesartan	DB01029	JUN	JUN_(+)	HYPOXIA	33/432	0.00170912	0.0142426	Her2	G0/G1	DrugBank	0.471338	0.034251	0.4857	0.0379547
Arsenic trioxide	DB01169	JUN	JUN_(+)	HYPOXIA	33/432	0.00170912	0.0142426	Her2	G0/G1	DrugBank	0.471338	0.034251	0.4857	0.0379547
Adapalene	DB00210	JUN	JUN_(+)	TNFA SIGNALING VIA NFKB	13/29	1.19171e-10	3.21762e-09	Basal	G0/G1	DrugBank	0.412919	0.0423896	0.385616	0.0366148
Vinblastine	DB00570	JUN	JUN_(+)	TNFA SIGNALING VIA NFKB	13/29	1.19171e-10	3.21762e-09	Basal	G0/G1	DrugBank	0.412919	0.0423896	0.385616	0.0366148
Irbesartan	DB01029	JUN	JUN_(+)	TNFA SIGNALING VIA NFKB	13/29	1.19171e-10	3.21762e-09	Basal	G0/G1	DrugBank	0.412919	0.0423896	0.385616	0.0366148
Arsenic trioxide	DB01169	JUN	JUN_(+)	TNFA SIGNALING VIA NFKB	13/29	1.19171e-10	3.21762e-09	Basal	G0/G1	DrugBank	0.412919	0.0423896	0.385616	0.0366148
1-(5-Isoquinolinesulfonyl)-2-Methylpiperazine	D019307	FOS	FOS_(+)	TNFA SIGNALING VIA NFKB	44/228	5.15742e-17	2.57871e-15	LumB	G0/G1	CTD	0.256697	0.0435022	0.403896	0.0366062
1-Butanol	D020001	FOS	FOS_(+)	TNFA SIGNALING VIA NFKB	44/228	5.15742e-17	2.57871e-15	LumB	G0/G1	CTD	0.256697	0.0435022	0.403896	0.0366062
1-Methyl-4-phenylpyridinium	D015655	FOS	FOS_(+)	TNFA SIGNALING VIA NFKB	44/228	5.15742e-17	2.57871e-15	LumB	G0/G1	CTD	0.256697	0.0435022	0.403896	0.0366062
Acebutolol	D000070	FOS	FOS_(+)	TNFA SIGNALING VIA NFKB	44/228	5.15742e-17	2.57871e-15	LumB	G0/G1	CTD	0.256697	0.0435022	0.403896	0.0366062
Acetaldehyde	D000079	FOS	FOS_(+)	TNFA SIGNALING VIA NFKB	44/228	5.15742e-17	2.57871e-15	LumB	G0/G1	CTD	0.256697	0.0435022	0.403896	0.0366062
Acetaminophen	D000082	FOS	FOS_(+)	TNFA SIGNALING VIA NFKB	44/228	5.15742e-17	2.57871e-15	LumB	G0/G1	CTD	0.256697	0.0435022	0.403896	0.0366062
Acetylcysteine	D000111	FOS	FOS_(+)	TNFA SIGNALING VIA NFKB	44/228	5.15742e-17	2.57871e-15	LumB	G0/G1	CTD	0.256697	0.0435022	0.403896	0.0366062
1-(5-Isoquinolinesulfonyl)-2-Methylpiperazine	D019307	FOS	FOS_(+)	ESTROGEN RESPONSE EARLY	24/228	8.61006e-05	0.00215252	LumB	G0/G1	CTD	0.256697	0.0435022	0.403896	0.0366062
1-Butanol	D020001	FOS	FOS_(+)	ESTROGEN RESPONSE EARLY	24/228	8.61006e-05	0.00215252	LumB	G0/G1	CTD	0.256697	0.0435022	0.403896	0.0366062
1-Methyl-4-phenylpyridinium	D015655	FOS	FOS_(+)	ESTROGEN RESPONSE EARLY	24/228	8.61006e-05	0.00215252	LumB	G0/G1	CTD	0.256697	0.0435022	0.403896	0.0366062
Acebutolol	D000070	FOS	FOS_(+)	ESTROGEN RESPONSE EARLY	24/228	8.61006e-05	0.00215252	LumB	G0/G1	CTD	0.256697	0.0435022	0.403896	0.0366062
Acetaldehyde	D000079	FOS	FOS_(+)	ESTROGEN RESPONSE EARLY	24/228	8.61006e-05	0.00215252	LumB	G0/G1	CTD	0.256697	0.0435022	0.403896	0.0366062
Acetaminophen	D000082	FOS	FOS_(+)	ESTROGEN RESPONSE EARLY	24/228	8.61006e-05	0.00215252	LumB	G0/G1	CTD	0.256697	0.0435022	0.403896	0.0366062
Acetylcysteine	D000111	FOS	FOS_(+)	ESTROGEN RESPONSE EARLY	24/228	8.61006e-05	0.00215252	LumB	G0/G1	CTD	0.256697	0.0435022	0.403896	0.0366062
1-(5-Isoquinolinesulfonyl)-2-Methylpiperazine	D019307	FOS	FOS_(+)	HYPOXIA	23/228	0.000215509	0.00359182	LumB	G0/G1	CTD	0.256697	0.0435022	0.403896	0.0366062
1-Butanol	D020001	FOS	FOS_(+)	HYPOXIA	23/228	0.000215509	0.00359182	LumB	G0/G1	CTD	0.256697	0.0435022	0.403896	0.0366062
1-Methyl-4-phenylpyridinium	D015655	FOS	FOS_(+)	HYPOXIA	23/228	0.000215509	0.00359182	LumB	G0/G1	CTD	0.256697	0.0435022	0.403896	0.0366062
Acebutolol	D000070	FOS	FOS_(+)	HYPOXIA	23/228	0.000215509	0.00359182	LumB	G0/G1	CTD	0.256697	0.0435022	0.403896	0.0366062
Acetaldehyde	D000079	FOS	FOS_(+)	HYPOXIA	23/228	0.000215509	0.00359182	LumB	G0/G1	CTD	0.256697	0.0435022	0.403896	0.0366062
Acetaminophen	D000082	FOS	FOS_(+)	HYPOXIA	23/228	0.000215509	0.00359182	LumB	G0/G1	CTD	0.256697	0.0435022	0.403896	0.0366062
Acetylcysteine	D000111	FOS	FOS_(+)	HYPOXIA	23/228	0.000215509	0.00359182	LumB	G0/G1	CTD	0.256697	0.0435022	0.403896	0.0366062
1-(5-Isoquinolinesulfonyl)-2-Methylpiperazine	D019307	FOS	FOS_(+)	ESTROGEN RESPONSE LATE	22/228	0.000599065	0.00748561	LumB	G0/G1	CTD	0.256697	0.0435022	0.403896	0.0366062
1-Butanol	D020001	FOS	FOS_(+)	ESTROGEN RESPONSE LATE	22/228	0.000599065	0.00748561	LumB	G0/G1	CTD	0.256697	0.0435022	0.403896	0.0366062
1-Methyl-4-phenylpyridinium	D015655	FOS	FOS_(+)	ESTROGEN RESPONSE LATE	22/228	0.000599065	0.00748561	LumB	G0/G1	CTD	0.256697	0.0435022	0.403896	0.0366062
Acebutolol	D000070	FOS	FOS_(+)	ESTROGEN RESPONSE LATE	22/228	0.000599065	0.00748561	LumB	G0/G1	CTD	0.256697	0.0435022	0.403896	0.0366062
Acetaldehyde	D000079	FOS	FOS_(+)	ESTROGEN RESPONSE LATE	22/228	0.000599065	0.00748561	LumB	G0/G1	CTD	0.256697	0.0435022	0.403896	0.0366062
Acetaminophen	D000082	FOS	FOS_(+)	ESTROGEN RESPONSE LATE	22/228	0.000599065	0.00748561	LumB	G0/G1	CTD	0.256697	0.0435022	0.403896	0.0366062
Acetylcysteine	D000111	FOS	FOS_(+)	ESTROGEN RESPONSE LATE	22/228	0.000599065	0.00748561	LumB	G0/G1	CTD	0.256697	0.0435022	0.403896	0.0366062
1-(5-Isoquinolinesulfonyl)-2-Methylpiperazine	D019307	FOS	FOS_(+)	APOPTOSIS	19/228	0.000748561	0.00748561	LumB	G0/G1	CTD	0.256697	0.0435022	0.403896	0.0366062
1-Butanol	D020001	FOS	FOS_(+)	APOPTOSIS	19/228	0.000748561	0.00748561	LumB	G0/G1	CTD	0.256697	0.0435022	0.403896	0.0366062
1-Methyl-4-phenylpyridinium	D015655	FOS	FOS_(+)	APOPTOSIS	19/228	0.000748561	0.00748561	LumB	G0/G1	CTD	0.256697	0.0435022	0.403896	0.0366062
Acebutolol	D000070	FOS	FOS_(+)	APOPTOSIS	19/228	0.000748561	0.00748561	LumB	G0/G1	CTD	0.256697	0.0435022	0.403896	0.0366062
Acetaldehyde	D000079	FOS	FOS_(+)	APOPTOSIS	19/228	0.000748561	0.00748561	LumB	G0/G1	CTD	0.256697	0.0435022	0.403896	0.0366062
Acetaminophen	D000082	FOS	FOS_(+)	APOPTOSIS	19/228	0.000748561	0.00748561	LumB	G0/G1	CTD	0.256697	0.0435022	0.403896	0.0366062
Acetylcysteine	D000111	FOS	FOS_(+)	APOPTOSIS	19/228	0.000748561	0.00748561	LumB	G0/G1	CTD	0.256697	0.0435022	0.403896	0.0366062
1-(5-Isoquinolinesulfonyl)-2-Methylpiperazine	D019307	JUN	JUN_(+)	TNFA SIGNALING VIA NFKB	39/220	8.11492e-14	3.97631e-12	LumB	G0/G1	CTD	0.256681	0.0392456	0.382503	0.0383047
1-Methyl-4-phenylpyridinium	D015655	JUN	JUN_(+)	TNFA SIGNALING VIA NFKB	39/220	8.11492e-14	3.97631e-12	LumB	G0/G1	CTD	0.256681	0.0392456	0.382503	0.0383047
Acetaldehyde	D000079	JUN	JUN_(+)	TNFA SIGNALING VIA NFKB	39/220	8.11492e-14	3.97631e-12	LumB	G0/G1	CTD	0.256681	0.0392456	0.382503	0.0383047
Acetaminophen	D000082	JUN	JUN_(+)	TNFA SIGNALING VIA NFKB	39/220	8.11492e-14	3.97631e-12	LumB	G0/G1	CTD	0.256681	0.0392456	0.382503	0.0383047
Acetylcysteine	D000111	JUN	JUN_(+)	TNFA SIGNALING VIA NFKB	39/220	8.11492e-14	3.97631e-12	LumB	G0/G1	CTD	0.256681	0.0392456	0.382503	0.0383047
1-(5-Isoquinolinesulfonyl)-2-Methylpiperazine	D019307	JUN	JUN_(+)	TNFA SIGNALING VIA NFKB	39/220	8.11492e-14	3.97631e-12	Her2	G0/G1	CTD	0.252221	0.036561	0.292331	0.03407
1-Methyl-4-phenylpyridinium	D015655	JUN	JUN_(+)	TNFA SIGNALING VIA NFKB	39/220	8.11492e-14	3.97631e-12	Her2	G0/G1	CTD	0.252221	0.036561	0.292331	0.03407
Acetaldehyde	D000079	JUN	JUN_(+)	TNFA SIGNALING VIA NFKB	39/220	8.11492e-14	3.97631e-12	Her2	G0/G1	CTD	0.252221	0.036561	0.292331	0.03407
Acetaminophen	D000082	JUN	JUN_(+)	TNFA SIGNALING VIA NFKB	39/220	8.11492e-14	3.97631e-12	Her2	G0/G1	CTD	0.252221	0.036561	0.292331	0.03407
Acetylcysteine	D000111	JUN	JUN_(+)	TNFA SIGNALING VIA NFKB	39/220	8.11492e-14	3.97631e-12	Her2	G0/G1	CTD	0.252221	0.036561	0.292331	0.03407
1-(5-Isoquinolinesulfonyl)-2-Methylpiperazine	D019307	FOS	FOS_(+)	TNFA SIGNALING VIA NFKB	25/78	2.37433e-15	1.02096e-13	LumB	S	CTD	0.23794	0.0577333	0.403439	0.0416216
1-Butanol	D020001	FOS	FOS_(+)	TNFA SIGNALING VIA NFKB	25/78	2.37433e-15	1.02096e-13	LumB	S	CTD	0.23794	0.0577333	0.403439	0.0416216
1-Methyl-4-phenylpyridinium	D015655	FOS	FOS_(+)	TNFA SIGNALING VIA NFKB	25/78	2.37433e-15	1.02096e-13	LumB	S	CTD	0.23794	0.0577333	0.403439	0.0416216
Acebutolol	D000070	FOS	FOS_(+)	TNFA SIGNALING VIA NFKB	25/78	2.37433e-15	1.02096e-13	LumB	S	CTD	0.23794	0.0577333	0.403439	0.0416216
Acetaldehyde	D000079	FOS	FOS_(+)	TNFA SIGNALING VIA NFKB	25/78	2.37433e-15	1.02096e-13	LumB	S	CTD	0.23794	0.0577333	0.403439	0.0416216
Acetaminophen	D000082	FOS	FOS_(+)	TNFA SIGNALING VIA NFKB	25/78	2.37433e-15	1.02096e-13	LumB	S	CTD	0.23794	0.0577333	0.403439	0.0416216
Acetylcysteine	D000111	FOS	FOS_(+)	TNFA SIGNALING VIA NFKB	25/78	2.37433e-15	1.02096e-13	LumB	S	CTD	0.23794	0.0577333	0.403439	0.0416216
1-(5-Isoquinolinesulfonyl)-2-Methylpiperazine	D019307	FOS	FOS_(+)	P53 PATHWAY	14/78	7.97332e-06	0.000171426	LumB	S	CTD	0.23794	0.0577333	0.403439	0.0416216
1-Butanol	D020001	FOS	FOS_(+)	P53 PATHWAY	14/78	7.97332e-06	0.000171426	LumB	S	CTD	0.23794	0.0577333	0.403439	0.0416216
1-Methyl-4-phenylpyridinium	D015655	FOS	FOS_(+)	P53 PATHWAY	14/78	7.97332e-06	0.000171426	LumB	S	CTD	0.23794	0.0577333	0.403439	0.0416216
Acebutolol	D000070	FOS	FOS_(+)	P53 PATHWAY	14/78	7.97332e-06	0.000171426	LumB	S	CTD	0.23794	0.0577333	0.403439	0.0416216
Acetaldehyde	D000079	FOS	FOS_(+)	P53 PATHWAY	14/78	7.97332e-06	0.000171426	LumB	S	CTD	0.23794	0.0577333	0.403439	0.0416216
Acetaminophen	D000082	FOS	FOS_(+)	P53 PATHWAY	14/78	7.97332e-06	0.000171426	LumB	S	CTD	0.23794	0.0577333	0.403439	0.0416216
Acetylcysteine	D000111	FOS	FOS_(+)	P53 PATHWAY	14/78	7.97332e-06	0.000171426	LumB	S	CTD	0.23794	0.0577333	0.403439	0.0416216
1-(5-Isoquinolinesulfonyl)-2-Methylpiperazine	D019307	FOS	FOS_(+)	HYPOXIA	11/78	0.000696723	0.00748977	LumB	S	CTD	0.23794	0.0577333	0.403439	0.0416216
1-Butanol	D020001	FOS	FOS_(+)	HYPOXIA	11/78	0.000696723	0.00748977	LumB	S	CTD	0.23794	0.0577333	0.403439	0.0416216
1-Methyl-4-phenylpyridinium	D015655	FOS	FOS_(+)	HYPOXIA	11/78	0.000696723	0.00748977	LumB	S	CTD	0.23794	0.0577333	0.403439	0.0416216
Acebutolol	D000070	FOS	FOS_(+)	HYPOXIA	11/78	0.000696723	0.00748977	LumB	S	CTD	0.23794	0.0577333	0.403439	0.0416216
Acetaldehyde	D000079	FOS	FOS_(+)	HYPOXIA	11/78	0.000696723	0.00748977	LumB	S	CTD	0.23794	0.0577333	0.403439	0.0416216
Acetaminophen	D000082	FOS	FOS_(+)	HYPOXIA	11/78	0.000696723	0.00748977	LumB	S	CTD	0.23794	0.0577333	0.403439	0.0416216
Acetylcysteine	D000111	FOS	FOS_(+)	HYPOXIA	11/78	0.000696723	0.00748977	LumB	S	CTD	0.23794	0.0577333	0.403439	0.0416216
1-(5-Isoquinolinesulfonyl)-2-Methylpiperazine	D019307	JUN	JUN_(+)	TNFA SIGNALING VIA NFKB	50/285	1.67175e-17	8.19156e-16	LumB	S	CTD	0.254549	0.0386676	0.4033	0.0381542
1-Methyl-4-phenylpyridinium	D015655	JUN	JUN_(+)	TNFA SIGNALING VIA NFKB	50/285	1.67175e-17	8.19156e-16	LumB	S	CTD	0.254549	0.0386676	0.4033	0.0381542
Acetaldehyde	D000079	JUN	JUN_(+)	TNFA SIGNALING VIA NFKB	50/285	1.67175e-17	8.19156e-16	LumB	S	CTD	0.254549	0.0386676	0.4033	0.0381542
Acetaminophen	D000082	JUN	JUN_(+)	TNFA SIGNALING VIA NFKB	50/285	1.67175e-17	8.19156e-16	LumB	S	CTD	0.254549	0.0386676	0.4033	0.0381542
Acetylcysteine	D000111	JUN	JUN_(+)	TNFA SIGNALING VIA NFKB	50/285	1.67175e-17	8.19156e-16	LumB	S	CTD	0.254549	0.0386676	0.4033	0.0381542
1-(5-Isoquinolinesulfonyl)-2-Methylpiperazine	D019307	JUN	JUN_(+)	HYPOXIA	29/285	2.53639e-05	0.000414278	LumB	S	CTD	0.254549	0.0386676	0.4033	0.0381542
1-Methyl-4-phenylpyridinium	D015655	JUN	JUN_(+)	HYPOXIA	29/285	2.53639e-05	0.000414278	LumB	S	CTD	0.254549	0.0386676	0.4033	0.0381542
Acetaldehyde	D000079	JUN	JUN_(+)	HYPOXIA	29/285	2.53639e-05	0.000414278	LumB	S	CTD	0.254549	0.0386676	0.4033	0.0381542
Acetaminophen	D000082	JUN	JUN_(+)	HYPOXIA	29/285	2.53639e-05	0.000414278	LumB	S	CTD	0.254549	0.0386676	0.4033	0.0381542
Acetylcysteine	D000111	JUN	JUN_(+)	HYPOXIA	29/285	2.53639e-05	0.000414278	LumB	S	CTD	0.254549	0.0386676	0.4033	0.0381542
1-(5-Isoquinolinesulfonyl)-2-Methylpiperazine	D019307	JUN	JUN_(+)	P53 PATHWAY	29/285	2.53639e-05	0.000414278	LumB	S	CTD	0.254549	0.0386676	0.4033	0.0381542
1-Methyl-4-phenylpyridinium	D015655	JUN	JUN_(+)	P53 PATHWAY	29/285	2.53639e-05	0.000414278	LumB	S	CTD	0.254549	0.0386676	0.4033	0.0381542
Acetaldehyde	D000079	JUN	JUN_(+)	P53 PATHWAY	29/285	2.53639e-05	0.000414278	LumB	S	CTD	0.254549	0.0386676	0.4033	0.0381542
Acetaminophen	D000082	JUN	JUN_(+)	P53 PATHWAY	29/285	2.53639e-05	0.000414278	LumB	S	CTD	0.254549	0.0386676	0.4033	0.0381542
Acetylcysteine	D000111	JUN	JUN_(+)	P53 PATHWAY	29/285	2.53639e-05	0.000414278	LumB	S	CTD	0.254549	0.0386676	0.4033	0.0381542
1-(5-Isoquinolinesulfonyl)-2-Methylpiperazine	D019307	JUN	JUN_(+)	APOPTOSIS	23/285	0.000321506	0.00393844	LumB	S	CTD	0.254549	0.0386676	0.4033	0.0381542
1-Methyl-4-phenylpyridinium	D015655	JUN	JUN_(+)	APOPTOSIS	23/285	0.000321506	0.00393844	LumB	S	CTD	0.254549	0.0386676	0.4033	0.0381542
Acetaldehyde	D000079	JUN	JUN_(+)	APOPTOSIS	23/285	0.000321506	0.00393844	LumB	S	CTD	0.254549	0.0386676	0.4033	0.0381542
Acetaminophen	D000082	JUN	JUN_(+)	APOPTOSIS	23/285	0.000321506	0.00393844	LumB	S	CTD	0.254549	0.0386676	0.4033	0.0381542
Acetylcysteine	D000111	JUN	JUN_(+)	APOPTOSIS	23/285	0.000321506	0.00393844	LumB	S	CTD	0.254549	0.0386676	0.4033	0.0381542
1-(5-Isoquinolinesulfonyl)-2-Methylpiperazine	D019307	FOS	FOS_(+)	TNFA SIGNALING VIA NFKB	47/192	8.25009e-23	3.87754e-21	LumB	G2M	CTD	0.214637	0.0515361	0.373931	0.0456163
1-Butanol	D020001	FOS	FOS_(+)	TNFA SIGNALING VIA NFKB	47/192	8.25009e-23	3.87754e-21	LumB	G2M	CTD	0.214637	0.0515361	0.373931	0.0456163
1-Methyl-4-phenylpyridinium	D015655	FOS	FOS_(+)	TNFA SIGNALING VIA NFKB	47/192	8.25009e-23	3.87754e-21	LumB	G2M	CTD	0.214637	0.0515361	0.373931	0.0456163
Acebutolol	D000070	FOS	FOS_(+)	TNFA SIGNALING VIA NFKB	47/192	8.25009e-23	3.87754e-21	LumB	G2M	CTD	0.214637	0.0515361	0.373931	0.0456163
Acetaldehyde	D000079	FOS	FOS_(+)	TNFA SIGNALING VIA NFKB	47/192	8.25009e-23	3.87754e-21	LumB	G2M	CTD	0.214637	0.0515361	0.373931	0.0456163
Acetaminophen	D000082	FOS	FOS_(+)	TNFA SIGNALING VIA NFKB	47/192	8.25009e-23	3.87754e-21	LumB	G2M	CTD	0.214637	0.0515361	0.373931	0.0456163
Acetylcysteine	D000111	FOS	FOS_(+)	TNFA SIGNALING VIA NFKB	47/192	8.25009e-23	3.87754e-21	LumB	G2M	CTD	0.214637	0.0515361	0.373931	0.0456163
1-(5-Isoquinolinesulfonyl)-2-Methylpiperazine	D019307	FOS	FOS_(+)	APOPTOSIS	18/192	0.000248537	0.00389375	LumB	G2M	CTD	0.214637	0.0515361	0.373931	0.0456163
1-Butanol	D020001	FOS	FOS_(+)	APOPTOSIS	18/192	0.000248537	0.00389375	LumB	G2M	CTD	0.214637	0.0515361	0.373931	0.0456163
1-Methyl-4-phenylpyridinium	D015655	FOS	FOS_(+)	APOPTOSIS	18/192	0.000248537	0.00389375	LumB	G2M	CTD	0.214637	0.0515361	0.373931	0.0456163
Acebutolol	D000070	FOS	FOS_(+)	APOPTOSIS	18/192	0.000248537	0.00389375	LumB	G2M	CTD	0.214637	0.0515361	0.373931	0.0456163
Acetaldehyde	D000079	FOS	FOS_(+)	APOPTOSIS	18/192	0.000248537	0.00389375	LumB	G2M	CTD	0.214637	0.0515361	0.373931	0.0456163
Acetaminophen	D000082	FOS	FOS_(+)	APOPTOSIS	18/192	0.000248537	0.00389375	LumB	G2M	CTD	0.214637	0.0515361	0.373931	0.0456163
Acetylcysteine	D000111	FOS	FOS_(+)	APOPTOSIS	18/192	0.000248537	0.00389375	LumB	G2M	CTD	0.214637	0.0515361	0.373931	0.0456163
1-(5-Isoquinolinesulfonyl)-2-Methylpiperazine	D019307	FOS	FOS_(+)	TNFA SIGNALING VIA NFKB	27/276	0.000154574	0.00378707	LumA	G0/G1	CTD	0.461139	0.0437383	0.453951	0.0496197
1-Butanol	D020001	FOS	FOS_(+)	TNFA SIGNALING VIA NFKB	27/276	0.000154574	0.00378707	LumA	G0/G1	CTD	0.461139	0.0437383	0.453951	0.0496197
1-Methyl-4-phenylpyridinium	D015655	FOS	FOS_(+)	TNFA SIGNALING VIA NFKB	27/276	0.000154574	0.00378707	LumA	G0/G1	CTD	0.461139	0.0437383	0.453951	0.0496197
Acebutolol	D000070	FOS	FOS_(+)	TNFA SIGNALING VIA NFKB	27/276	0.000154574	0.00378707	LumA	G0/G1	CTD	0.461139	0.0437383	0.453951	0.0496197
Acetaldehyde	D000079	FOS	FOS_(+)	TNFA SIGNALING VIA NFKB	27/276	0.000154574	0.00378707	LumA	G0/G1	CTD	0.461139	0.0437383	0.453951	0.0496197
Acetaminophen	D000082	FOS	FOS_(+)	TNFA SIGNALING VIA NFKB	27/276	0.000154574	0.00378707	LumA	G0/G1	CTD	0.461139	0.0437383	0.453951	0.0496197
Acetylcysteine	D000111	FOS	FOS_(+)	TNFA SIGNALING VIA NFKB	27/276	0.000154574	0.00378707	LumA	G0/G1	CTD	0.461139	0.0437383	0.453951	0.0496197
1-(5-Isoquinolinesulfonyl)-2-Methylpiperazine	D019307	FOS	FOS_(+)	TNFA SIGNALING VIA NFKB	27/276	0.000154574	0.00378707	LumA	S	CTD	0.337892	0.0436053	0.274996	0.0487581
1-Butanol	D020001	FOS	FOS_(+)	TNFA SIGNALING VIA NFKB	27/276	0.000154574	0.00378707	LumA	S	CTD	0.337892	0.0436053	0.274996	0.0487581
1-Methyl-4-phenylpyridinium	D015655	FOS	FOS_(+)	TNFA SIGNALING VIA NFKB	27/276	0.000154574	0.00378707	LumA	S	CTD	0.337892	0.0436053	0.274996	0.0487581
Acebutolol	D000070	FOS	FOS_(+)	TNFA SIGNALING VIA NFKB	27/276	0.000154574	0.00378707	LumA	S	CTD	0.337892	0.0436053	0.274996	0.0487581
Acetaldehyde	D000079	FOS	FOS_(+)	TNFA SIGNALING VIA NFKB	27/276	0.000154574	0.00378707	LumA	S	CTD	0.337892	0.0436053	0.274996	0.0487581
Acetaminophen	D000082	FOS	FOS_(+)	TNFA SIGNALING VIA NFKB	27/276	0.000154574	0.00378707	LumA	S	CTD	0.337892	0.0436053	0.274996	0.0487581
Acetylcysteine	D000111	FOS	FOS_(+)	TNFA SIGNALING VIA NFKB	27/276	0.000154574	0.00378707	LumA	S	CTD	0.337892	0.0436053	0.274996	0.0487581
1-(5-Isoquinolinesulfonyl)-2-Methylpiperazine	D019307	JUN	JUN_(+)	TNFA SIGNALING VIA NFKB	17/36	4.74838e-14	1.472e-12	LumA	G0/G1	CTD	0.449375	0.117018	0.461395	0.0481843
1-Methyl-4-phenylpyridinium	D015655	JUN	JUN_(+)	TNFA SIGNALING VIA NFKB	17/36	4.74838e-14	1.472e-12	LumA	G0/G1	CTD	0.449375	0.117018	0.461395	0.0481843
Acetaldehyde	D000079	JUN	JUN_(+)	TNFA SIGNALING VIA NFKB	17/36	4.74838e-14	1.472e-12	LumA	G0/G1	CTD	0.449375	0.117018	0.461395	0.0481843
Acetaminophen	D000082	JUN	JUN_(+)	TNFA SIGNALING VIA NFKB	17/36	4.74838e-14	1.472e-12	LumA	G0/G1	CTD	0.449375	0.117018	0.461395	0.0481843
Acetylcysteine	D000111	JUN	JUN_(+)	TNFA SIGNALING VIA NFKB	17/36	4.74838e-14	1.472e-12	LumA	G0/G1	CTD	0.449375	0.117018	0.461395	0.0481843
1-(5-Isoquinolinesulfonyl)-2-Methylpiperazine	D019307	JUN	JUN_(+)	TNFA SIGNALING VIA NFKB	17/36	4.74838e-14	1.472e-12	LumA	S	CTD	0.325918	0.114828	0.27986	0.047377
1-Methyl-4-phenylpyridinium	D015655	JUN	JUN_(+)	TNFA SIGNALING VIA NFKB	17/36	4.74838e-14	1.472e-12	LumA	S	CTD	0.325918	0.114828	0.27986	0.047377
Acetaldehyde	D000079	JUN	JUN_(+)	TNFA SIGNALING VIA NFKB	17/36	4.74838e-14	1.472e-12	LumA	S	CTD	0.325918	0.114828	0.27986	0.047377
Acetaminophen	D000082	JUN	JUN_(+)	TNFA SIGNALING VIA NFKB	17/36	4.74838e-14	1.472e-12	LumA	S	CTD	0.325918	0.114828	0.27986	0.047377
Acetylcysteine	D000111	JUN	JUN_(+)	TNFA SIGNALING VIA NFKB	17/36	4.74838e-14	1.472e-12	LumA	S	CTD	0.325918	0.114828	0.27986	0.047377
1-(5-Isoquinolinesulfonyl)-2-Methylpiperazine	D019307	JUN	JUN_(+)	HYPOXIA	10/36	2.72627e-06	4.22572e-05	LumA	G0/G1	CTD	0.449375	0.117018	0.461395	0.0481843
1-Methyl-4-phenylpyridinium	D015655	JUN	JUN_(+)	HYPOXIA	10/36	2.72627e-06	4.22572e-05	LumA	G0/G1	CTD	0.449375	0.117018	0.461395	0.0481843
Acetaldehyde	D000079	JUN	JUN_(+)	HYPOXIA	10/36	2.72627e-06	4.22572e-05	LumA	G0/G1	CTD	0.449375	0.117018	0.461395	0.0481843
Acetaminophen	D000082	JUN	JUN_(+)	HYPOXIA	10/36	2.72627e-06	4.22572e-05	LumA	G0/G1	CTD	0.449375	0.117018	0.461395	0.0481843
Acetylcysteine	D000111	JUN	JUN_(+)	HYPOXIA	10/36	2.72627e-06	4.22572e-05	LumA	G0/G1	CTD	0.449375	0.117018	0.461395	0.0481843
1-(5-Isoquinolinesulfonyl)-2-Methylpiperazine	D019307	JUN	JUN_(+)	HYPOXIA	10/36	2.72627e-06	4.22572e-05	LumA	S	CTD	0.325918	0.114828	0.27986	0.047377
1-Methyl-4-phenylpyridinium	D015655	JUN	JUN_(+)	HYPOXIA	10/36	2.72627e-06	4.22572e-05	LumA	S	CTD	0.325918	0.114828	0.27986	0.047377
Acetaldehyde	D000079	JUN	JUN_(+)	HYPOXIA	10/36	2.72627e-06	4.22572e-05	LumA	S	CTD	0.325918	0.114828	0.27986	0.047377
Acetaminophen	D000082	JUN	JUN_(+)	HYPOXIA	10/36	2.72627e-06	4.22572e-05	LumA	S	CTD	0.325918	0.114828	0.27986	0.047377
Acetylcysteine	D000111	JUN	JUN_(+)	HYPOXIA	10/36	2.72627e-06	4.22572e-05	LumA	S	CTD	0.325918	0.114828	0.27986	0.047377
1-(5-Isoquinolinesulfonyl)-2-Methylpiperazine	D019307	FOS	FOS_(+)	TNFA SIGNALING VIA NFKB	38/172	8.56471e-17	4.02541e-15	LumB	G0/G1	CTD	0.47901	0.0464881	0.453863	0.0354889
1-Butanol	D020001	FOS	FOS_(+)	TNFA SIGNALING VIA NFKB	38/172	8.56471e-17	4.02541e-15	LumB	G0/G1	CTD	0.47901	0.0464881	0.453863	0.0354889
1-Methyl-4-phenylpyridinium	D015655	FOS	FOS_(+)	TNFA SIGNALING VIA NFKB	38/172	8.56471e-17	4.02541e-15	LumB	G0/G1	CTD	0.47901	0.0464881	0.453863	0.0354889
Acebutolol	D000070	FOS	FOS_(+)	TNFA SIGNALING VIA NFKB	38/172	8.56471e-17	4.02541e-15	LumB	G0/G1	CTD	0.47901	0.0464881	0.453863	0.0354889
Acetaldehyde	D000079	FOS	FOS_(+)	TNFA SIGNALING VIA NFKB	38/172	8.56471e-17	4.02541e-15	LumB	G0/G1	CTD	0.47901	0.0464881	0.453863	0.0354889
Acetaminophen	D000082	FOS	FOS_(+)	TNFA SIGNALING VIA NFKB	38/172	8.56471e-17	4.02541e-15	LumB	G0/G1	CTD	0.47901	0.0464881	0.453863	0.0354889
Acetylcysteine	D000111	FOS	FOS_(+)	TNFA SIGNALING VIA NFKB	38/172	8.56471e-17	4.02541e-15	LumB	G0/G1	CTD	0.47901	0.0464881	0.453863	0.0354889
1-(5-Isoquinolinesulfonyl)-2-Methylpiperazine	D019307	FOS	FOS_(+)	TNFA SIGNALING VIA NFKB	38/172	8.56471e-17	4.02541e-15	LumB	S	CTD	0.290517	0.0466159	0.27413	0.0345589
1-Butanol	D020001	FOS	FOS_(+)	TNFA SIGNALING VIA NFKB	38/172	8.56471e-17	4.02541e-15	LumB	S	CTD	0.290517	0.0466159	0.27413	0.0345589
1-Methyl-4-phenylpyridinium	D015655	FOS	FOS_(+)	TNFA SIGNALING VIA NFKB	38/172	8.56471e-17	4.02541e-15	LumB	S	CTD	0.290517	0.0466159	0.27413	0.0345589
Acebutolol	D000070	FOS	FOS_(+)	TNFA SIGNALING VIA NFKB	38/172	8.56471e-17	4.02541e-15	LumB	S	CTD	0.290517	0.0466159	0.27413	0.0345589
Acetaldehyde	D000079	FOS	FOS_(+)	TNFA SIGNALING VIA NFKB	38/172	8.56471e-17	4.02541e-15	LumB	S	CTD	0.290517	0.0466159	0.27413	0.0345589
Acetaminophen	D000082	FOS	FOS_(+)	TNFA SIGNALING VIA NFKB	38/172	8.56471e-17	4.02541e-15	LumB	S	CTD	0.290517	0.0466159	0.27413	0.0345589
Acetylcysteine	D000111	FOS	FOS_(+)	TNFA SIGNALING VIA NFKB	38/172	8.56471e-17	4.02541e-15	LumB	S	CTD	0.290517	0.0466159	0.27413	0.0345589
1-(5-Isoquinolinesulfonyl)-2-Methylpiperazine	D019307	FOS	FOS_(+)	HYPOXIA	23/172	2.13034e-06	5.00629e-05	LumB	G0/G1	CTD	0.47901	0.0464881	0.453863	0.0354889
1-Butanol	D020001	FOS	FOS_(+)	HYPOXIA	23/172	2.13034e-06	5.00629e-05	LumB	G0/G1	CTD	0.47901	0.0464881	0.453863	0.0354889
1-Methyl-4-phenylpyridinium	D015655	FOS	FOS_(+)	HYPOXIA	23/172	2.13034e-06	5.00629e-05	LumB	G0/G1	CTD	0.47901	0.0464881	0.453863	0.0354889
Acebutolol	D000070	FOS	FOS_(+)	HYPOXIA	23/172	2.13034e-06	5.00629e-05	LumB	G0/G1	CTD	0.47901	0.0464881	0.453863	0.0354889
Acetaldehyde	D000079	FOS	FOS_(+)	HYPOXIA	23/172	2.13034e-06	5.00629e-05	LumB	G0/G1	CTD	0.47901	0.0464881	0.453863	0.0354889
Acetaminophen	D000082	FOS	FOS_(+)	HYPOXIA	23/172	2.13034e-06	5.00629e-05	LumB	G0/G1	CTD	0.47901	0.0464881	0.453863	0.0354889
Acetylcysteine	D000111	FOS	FOS_(+)	HYPOXIA	23/172	2.13034e-06	5.00629e-05	LumB	G0/G1	CTD	0.47901	0.0464881	0.453863	0.0354889
1-(5-Isoquinolinesulfonyl)-2-Methylpiperazine	D019307	FOS	FOS_(+)	HYPOXIA	23/172	2.13034e-06	5.00629e-05	LumB	S	CTD	0.290517	0.0466159	0.27413	0.0345589
1-Butanol	D020001	FOS	FOS_(+)	HYPOXIA	23/172	2.13034e-06	5.00629e-05	LumB	S	CTD	0.290517	0.0466159	0.27413	0.0345589
1-Methyl-4-phenylpyridinium	D015655	FOS	FOS_(+)	HYPOXIA	23/172	2.13034e-06	5.00629e-05	LumB	S	CTD	0.290517	0.0466159	0.27413	0.0345589
Acebutolol	D000070	FOS	FOS_(+)	HYPOXIA	23/172	2.13034e-06	5.00629e-05	LumB	S	CTD	0.290517	0.0466159	0.27413	0.0345589
Acetaldehyde	D000079	FOS	FOS_(+)	HYPOXIA	23/172	2.13034e-06	5.00629e-05	LumB	S	CTD	0.290517	0.0466159	0.27413	0.0345589
Acetaminophen	D000082	FOS	FOS_(+)	HYPOXIA	23/172	2.13034e-06	5.00629e-05	LumB	S	CTD	0.290517	0.0466159	0.27413	0.0345589
Acetylcysteine	D000111	FOS	FOS_(+)	HYPOXIA	23/172	2.13034e-06	5.00629e-05	LumB	S	CTD	0.290517	0.0466159	0.27413	0.0345589
1-(5-Isoquinolinesulfonyl)-2-Methylpiperazine	D019307	JUN	JUN_(+)	TNFA SIGNALING VIA NFKB	40/164	2.50042e-19	1.2002e-17	LumB	G0/G1	CTD	0.478053	0.048083	0.449232	0.184168
1-Methyl-4-phenylpyridinium	D015655	JUN	JUN_(+)	TNFA SIGNALING VIA NFKB	40/164	2.50042e-19	1.2002e-17	LumB	G0/G1	CTD	0.478053	0.048083	0.449232	0.184168
Acetaldehyde	D000079	JUN	JUN_(+)	TNFA SIGNALING VIA NFKB	40/164	2.50042e-19	1.2002e-17	LumB	G0/G1	CTD	0.478053	0.048083	0.449232	0.184168
Acetaminophen	D000082	JUN	JUN_(+)	TNFA SIGNALING VIA NFKB	40/164	2.50042e-19	1.2002e-17	LumB	G0/G1	CTD	0.478053	0.048083	0.449232	0.184168
Acetylcysteine	D000111	JUN	JUN_(+)	TNFA SIGNALING VIA NFKB	40/164	2.50042e-19	1.2002e-17	LumB	G0/G1	CTD	0.478053	0.048083	0.449232	0.184168
1-(5-Isoquinolinesulfonyl)-2-Methylpiperazine	D019307	JUN	JUN_(+)	TNFA SIGNALING VIA NFKB	40/164	2.50042e-19	1.2002e-17	LumB	S	CTD	0.288547	0.0478931	0.277448	0.183173
1-Methyl-4-phenylpyridinium	D015655	JUN	JUN_(+)	TNFA SIGNALING VIA NFKB	40/164	2.50042e-19	1.2002e-17	LumB	S	CTD	0.288547	0.0478931	0.277448	0.183173
Acetaldehyde	D000079	JUN	JUN_(+)	TNFA SIGNALING VIA NFKB	40/164	2.50042e-19	1.2002e-17	LumB	S	CTD	0.288547	0.0478931	0.277448	0.183173
Acetaminophen	D000082	JUN	JUN_(+)	TNFA SIGNALING VIA NFKB	40/164	2.50042e-19	1.2002e-17	LumB	S	CTD	0.288547	0.0478931	0.277448	0.183173
Acetylcysteine	D000111	JUN	JUN_(+)	TNFA SIGNALING VIA NFKB	40/164	2.50042e-19	1.2002e-17	LumB	S	CTD	0.288547	0.0478931	0.277448	0.183173
1-(5-Isoquinolinesulfonyl)-2-Methylpiperazine	D019307	JUN	JUN_(+)	P53 PATHWAY	19/164	0.000130691	0.00209106	LumB	G0/G1	CTD	0.478053	0.048083	0.449232	0.184168
1-Methyl-4-phenylpyridinium	D015655	JUN	JUN_(+)	P53 PATHWAY	19/164	0.000130691	0.00209106	LumB	G0/G1	CTD	0.478053	0.048083	0.449232	0.184168
Acetaldehyde	D000079	JUN	JUN_(+)	P53 PATHWAY	19/164	0.000130691	0.00209106	LumB	G0/G1	CTD	0.478053	0.048083	0.449232	0.184168
Acetaminophen	D000082	JUN	JUN_(+)	P53 PATHWAY	19/164	0.000130691	0.00209106	LumB	G0/G1	CTD	0.478053	0.048083	0.449232	0.184168
Acetylcysteine	D000111	JUN	JUN_(+)	P53 PATHWAY	19/164	0.000130691	0.00209106	LumB	G0/G1	CTD	0.478053	0.048083	0.449232	0.184168
1-(5-Isoquinolinesulfonyl)-2-Methylpiperazine	D019307	JUN	JUN_(+)	P53 PATHWAY	19/164	0.000130691	0.00209106	LumB	S	CTD	0.288547	0.0478931	0.277448	0.183173
1-Methyl-4-phenylpyridinium	D015655	JUN	JUN_(+)	P53 PATHWAY	19/164	0.000130691	0.00209106	LumB	S	CTD	0.288547	0.0478931	0.277448	0.183173
Acetaldehyde	D000079	JUN	JUN_(+)	P53 PATHWAY	19/164	0.000130691	0.00209106	LumB	S	CTD	0.288547	0.0478931	0.277448	0.183173
Acetaminophen	D000082	JUN	JUN_(+)	P53 PATHWAY	19/164	0.000130691	0.00209106	LumB	S	CTD	0.288547	0.0478931	0.277448	0.183173
Acetylcysteine	D000111	JUN	JUN_(+)	P53 PATHWAY	19/164	0.000130691	0.00209106	LumB	S	CTD	0.288547	0.0478931	0.277448	0.183173
1-(5-Isoquinolinesulfonyl)-2-Methylpiperazine	D019307	JUN	JUN_(+)	UV RESPONSE UP	16/164	0.000265277	0.00318333	LumB	G0/G1	CTD	0.478053	0.048083	0.449232	0.184168
1-Methyl-4-phenylpyridinium	D015655	JUN	JUN_(+)	UV RESPONSE UP	16/164	0.000265277	0.00318333	LumB	G0/G1	CTD	0.478053	0.048083	0.449232	0.184168
Acetaldehyde	D000079	JUN	JUN_(+)	UV RESPONSE UP	16/164	0.000265277	0.00318333	LumB	G0/G1	CTD	0.478053	0.048083	0.449232	0.184168
Acetaminophen	D000082	JUN	JUN_(+)	UV RESPONSE UP	16/164	0.000265277	0.00318333	LumB	G0/G1	CTD	0.478053	0.048083	0.449232	0.184168
Acetylcysteine	D000111	JUN	JUN_(+)	UV RESPONSE UP	16/164	0.000265277	0.00318333	LumB	G0/G1	CTD	0.478053	0.048083	0.449232	0.184168
1-(5-Isoquinolinesulfonyl)-2-Methylpiperazine	D019307	JUN	JUN_(+)	UV RESPONSE UP	16/164	0.000265277	0.00318333	LumB	S	CTD	0.288547	0.0478931	0.277448	0.183173
1-Methyl-4-phenylpyridinium	D015655	JUN	JUN_(+)	UV RESPONSE UP	16/164	0.000265277	0.00318333	LumB	S	CTD	0.288547	0.0478931	0.277448	0.183173
Acetaldehyde	D000079	JUN	JUN_(+)	UV RESPONSE UP	16/164	0.000265277	0.00318333	LumB	S	CTD	0.288547	0.0478931	0.277448	0.183173
Acetaminophen	D000082	JUN	JUN_(+)	UV RESPONSE UP	16/164	0.000265277	0.00318333	LumB	S	CTD	0.288547	0.0478931	0.277448	0.183173
Acetylcysteine	D000111	JUN	JUN_(+)	UV RESPONSE UP	16/164	0.000265277	0.00318333	LumB	S	CTD	0.288547	0.0478931	0.277448	0.183173
1-(5-Isoquinolinesulfonyl)-2-Methylpiperazine	D019307	FOS	FOS_(+)	TNFA SIGNALING VIA NFKB	61/396	1.53149e-18	7.65747e-17	Her2	G0/G1	CTD	0.463118	0.0439561	0.475606	0.0415129
1-Butanol	D020001	FOS	FOS_(+)	TNFA SIGNALING VIA NFKB	61/396	1.53149e-18	7.65747e-17	Her2	G0/G1	CTD	0.463118	0.0439561	0.475606	0.0415129
1-Methyl-4-phenylpyridinium	D015655	FOS	FOS_(+)	TNFA SIGNALING VIA NFKB	61/396	1.53149e-18	7.65747e-17	Her2	G0/G1	CTD	0.463118	0.0439561	0.475606	0.0415129
Acebutolol	D000070	FOS	FOS_(+)	TNFA SIGNALING VIA NFKB	61/396	1.53149e-18	7.65747e-17	Her2	G0/G1	CTD	0.463118	0.0439561	0.475606	0.0415129
Acetaldehyde	D000079	FOS	FOS_(+)	TNFA SIGNALING VIA NFKB	61/396	1.53149e-18	7.65747e-17	Her2	G0/G1	CTD	0.463118	0.0439561	0.475606	0.0415129
Acetaminophen	D000082	FOS	FOS_(+)	TNFA SIGNALING VIA NFKB	61/396	1.53149e-18	7.65747e-17	Her2	G0/G1	CTD	0.463118	0.0439561	0.475606	0.0415129
Acetylcysteine	D000111	FOS	FOS_(+)	TNFA SIGNALING VIA NFKB	61/396	1.53149e-18	7.65747e-17	Her2	G0/G1	CTD	0.463118	0.0439561	0.475606	0.0415129
1-(5-Isoquinolinesulfonyl)-2-Methylpiperazine	D019307	FOS	FOS_(+)	TNFA SIGNALING VIA NFKB	61/396	1.53149e-18	7.65747e-17	Her2	S	CTD	0.28323	0.0406605	0.255159	0.039475
1-Butanol	D020001	FOS	FOS_(+)	TNFA SIGNALING VIA NFKB	61/396	1.53149e-18	7.65747e-17	Her2	S	CTD	0.28323	0.0406605	0.255159	0.039475
1-Methyl-4-phenylpyridinium	D015655	FOS	FOS_(+)	TNFA SIGNALING VIA NFKB	61/396	1.53149e-18	7.65747e-17	Her2	S	CTD	0.28323	0.0406605	0.255159	0.039475
Acebutolol	D000070	FOS	FOS_(+)	TNFA SIGNALING VIA NFKB	61/396	1.53149e-18	7.65747e-17	Her2	S	CTD	0.28323	0.0406605	0.255159	0.039475
Acetaldehyde	D000079	FOS	FOS_(+)	TNFA SIGNALING VIA NFKB	61/396	1.53149e-18	7.65747e-17	Her2	S	CTD	0.28323	0.0406605	0.255159	0.039475
Acetaminophen	D000082	FOS	FOS_(+)	TNFA SIGNALING VIA NFKB	61/396	1.53149e-18	7.65747e-17	Her2	S	CTD	0.28323	0.0406605	0.255159	0.039475
Acetylcysteine	D000111	FOS	FOS_(+)	TNFA SIGNALING VIA NFKB	61/396	1.53149e-18	7.65747e-17	Her2	S	CTD	0.28323	0.0406605	0.255159	0.039475
Acetaminophen	D000082	FOXM1	FOXM1_(+)	E2F TARGETS	34/58	9.32219e-32	2.23733e-30	Her2	G2M	CTD	0.340996	0.0443191	0.308126	0.0395159
Acetaminophen	D000082	FOXM1	FOXM1_(+)	G2M CHECKPOINT	31/58	1.04522e-27	1.25426e-26	Her2	G2M	CTD	0.340996	0.0443191	0.308126	0.0395159
Acetaminophen	D000082	FOXM1	FOXM1_(+)	MITOTIC SPINDLE	19/58	4.2032e-12	3.36256e-11	Her2	G2M	CTD	0.340996	0.0443191	0.308126	0.0395159
1-(5-Isoquinolinesulfonyl)-2-Methylpiperazine	D019307	JUN	JUN_(+)	TNFA SIGNALING VIA NFKB	62/432	2.91239e-17	1.4562e-15	Her2	G0/G1	CTD	0.471338	0.034251	0.4857	0.0379547
1-Methyl-4-phenylpyridinium	D015655	JUN	JUN_(+)	TNFA SIGNALING VIA NFKB	62/432	2.91239e-17	1.4562e-15	Her2	G0/G1	CTD	0.471338	0.034251	0.4857	0.0379547
Acetaldehyde	D000079	JUN	JUN_(+)	TNFA SIGNALING VIA NFKB	62/432	2.91239e-17	1.4562e-15	Her2	G0/G1	CTD	0.471338	0.034251	0.4857	0.0379547
Acetaminophen	D000082	JUN	JUN_(+)	TNFA SIGNALING VIA NFKB	62/432	2.91239e-17	1.4562e-15	Her2	G0/G1	CTD	0.471338	0.034251	0.4857	0.0379547
Acetylcysteine	D000111	JUN	JUN_(+)	TNFA SIGNALING VIA NFKB	62/432	2.91239e-17	1.4562e-15	Her2	G0/G1	CTD	0.471338	0.034251	0.4857	0.0379547
1-(5-Isoquinolinesulfonyl)-2-Methylpiperazine	D019307	JUN	JUN_(+)	P53 PATHWAY	38/432	3.66655e-05	0.000916639	Her2	G0/G1	CTD	0.471338	0.034251	0.4857	0.0379547
1-Methyl-4-phenylpyridinium	D015655	JUN	JUN_(+)	P53 PATHWAY	38/432	3.66655e-05	0.000916639	Her2	G0/G1	CTD	0.471338	0.034251	0.4857	0.0379547
Acetaldehyde	D000079	JUN	JUN_(+)	P53 PATHWAY	38/432	3.66655e-05	0.000916639	Her2	G0/G1	CTD	0.471338	0.034251	0.4857	0.0379547
Acetaminophen	D000082	JUN	JUN_(+)	P53 PATHWAY	38/432	3.66655e-05	0.000916639	Her2	G0/G1	CTD	0.471338	0.034251	0.4857	0.0379547
Acetylcysteine	D000111	JUN	JUN_(+)	P53 PATHWAY	38/432	3.66655e-05	0.000916639	Her2	G0/G1	CTD	0.471338	0.034251	0.4857	0.0379547
1-(5-Isoquinolinesulfonyl)-2-Methylpiperazine	D019307	JUN	JUN_(+)	APOPTOSIS	30/432	0.000532104	0.0066513	Her2	G0/G1	CTD	0.471338	0.034251	0.4857	0.0379547
1-Methyl-4-phenylpyridinium	D015655	JUN	JUN_(+)	APOPTOSIS	30/432	0.000532104	0.0066513	Her2	G0/G1	CTD	0.471338	0.034251	0.4857	0.0379547
Acetaldehyde	D000079	JUN	JUN_(+)	APOPTOSIS	30/432	0.000532104	0.0066513	Her2	G0/G1	CTD	0.471338	0.034251	0.4857	0.0379547
Acetaminophen	D000082	JUN	JUN_(+)	APOPTOSIS	30/432	0.000532104	0.0066513	Her2	G0/G1	CTD	0.471338	0.034251	0.4857	0.0379547
Acetylcysteine	D000111	JUN	JUN_(+)	APOPTOSIS	30/432	0.000532104	0.0066513	Her2	G0/G1	CTD	0.471338	0.034251	0.4857	0.0379547
1-(5-Isoquinolinesulfonyl)-2-Methylpiperazine	D019307	JUN	JUN_(+)	HYPOXIA	33/432	0.00170912	0.0142426	Her2	G0/G1	CTD	0.471338	0.034251	0.4857	0.0379547
1-Methyl-4-phenylpyridinium	D015655	JUN	JUN_(+)	HYPOXIA	33/432	0.00170912	0.0142426	Her2	G0/G1	CTD	0.471338	0.034251	0.4857	0.0379547
Acetaldehyde	D000079	JUN	JUN_(+)	HYPOXIA	33/432	0.00170912	0.0142426	Her2	G0/G1	CTD	0.471338	0.034251	0.4857	0.0379547
Acetaminophen	D000082	JUN	JUN_(+)	HYPOXIA	33/432	0.00170912	0.0142426	Her2	G0/G1	CTD	0.471338	0.034251	0.4857	0.0379547
Acetylcysteine	D000111	JUN	JUN_(+)	HYPOXIA	33/432	0.00170912	0.0142426	Her2	G0/G1	CTD	0.471338	0.034251	0.4857	0.0379547
Acetaminophen	D000082	FOXM1	FOXM1_(+)	E2F TARGETS	26/50	1.49958e-22	4.49874e-21	Basal	G2M	CTD	0.341892	0.0644258	0.34924	0.0432275
Acetaminophen	D000082	FOXM1	FOXM1_(+)	G2M CHECKPOINT	21/50	3.08081e-16	4.62121e-15	Basal	G2M	CTD	0.341892	0.0644258	0.34924	0.0432275
Acetaminophen	D000082	FOXM1	FOXM1_(+)	MITOTIC SPINDLE	9/50	0.000415439	0.00415439	Basal	G2M	CTD	0.341892	0.0644258	0.34924	0.0432275
1-(5-Isoquinolinesulfonyl)-2-Methylpiperazine	D019307	JUN	JUN_(+)	TNFA SIGNALING VIA NFKB	13/29	1.19171e-10	3.21762e-09	Basal	G0/G1	CTD	0.412919	0.0423896	0.385616	0.0366148
1-Methyl-4-phenylpyridinium	D015655	JUN	JUN_(+)	TNFA SIGNALING VIA NFKB	13/29	1.19171e-10	3.21762e-09	Basal	G0/G1	CTD	0.412919	0.0423896	0.385616	0.0366148
Acetaldehyde	D000079	JUN	JUN_(+)	TNFA SIGNALING VIA NFKB	13/29	1.19171e-10	3.21762e-09	Basal	G0/G1	CTD	0.412919	0.0423896	0.385616	0.0366148
Acetaminophen	D000082	JUN	JUN_(+)	TNFA SIGNALING VIA NFKB	13/29	1.19171e-10	3.21762e-09	Basal	G0/G1	CTD	0.412919	0.0423896	0.385616	0.0366148
Acetylcysteine	D000111	JUN	JUN_(+)	TNFA SIGNALING VIA NFKB	13/29	1.19171e-10	3.21762e-09	Basal	G0/G1	CTD	0.412919	0.0423896	0.385616	0.0366148
